# Supplementary material for: Genomic and transcriptomic analyses provide insights into valuable fatty acid biosynthesis and environmental adaptation of yellowhorn
Source: Front Plant Sci. 2022 Sep 6;13:991197. doi: 10.3389/fpls.2022.991197 (PMC9486082; doi:10.3389/fpls.2022.991197)
Supplement: Supplementary file 2 [file Data_Sheet_2.xlsx]

## Sheet: Table S1
Table S1 Statistics of Illumina short read sequencing data
Platform	Library type	Read length (bp)	No. of raw reads (bp)	Reads retained after trimming (Mb)	Total valid base (Gb)	NCBI assession
Illumina	280 bp insert size	150	451.34	439.84	65.98	PRJNA496350
	450 bp insert size	150	696.88	658.72	98.81	PRJNA496350
Hi-C	600 bp insert size	150	932.76	891.72	133.76	PRJNA496350

## Sheet: Table S2
Table S2 Statistics of PacBio long read sequencing data
Platform	Library type	Total No. of reads	Mean length of raw reads (bp)	N50 of raw reads (bp)	Mean length of subreads (bp)	N50 of subreads (bp)	NCBI assession
PacBio Sequel	20-kbp insert size	7062244	226712	374500	156717	237539	PRJNA496350

## Sheet: Table S3
Table S3 Summary of initial yellowhorn genome assembly by FALCON-Unzip assembler
Index	Primary contigs	Haplotigs
Total length of assembly (bp)	482889482	264578060
Total No. of contigs	2428	5310
The maximum length of contig	2739474	514785
The minimum length of contig	19189	122
N50 of contigs (bp)	408555	72948

## Sheet: Table S4
Table S4 Detailed information of the pseudochromosomes anchored with Hi-C
Index	Linkage Group	Sequence length (bp)
1	Pseudochromosome 1	43780419
2	Pseudochromosome 2	39266683
3	Pseudochromosome 3	38470865
4	Pseudochromosome 4	36337512
5	Pseudochromosome 5	36101075
6	Pseudochromosome 6	34734498
7	Pseudochromosome 7	34267982
8	Pseudochromosome 8	33075461
9	Pseudochromosome 9	32924594
10	Pseudochromosome 10	32515481
11	Pseudochromosome 11	28712286
12	Pseudochromosome 12	27823903
13	Pseudochromosome 13	26640431
14	Pseudochromosome 14	24960180
15	Pseudochromosome 15	20626269
16	Scaffold_1	39977
17	Scaffold_2	37546
18	Scaffold_3	32076
19	Scaffold_4	29833
20	Scaffold_5	22591
21	Scaffold_6	21466
22	Scaffold_7	17007

## Sheet: Table S5
Table S5 Statistic of variants in yellowhorn genome assembly
Type	Number	Ratio (%)
Mapping rates of Illumina reads	1083.4 Mb	98.62
Mapping rates of PacBio reads	6978203	98.81
Heterozygous SNPs	3737139	0.762
Homogeneous SNPs	1059	0.000216
Heterozygous InDels	363905	0.0742
Homogeneous InDels	2064	0.000421

## Sheet: Table S6
Table S6 Statistic of the completeness of yellowhorn genome assembly
Yellowhorn genome	Complete BUSCOs	Complete and single-copy BUSCOs	Complete and duplicated BUSCOs	Fragmented BUSCOs	Missing BUSCOs	Total Lineage BUSCOs
WF18 v2	1,594 (98.7%)	1,432 (88.7%)	162 (10.0%)	10 (0.6%)	10 (0.7%)	1614
WF18 v1	1,410 (87.4%)	1,375 (84.1%)	53 (3.3%)	18 (1.1%)	186 (11.5%)	1614
ZS4	1,592 (98.7%)	1,457 (90.3%)	135 (8.4%)	12 (0.7%)	10 (0.6%)	1614
JGXP	1,574 (97.5%)	1,527 (94.6%)	47 (2.9%)	27 (1.7%)	13 (0.8%)	1614

## Sheet: Table S7
Table S7 Repeat elements of yellowhorn genome assembly
Category	Elements	Num. of elements	Length occupied (bp)	Percentage of genome (%)
LTRs	LTR/Gypsy	94749	74415527	15.1733
	LTR/Copia	69247	62782833	12.8014
	LTR	1075	527670	0.107592
	LTR/Caulimovirus	2459	2046891	0.41736
	LTR/DIRS	3521	626845	0.127813
	LTR/ERV1	313	216519	0.0441481
DNA elements	DNA	8021	3679927	0.750335
	DNA/CMC-EnSpm	15972	6242946	1.27293
	DNA/hAT-Ac	28610	11229677	2.28972
	DNA/hAT-Tag1	7209	2366468	0.482521
	DNA/hAT-Tip100	5506	1819965	0.37109
	DNA/MULE-MuDR	5079	1232980	0.251404
	DNA/MuLE-MuDR	4924	4562423	0.930275
	DNA/PIF-Harbinger	8938	4046348	0.825048
	DNA/PiggyBac	120	23933	0.00487992
	DNA/Sola-1	236	170113	0.0346859
	DNA/TcMar	212	83241	0.0169728
	DNA/TcMar-Pogo	1342	328398	0.0669601
	DNA/Zisupton	507	120729	0.0246166
LINEs	LINE/L1	20972	16952584	3.45662
	LINE/L1-Tx1	352	95347	0.0194412
	LINE/L2	1434	280607	0.0572156
	LINE/RTE-BovB	528	78313	0.015968
	LINE/RTE-X	50	8995	0.00183407
RCs	RC/Helitron	4097	1321986	0.269552
	RC/Helitron	42	33381	0.00680636
SINEs	SINE/7SL	3141	289559	0.0590409
	SINE/ID	104	10071	0.00205347
	SINE/MIR	383	55878	0.0113935
	SINE/tRNA	250	37543	0.00765499
	SINE	229	50541	0.0103053
Unknown		363250	106947536	21.8065
Low_complexity		28633	1447577	0.29516
Simple_repeat		187234	10539769	2.14905
Total interspersed repeats			284094350	57.93
Bases masked			290677673	59.27

## Sheet: Table S8
Table S8. Shared single-copy nuclear genes between yellowhorn and other 16 representative angiosperm genomes.
Orthogroup	Xanthoceras sorbifolium	Arabidopsis thaliana	Acer truncatum	Acer yangbiense	Citrus sinensis	Dimocarpus longan	Glycine max	Gossypium raimondii	Helianthus annuus	Juglans sregia	Malania oleifera	Olea europaea	Oryza sativa	Populus trichocarpa	Sesamum indicum	Solanum lycopersicum	Vitis vinifera
XOG0021900	XS01G00395	AT4G02980.1	Atru.chr5.1332.1	TXG63571.1	LOC102608050	Dlo_022829.1	LOC100801817	LOC105762629	LOC110908225	LOC108994509	Maole_012288	LOC111369884	Os12t0529400	Potri.002G212400	LOC105165272	Solyc06g084390.3	ABP1
XOG0021901	XS01G00361	AT4G03150.1	Atru.chr5.1282	TXG63532.1	LOC102626208	Dlo_027998.1	LOC100527606	LOC105790776	LOC110891263	LOC108992124	Maole_012334	LOC111388556	Os12t0534100	Potri.014G135400	LOC105165251	Solyc06g084470.3	LOC100240762
XOG0021931	XS01G02113	AT5G02250.1	Atru.chr8.1984	TXG58620.1	LOC102620834	Dlo_007692.1	LOC100803243	LOC105799844	LOC110938003	LOC108980422	Maole_010380	LOC111410868	Os01t0841800	Potri.006G086200	LOC105174453	Solyc09g010870.3	LOC100240818
XOG0021879	XS04G01158	AT3G21580.1	Atru.chr4.2671	TXG71879.1	LOC102608565	Dlo_011473.1	LOC100500244	LOC105800329	LOC110894105	LOC109005916	Maole_001778	LOC111371064	Os05t0400600	Potri.008G199900	LOC105156949	Solyc01g080300.3	LOC100240872
XOG0021770	XS03G01219	AT1G17870.1	Atru.chr5.2291	TXG64057.1	LOC102621999	Dlo_033850.1	LOC100818502	LOC105786625	LOC110878013	LOC108983130	Maole_012916	LOC111394654	Os03t0729000	Potri.001G289700	LOC105169354	Solyc01g106820.3	LOC100241185
XOG0021836	XS07G00396	AT2G34090.4	Atru.chr10.1683.1	TXG47556.1	LOC102619552	Dlo_022264.1	LOC100814363	LOC105773782	LOC110898109	LOC109004434	Maole_011475	LOC111370542	Os01t0613900	Potri.011G065000	LOC105167865	Solyc02g076945.1	LOC100241283
XOG0021932	XS01G01813	AT5G02740.1	Atru.chr8.2508	TXG59084.1	LOC102606880	Dlo_028950.1	LOC100775478	LOC105767381	LOC110898272	LOC108985285	Maole_008936	LOC111384877	Os03t0282900	Potri.006G215800	LOC105161424	Solyc09g005930.3	LOC100241364
XOG0021754	XS01G02890	AT1G05310.1	Atru.chr8.1003	TXG57738.1	LOC102626812	Dlo_010992.1	LOC100806629	LOC105789661	LOC110894439	LOC108998535	Maole_008415	LOC111375603	Os08t0206950	Potri.016G017700	LOC105158170	Solyc07g043240.3	LOC100241515
XOG0021763	XS10G01521	AT1G11880.1	Atru.chr1.4126	TXG68198.1	LOC102625516	Dlo_032197.3	LOC100787801	LOC105776749	LOC110868467	LOC109001663	Maole_009024	LOC111406661	Os12t0498700	Potri.003G216900	LOC105157964	Solyc01g006000.3	LOC100241567
XOG0021982	XS11G00466	AT5G62840.1	Atru.chr9.2451	TXG50295.1	LOC102615222	Dlo_015326.1	LOC100813102	LOC105801687	LOC110916520	LOC108991485	Maole_018159	LOC111366996	Os01t0660900	Potri.015G074700	LOC105157199	Solyc03g114250.3	LOC100241599
XOG0021978	XS14G00374	AT5G54980.1	Atru.chr2.3449	TXG67561.1	LOC102626191	Dlo_021088.1	LOC100526854	LOC105768460	LOC110942092	LOC108992310	Maole_014628	LOC111370798	Os02t0219900	Potri.010G208300	LOC105176684	Solyc12g005070.2	LOC100241778
XOG0021902	XS07G01400	AT4G04870.1	Atru.chr10.2184	TXG47067.1	LOC102610437	Dlo_021179.1	LOC100813678	LOC105773963	LOC110944573	LOC109014064	Maole_018050	LOC111395959	Os01t0789100	Potri.004G018300	LOC105175366	Solyc10g005290.3	LOC100241827
XOG0021810	XS06G00756	AT1G77230.1	Atru.chr13.1599	TXG53055.1	LOC102630323	Dlo_004548.1	LOC100305761	LOC105770392	LOC110919647	LOC109014070	Maole_006659	LOC111380895	Os02t0553500	Potri.002G076700	LOC105180150	Solyc04g058200.3	LOC100241993
XOG0021774	XS06G02092	AT1G20410.1	Atru.chr13.184	TXG51966.1	LOC102627927	Dlo_024087.1	LOC100780683	LOC105770739	LOC110908075	LOC108984520	Maole_009623	LOC111398105	Os04t0561700	Potri.005G247500	LOC105178095	Solyc04g082130.3	LOC100242087
XOG0021800	XS06G00454	AT1G71810.1	Atru.chr13.1952	TXG53202.1	LOC102615997	Dlo_021754.1	LOC100789079	LOC105772914	LOC110883835	LOC109002027	Maole_011610	LOC111372302	Os04t0640500	Potri.002G061000	LOC105158916	Solyc04g072235.1	LOC100242645
XOG0021961	XS12G00079	AT5G38360.1	Atru.chr1.1690	TXG70091.1	LOC102610296	Dlo_024541.3	LOC100805737	LOC105803585	LOC110910898	LOC109015104	Maole_008004	LOC111397251	Os04t0381400	Potri.004G099300	LOC105176160	Solyc02g086080.3	LOC100242848
XOG0021970	XS13G00976	AT5G48390.1	Atru.BG.40	TXG55676.1	LOC102610742	Dlo_005746.1	LOC100808204	LOC105803355	LOC110894457	LOC109003666	Maole_018306	LOC111406570	Os01t0890900	Potri.014G175350	LOC105163789	Solyc09g042760.2	LOC100242929
XOG0021937	XS01G00032	AT5G14100.1	Atru.chr6.2593	TXG54894.1	LOC102616844	Dlo_015222.1	LOC100799365	LOC105777273	LOC110921312	LOC108984557	Maole_022871	LOC111408776	Os11t0490800	Potri.017G067804	LOC105177444	Solyc02g068180.3	LOC100242979
XOG0021935	XS15G00680	AT5G05200.1	Atru.chr12.193	TXG49958.1	LOC102630372	Dlo_011403.1	LOC100817043	LOC105779529	LOC110904956	LOC109000911	Maole_016256	LOC111406030	Os07t0227800	Potri.019G061300	LOC105166968	Solyc03g095620.3	LOC100243380
XOG0021785	XS14G00448	AT1G50940.1	Atru.chr2.3238	TXG67864.1	LOC102610758	Dlo_009357.1	LOC100793964	LOC105780386	LOC110873639	LOC108983716	Maole_013370	LOC111379118	Os03t0835400	Potri.011G135600	LOC105174833	Solyc12g005200.2	LOC100243622
XOG0021805	XS11G01718	AT1G73470.3	Atru.chr9.1590.1	TXG50941.1	LOC102624759	Dlo_005666.2	LOC100796275	LOC105787237	LOC110943510	LOC109012098	Maole_013893	LOC111379903	Os09t0448900	Potri.015G033200	LOC105157326	Solyc03g098110.3	LOC100243690
XOG0021921	XS04G00489	AT4G32900.2	Atru.chr7.2082	TXG61994.1	LOC102631464	Dlo_018990.1	LOC100527852	LOC105769742	LOC110916039	LOC108979507	Maole_020443	LOC111387825	Os05t0520200	Potri.006G237900	LOC105171952	Solyc08g066540.3	LOC100243888
XOG0021799	XS05G00383	AT1G70820.1	Atru.chr11.669	TXG57152.1	LOC102613324	Dlo_017424.1	LOC100810397	LOC105785692	LOC110926551	LOC109007591	Maole_009935	LOC111399078	Os06t0476200	Potri.008G131400	LOC105156326	Solyc05g026490.3	LOC100243950
XOG0021966	XS04G00939	AT5G43710.1	Atru.chr4.2281	TXG72168.1	LOC102612522	Dlo_032100.2	LOC100785235	LOC105800577	LOC110910498	LOC109004344	Maole_017386	LOC111380255	Os01t0773600	Potri.008G160900	LOC105171632	Solyc06g053860.3	LOC100244189
XOG0021903	XS11G00912	AT4G10950.2	Atru.chr9.1966	TXG50686.1	LOC102619009	Dlo_027367.1	LOC100788021	LOC105800210	LOC110899513	LOC108993747	Maole_007651	LOC111390482	Os02t0290900	Potri.003G141300	LOC105165109	Solyc08g082490.2	LOC100244404
XOG0021914	XS11G00851	AT4G24090.1	Atru.chr9.1900	TXG50751.1	LOC102612869	Dlo_003054.1	LOC100803482	LOC105765343	LOC110868071	LOC108993724	Maole_003167	LOC111375720	Os09t0529350	Potri.001G084500	LOC105179942	Solyc08g083010.3	LOC100244479
XOG0021768	XS08G00346	AT1G17410.1	Atru.chr1.4045.2	TXG68304.1	LOC102618457	Dlo_007563.2	LOC100500470	LOC105771502	LOC110872611	LOC109004957	Maole_014167	LOC111378843	Os02t0565100	Potri.003G068100	LOC105157817	Solyc12g049370.2	LOC100244666
XOG0021924	XS09G01209	AT4G33470.1	Atru.chr4.871.1	TXG60398.1	LOC102628763	Dlo_011745.2	LOC100788664	LOC105780650	LOC110908421	LOC108996362	Maole_010111	LOC111367672	Os12t0182700	Potri.005G064200	LOC105178068	Solyc01g009120.3	LOC100244854
XOG0021864	XS15G00864	AT3G11150.1	Atru.chr12.52	TXG50104.1	LOC102626725	Dlo_019547.1	LOC100785042	LOC105784295	LOC110872671	LOC108991848	Maole_006757	LOC111403036	Os01t0830500	Potri.008G069800	LOC105160982	Solyc06g051360.3	LOC100245010
XOG0021963	XS03G01959	AT5G40820.2	Atru.chr5.3458	TXG64947.1	LOC102612093	Dlo_024200.6	LOC100804117	LOC105762955	LOC110940612	LOC109006624	Maole_018088	LOC111394196	Os06t0724700	Potri.004G179000	LOC105169925	Solyc01g111870.2	LOC100245131
XOG0021878	XS14G00370	AT3G20480.1	Atru.chr2.3453	TXG67557.1	LOC102624214	Dlo_021084.1	LOC100789612	LOC105780838	LOC110929680	LOC108993881	Maole_014626	LOC111370800	Os07t0102000	Potri.001G418800	LOC105176679	Solyc07g064710.3	LOC100245200
XOG0021792	XS11G01586	AT1G62780.1	Atru.chr9.1399	TXG51091.1	LOC102625163	Dlo_005509.1	LOC100775621	LOC105801891	LOC110921180	LOC108999076	Maole_016095	LOC111398451	Os04t0105700	Potri.001G119100	LOC105164278	Solyc08g079240.3	LOC100245386
XOG0021968	XS13G00324	AT5G44170.1	Atru.chr6.2863	TXG55091.1	LOC102623692	Dlo_022790.3	LOC100818970	LOC105794846	LOC110921612	LOC108996732	Maole_001759	LOC111379516	Os05t0564100	Potri.017G017000	LOC105178470	Solyc07g053580.2	LOC100245395
XOG0021766	XS08G00837	AT1G13120.1	Atru.chr11.2174	TXG56170.1	LOC102623856	Dlo_032371.3	LOC100802744	LOC105780500	LOC110871664	LOC109002046	Maole_016383	LOC111406304	Os02t0596100	Potri.008G183500	LOC105168333	Solyc05g013790.3	LOC100245667
XOG0021831	XS04G00494	AT2G25830.1	Atru.chr7.2089	TXG62000.1	LOC102608524	Dlo_018984.1	LOC100795367	LOC105770259	LOC110923720	LOC109009491	Maole_019800	LOC111368647	Os05t0519800	Potri.006G238400	LOC105164741	Solyc08g066640.3	LOC100245721
XOG0021835	XS04G01492	AT2G31840.1	Atru.chr8.1214	TXG58026.1	LOC102609941	Dlo_020037.1	LOC100793560	LOC105799448	LOC110885919	LOC109009302	Maole_009055	LOC111379648	Os05t0417200	Potri.007G145700	LOC105167168	Solyc04g071420.3	LOC100245762
XOG0021870	XS03G00833	AT3G15900.1	Atru.chr1.2902	TXG69389.1	LOC102617226	Dlo_008621.1	LOC100527049	LOC105799107	LOC110885726	LOC109013935	Maole_020138	LOC111368015	Os02t0804400	Potri.001G202000	LOC105172173	Solyc03g116800.3	LOC100245821
XOG0021850	XS05G00780	AT2G44420.2	Atru.chr11.2694	TXG55751.1	LOC102625830	Dlo_015552.2	LOC100806375	LOC105790273	LOC110874793	LOC109001501	Maole_020458	LOC111410440	Os06t0618150	Potri.009G023200	LOC105168640	Solyc01g073930.3	LOC100245927
XOG0021885	XS13G01554	AT3G48110.1	Atru.chr5.121	TXG62506.1	LOC102624803	Dlo_014313.2	LOC100787365	LOC105790307	LOC110918243	LOC108990072	Maole_015359	LOC111409868	Os06t0103600	Potri.014G049200	LOC105170262	Solyc01g090200.3	LOC100246137
XOG0021842	XS15G00540	AT2G39690.5	Atru.chr12.435	TXG49797.1	LOC102622299	Dlo_009800.1	LOC100811695	LOC105773054	LOC110918179	LOC108986345	Maole_020583	LOC111405488	Os01t0147800	Potri.010G202900	LOC105171939	Solyc06g008560.2	LOC100246148
XOG0021818	XS03G01302	AT2G14825.1	Atru.chr5.2402	TXG64156.1	LOC102611806	Dlo_010140.2	LOC100305878	LOC105795191	LOC110929208	LOC109014204	Maole_019078	LOC111394637	Os12t0508266	Potri.009G090100	LOC105172677	Solyc10g049650.2	LOC100246442
XOG0021896	XS01G00871	AT4G00560.4	Atru.chr5.441.1	TXG62817.1	LOC102608867	Dlo_004218.1	LOC100808137	LOC105802668	LOC110931064	LOC109021559	Maole_000961	LOC111410769	Os02t0826200	Potri.014G079700	LOC105173181	Solyc01g094190.3	LOC100246496
XOG0021906	XS13G00008	AT4G15240.1	Atru.chr6.3137	TXG55327.1	LOC102620781	Dlo_018208.1	LOC100813277	LOC105794953	LOC110921247	LOC108984391	Maole_008314	LOC111389732	Os08t0137300	Potri.017G039500	LOC105178500	Solyc07g052640.3	LOC100246569
XOG0021777	XS05G01633	AT1G27060.1	Atru.chr11.1863	TXG56444.1	LOC102616994	Dlo_012590.2	LOC100814103	LOC105766181	LOC110926161	LOC108989827	Maole_015098	LOC111387934	Os01t0777800	Potri.015G107000	LOC105168150	Solyc05g006940.3	LOC100246710
XOG0021874	XS03G01470	AT3G19210.1	Atru.chr5.2727	TXG64326.1	LOC102614093	Dlo_031737.3	LOC100781631	LOC105784455	LOC110916496	LOC108988898	Maole_013090	LOC111410606	Os02t0762800	Potri.004G141500	LOC105169552	Solyc04g056410.3	LOC100246859
XOG0021981	XS07G01041	AT5G61920.2	Atru.chr7.442	TXG60890.1	LOC102606633	Dlo_015933.1	LOC100306667	LOC105778258	LOC110928923	LOC109000963	Maole_020897	LOC111403725	Os04t0479100	Potri.006G178100	LOC105155630	Solyc07g006260.3	LOC100246931
XOG0021824	XS03G01793	AT2G21385.1	Atru.chr5.3109	TXG64618.1	LOC102618849	Dlo_020198.1	GMBFA3	LOC105762887	LOC110895221	LOC109005737	Maole_004158	LOC111379273	Os09t0531100	Potri.004G160800	LOC105169684	Solyc01g110160.3	LOC100247047
XOG0021941	XS07G01374	AT5G15170.1	Atru.chr10.2148	TXG47099.1	LOC102627995	Dlo_025994.1	LOC100793746	LOC105777908	LOC110915410	LOC109020383	Maole_020704	LOC111389372	Os07t0530100	Potri.004G022500	LOC105175379	Solyc03g031820.3	LOC100247070
XOG0021853	XS01G01145	AT2G46910.1	Atru.chr5.816	TXG63153.1	LOC102612723	Dlo_026661.1	LOC100808668	LOC105802870	LOC110918031	LOC109004246	Maole_002975	LOC111393554	Os10t0509200	Potri.002G183700	LOC105164419	Solyc08g068590.3	LOC100247185
XOG0021979	XS06G01913	AT5G57960.1	Atru.chr13.400	TXG52170.1	LOC102627252	Dlo_015590.1	LOC100803039	LOC105770164	LOC110941422	LOC109008280	Maole_016186	LOC111401307	Os11t0592700	Potri.002G031100	LOC105159575	Solyc04g080770.3	LOC100247233
XOG0021920	XS04G00656	AT4G32320.1	Atru.chr7.2425	TXG62167.1	LOC102623082	Dlo_015414.1	LOC100792735	LOC105773990	LOC110898546	LOC108992224	Maole_013947	LOC111387515	Os08t0522400	Potri.006G254500	LOC105155173	Solyc08g059760.3	LOC100247405
XOG0021919	XS04G00744	AT4G31850.1	Atru.chr7.2558	TXG62274.1	LOC102631179	Dlo_015516.1	LOC100778358	LOC105768834	LOC110879680	LOC109017823	Maole_015944	LOC111372910	Os10t0421800	Potri.006G264800	LOC105164870	Solyc04g015440.3	LOC100247529
XOG0021790	XS04G00123	AT1G56500.1	Atru.chr2.352	TXG65442.1	LOC102627823	Dlo_017238.1	LOC100795843	LOC105782599	LOC110878639	LOC108987880	Maole_008197	LOC111384942	Os03t0311300	Potri.013G007800	LOC105172437	Solyc01g100650.3	LOC100247769
XOG0021934	XS15G00355	AT5G04360.1	Atru.chr12.885	TXG49428.1	LOC102625188	Dlo_007572.4	LOC100780405	LOC105770750	LOC110870938	LOC108981688	Maole_014211	LOC111377469	Os04t0164900	Potri.010G229300	LOC105172154	Solyc11g008040.2	LOC100247866
XOG0021085	XS10G00981	AT1G50510.1	Atru.chr3.2617	TXG73244.1	LOC102608204	Dlo_022928.1	LOC100795266	LOC105794037	LOC110865845	LOC108994665	Maole_015176	LOC111369959	Os08t0504400	Potri.001G254000	LOC105163652	Solyc11g033260.2	LOC100247897
XOG0021801	XS08G00426	AT1G72320.4	Atru.chr1.4156	TXG68171.1	LOC102619433	Dlo_018816.1	LOC100797960	LOC105769417	LOC110886427	LOC109004990	Maole_001480	LOC111367314	Os10t0390100	Potri.003G073000	LOC105157885	Solyc03g123640.3	LOC100248091
XOG0021793	XS11G00758	AT1G64150.1	Atru.chr9.2079	TXG50603.1	LOC102630656	Dlo_013788.1	LOC100809618	LOC105765271	LOC110921683	LOC108982830	Maole_019954	LOC111389919	Os01t0221700	Potri.003G134300	LOC105177445	Solyc08g081770.3	LOC100248452
XOG0021960	XS12G00136	AT5G38060.1	Atru.chr1.1768	TXG69986.1	LOC102614560	Dlo_024468.1	LOC100526944	LOC105788993	LOC110895404	LOC108988171	Maole_000525	LOC111382817	Os08t0364500	Potri.017G122500	LOC105176133	Solyc02g063300.3	LOC100248486
XOG0021730	XS01G01898	AT4G01880.1	Atru.chr5.915	TXG63236.1	LOC102630836	Dlo_004005.1	LOC100793810	LOC105795104	LOC110899447	LOC108980808	Maole_013582	LOC111373193	Os03t0833200	Potri.002G189800	LOC105162999	Solyc01g068050.3	LOC100248556
XOG0021823	XS03G01796	AT2G21370.1	Atru.chr5.3113	TXG64621.1	LOC102617017	Dlo_010124.1	LOC100779892	LOC105783604	LOC110911599	LOC108987003	Maole_004155	LOC111374917	Os07t0409200	Potri.009G122300	LOC105169689	Solyc11g042940.2	LOC100248617
XOG0021837	XS15G00115	AT2G36360.4	Atru.chr12.976	TXG49356.1	LOC102611159	Dlo_013456.1	LOC100794091	LOC105763625	LOC110941048	LOC109015367	Maole_008601	LOC111365249	Os03t0835800	Potri.008G024700	LOC105161044	Solyc11g007320.2	LOC100248877
XOG0021795	XS05G01332	AT1G67840.1	Atru.chr11.2152	TXG56203.1	LOC102617508	Dlo_018675.1	LOC100792515	LOC105794602	LOC110921162	LOC109019032	Maole_016364	LOC111396164	Os12t0292900	Potri.010G047500	LOC105168322	Solyc05g013670.3	LOC100249068
XOG0021812	XS14G01101	AT1G79050.1	Atru.chr2.1855	TXG66587.1	LOC102626696	Dlo_029207.1	LOC100788534	LOC105775576	LOC110890130	LOC108995892	Maole_007526	LOC111373504	Os03t0639700	Potri.001G438900	LOC105175053	Solyc07g066320.3	LOC100249133
XOG0021962	XS01G03356	AT5G39830.1	Atru.chr8.144	TXG57543.1	LOC102628747	Dlo_016272.2	LOC100804040	LOC105798198	LOC110879214	LOC109013176	Maole_014760	LOC111400897	Os04t0459900	Potri.004G129200	LOC105177242	Solyc02g067360.3	LOC100249197
XOG0021856	XS01G00078	AT3G01800.1	Atru.chr6.2518	TXG54822.1	LOC102621071	Dlo_023152.1	LOC100814905	LOC105786256	LOC110878420	LOC109009176	Maole_002835	LOC111365424	Os04t0490400	Potri.001G333700	LOC105176264	Solyc11g007740.2	LOC100249298
XOG0021855	XS01G00426	AT2G48120.1	Atru.chr5.1361	TXG63591.1	LOC102626893	Dlo_024841.1	LOC100802895	LOC105790753	LOC110943360	LOC109010921	Maole_015251	LOC111375856	Os05t0393400	Potri.014G138500	LOC105163235	Solyc09g064790.3	LOC100249345
XOG0021859	XS04G01277	AT3G06920.3	Atru.chr4.2848	TXG71731.1	LOC102616245	Dlo_019971.1	LOC100812307	LOC105800743	LOC110941319	LOC108979781	Maole_001929	LOC111382341	Os07t0249100	Potri.010G014100	LOC105171523	Solyc01g080720.3	LOC100249392
XOG0021779	XS06G00232	AT1G33810.1	Atru.chr12.822	TXG49488.1	LOC102625167	Dlo_016774.1	LOC100500447	LOC105769966	LOC110883170	LOC109012353	Maole_016551	LOC111388644	Os08t0112600	Potri.019G076400	LOC105175213	Solyc06g064810.3	LOC100249874
XOG0021953	XS10G00351	AT5G22875.2	Atru.chr3.3502	TXG73762.1	LOC102625210	Dlo_030140.1	LOC100500362	LOC105798873	LOC110890957	LOC109001072	Maole_010639	LOC111393958	Os04t0165500	Potri.004G217300	LOC105169952	Solyc11g066450.2	LOC100249997
XOG0021841	XS01G03463	AT2G38660.1	Atru.chr8.18.10	TXG57463.1	LOC102625176	Dlo_001944.1	LOC100791604	LOC105793889	LOC110942052	LOC108990024	Maole_004795	LOC111398502	Os09t0327300	Potri.006G114100	LOC105180013	Solyc08g048240.3	LOC100250136
XOG0021815	XS08G01114	AT1G80880.2	Atru.chr1.2792	TXG69457.1	LOC102622137	Dlo_018021.2	LOC100815237	LOC105774118	LOC110916360	LOC109008254	Maole_011391	LOC111391786	Os08t0272200	Potri.001G043500	LOC105158305	Solyc03g117570.3	LOC100250190
XOG0021975	XS12G01106	AT5G52030.2	Atru.chr1.530	TXG70847.1	LOC102618755	Dlo_007314.1	LOC100797041	LOC105798498	LOC110898763	LOC108998613	Maole_004570	LOC111393058	Os08t0545700	Potri.012G133900	LOC105160521	Solyc03g026260.3	LOC100250288
XOG0021865	XS01G02770	AT3G12040.1	Atru.chr8.1149	TXG57987.1	LOC102620793	Dlo_024112.1	LOC100813424	LOC105780867	LOC110867914	LOC109011938	Maole_013686	LOC111380211	Os02t0774500	Potri.016G060000	LOC105159663	Solyc10g080560.2	LOC100250307
XOG0021764	XS11G01574	AT1G12250.1	Atru.chr9.1388	TXG51097.1	LOC102622859	Dlo_027351.1	LOC100805220	LOC105792101	LOC110922921	LOC109008692	Maole_016106	LOC111383949	Os02t0643500	Potri.003G112900	LOC105164283	Solyc08g079110.3	LOC100250522
XOG0021951	XS04G00810	AT5G19940.1	Atru.chr7.2615_Atru.chr7.2616	TXG62346.1	LOC102613475	Dlo_021575.1	LOC100800917	LOC105773409	LOC110899330	LOC109009589	Maole_009672	LOC111378155	Os04t0607000	Potri.006G276400	LOC105164942	Solyc08g006160.3	LOC100250934
XOG0021929	XS01G02133	AT5G02130.1	Atru.chr8.2013	TXG58645.1	LOC102607159	Dlo_007662.1	LOC100782211	LOC105766706	LOC110898871	LOC108979939	Maole_010345	LOC111399736	Os05t0457700	Potri.002G091400	LOC105174716	Solyc09g011020.3	LOC100251163
XOG0021832	XS10G00828	AT2G26810.2	Atru.chr3.3008	TXG73467.1	LOC102624951	Dlo_003953.2	LOC100818668	LOC105793973	LOC110895772	LOC109004044	Maole_020960	LOC111411659	Os07t0641600	Potri.009G068400	LOC105170936	Solyc11g065040.2	LOC100251275
XOG0021846	XS04G01567	AT2G43110.1	Atru.chr3.1674	TXG72815.1	LOC102627760	Dlo_003351.1	LOC100819855	LOC105778022	LOC110908313	LOC108986848	Maole_019607	LOC111384349	Os04t0348100	Potri.014G150100	LOC105158691	Solyc05g053880.3	LOC100251412
XOG0021839	XS01G01825	AT2G37240.1	Atru.chr8.2534	TXG59101.1	LOC102617201	Dlo_028967.1	LOC100795126	LOC105799893	LOC110939600	LOC109002202	Maole_006952	LOC111382071	Os03t0284600	Potri.006G133100	LOC105161415	Solyc09g007190.3	LOC100251717
XOG0021983	XS11G00393	AT5G63080.1	Atru.chr9.2534_Atru.chr9.2535	TXG50233.1	LOC102609392	Dlo_019249.1	LOC100803814	LOC105765710	LOC110891136	LOC109003857	Maole_014316	LOC111385011	Os01t0546900	Potri.015G080400	LOC105157257	Solyc03g112600.3	LOC100251987
XOG0021854	XS01G01207	AT2G47020.3	Atru.chr5.881	TXG63213.1	LOC102625585	Dlo_011570.1	LOC100800412	LOC105802883	LOC110864593	LOC109019832	Maole_012536	LOC111405702	Os05t0277300	Potri.014G114000	LOC105165180	Solyc03g078025.1	LOC100252061
XOG0021926	XS09G00947	AT4G35987.1	Atru.chr3.815	TXG59799.1	LOC102623289	Dlo_021404.1	LOC100778449	LOC105787472	LOC110937510	LOC108997723	Maole_020027	LOC111373971	Os03t0243800	Potri.007G057000	LOC105175991	Solyc03g033480.3	LOC100252234
XOG0021910	XS04G00086	AT4G20350.2	Atru.chr2.209	TXG65347.1	LOC102613756	Dlo_019650.1	LOC100793993	LOC105799446	LOC110922543	LOC109020570	Maole_012625	LOC111371403	Os10t0420000	Potri.013G161600	LOC105170626	Solyc01g057570.3	LOC100252488
XOG0021775	XS02G01547	AT1G23070.1	Atru.chr7.1729	TXG61679.1	LOC102609470	Dlo_023128.1	LOC100775216	LOC105774089	LOC110865457	LOC108987536	Maole_022741	LOC111411430	Os03t0406900	Potri.018G062600	LOC105161934	Solyc07g042090.3	LOC100252701
XOG0021899	XS01G00462	AT4G02790.1	Atru.chr5.1442	TXG63648.1	LOC102614937	Dlo_013906.1	LOC100784201	LOC105803107	LOC110937425	LOC109003354	Maole_019209	LOC111388548	Os05t0430400	Potri.005G209900	LOC105165290	Solyc06g084270.3	LOC100252706
XOG0021928	XS01G02226	AT5G01230.1	Atru.chr8.2209	TXG58769.1	LOC102615820	Dlo_031950.1	LOC100809923	LOC105799929	LOC110865773	LOC108995170	Maole_002563	LOC111365638	Os06t0704900	Potri.019G056300	LOC105161552	Solyc09g014320.3	LOC100252784
XOG0021881	XS04G02008	AT3G24030.1	Atru.chr4.1814	TXG72499.1	LOC102618396	Dlo_027196.1	LOC100786113	LOC105777439	LOC110877763	LOC109009794	Maole_002084	LOC111379457	Os01t0363600	Potri.003G174400	LOC105172037	Solyc05g053480.3	LOC100252894
XOG0021959	XS02G00635	AT5G37830.1	Atru.chr12.1853	TXG48749.1	LOC102616108	Dlo_033726.1	LOC100817414	LOC105794991	LOC110886525	LOC109020112	Maole_021820	LOC111382285	Os01t0966000	Potri.004G091000	LOC105158770	Solyc09g010560.2	LOC100252923
XOG0020960	XS04G02232	AT2G44660.1	Atru.chr4.1511	TXG72676.1	LOC102612225	Dlo_012249.1	LOC100802149	LOC105788025	LOC110921289	LOC109002243	Maole_019017	LOC111386997	Os02t0688500	Potri.014G053200	LOC105173449	Solyc01g088650.3	LOC100253120
XOG0021784	XS03G01266	AT1G49980.1	Atru.chr5.2347	TXG64109.1	LOC102631401	Dlo_012085.1	LOC100816973	LOC105795177	LOC110918701	LOC108979743	Maole_015603	LOC111410653	Os03t0616300	Potri.001G293600	LOC105169381	Solyc01g107010.3	LOC100253205
XOG0021819	XS01G00639	AT2G18760.3	Atru.chr5.1731.2	TXG63846.1	LOC102607652	Dlo_018494.1	LOC100820025	LOC105792313	LOC110883991	LOC108995956	Maole_002740	LOC111402459	Os01t0102800	Potri.005G226500	LOC105165657	Solyc09g066500.3	LOC100253251
XOG0021862	XS01G02015	AT3G09660.1	Atru.chr8.2554	TXG59124.1	LOC102628058	Dlo_028983.1	LOC100784549	LOC105786427	LOC110898311	LOC109019406	Maole_006965	LOC111365493	Os05t0464100	Potri.006G131900	LOC105174339	Solyc09g007330.3	LOC100253345
XOG0021798	XS05G01563	AT1G70070.1	Atru.chr11.1926	TXG56387.1	LOC102612885	Dlo_000718.1	LOC100780908	LOC105766122	LOC110911341	LOC109008662	Maole_014905	LOC111387963	Os02t0739000	Potri.010G038500	LOC105168189	Solyc05g006530.3	LOC100253458
XOG0021949	XS10G01549	AT5G19850.1	Atru.chr3.2085	TXG73057.1	LOC102617135	Dlo_032676.1	LOC100818723	LOC105782129	LOC110890874	LOC109019107	Maole_012670	LOC111402266	Os07t0575800	Potri.003G219700	LOC105166480	Solyc12g098660.2	LOC100253532
XOG0020991	XS02G02159	AT2G07170.1	Atru.chr7.1006	TXG61156.1	LOC102625437	Dlo_004697.1	LOC100783065	LOC105790140	LOC110894032	LOC108989541	Maole_016880	LOC111372682	Os09t0560000	Potri.006G079500	LOC105173845	Solyc07g042580.3	LOC100253606
XOG0021844	XS15G00674	AT2G40760.1	Atru.chr12.200	TXG49954.1	LOC102607569	Dlo_011409.1	LOC100784854	LOC105776421	LOC110912771	LOC108991899	Maole_016259	LOC111405524	Os05t0323100	Potri.019G059400	LOC105160788	Solyc03g095760.3	LOC100253612
XOG0021875	XS03G01376	AT3G19440.1	Atru.chr5.2536	TXG64216.1	LOC102631191	Dlo_010189.1	LOC100779473	LOC105773360	LOC110929236	LOC108996417	Maole_015715	LOC111410638	Os09t0103500	Potri.009G095700	LOC105172694	Solyc01g107580.3	LOC100253686
XOG0021840	XS01G02077	AT2G37560.1	Atru.chr8.1940	TXG58583.1	LOC102629303	Dlo_028892.1	LOC100779248	LOC105761821	LOC110936133	LOC108987612	Maole_022127	LOC111378110	Os03t0184700	Potri.003G094800	LOC105159178	Solyc06g073510.3	LOC100253929
XOG0021757	XS01G01465	AT1G06560.1	Atru.chr6.2050	TXG54536.1	LOC102618071	Dlo_012298.1	LOC100813856	LOC105803506	LOC110882441	LOC109005606	Maole_023280	LOC111412057	Os08t0365900	Potri.005G204900	LOC105178715	Solyc07g045070.3	LOC100253946
XOG0021894	XS01G00727	AT3G60660.1	Atru.chr5.259	TXG62658.1	LOC102612530	Dlo_023487.1	LOC100805505	LOC105763718	LOC110930597	LOC109014950	Maole_015311	LOC111389622	Os07t0484500	Potri.014G060000	LOC105171019	Solyc05g050900.3	LOC100253972
XOG0021923	XS09G01224	AT4G33460.1	Atru.chr4.896	TXG60377.1	LOC102609125	Dlo_027746.3	LOC100813654	LOC105779576	LOC110899189	LOC109008898	Maole_019919	LOC111365474	Os01t0770500	Potri.005G062800	LOC105169907	Solyc11g069260.2	LOC100254018
XOG0021843	XS02G01792	AT2G40570.1	Atru.chr7.1460	TXG61467.1	LOC102624306	Dlo_021920.2	LOC100791658	LOC105768707	LOC110877102	LOC108987248	Maole_022248	LOC111399414	Os06t0555500	Potri.018G087300	LOC105162044	Solyc12g008450.2	LOC100254132
XOG0021776	XS05G01985	AT1G26090.1	Atru.chr11.1372	TXG56782.1	LOC102619325	Dlo_016610.1	LOC100804828	LOC105794149	LOC110911332	LOC109002724	Maole_002347	LOC111396276	Os02t0711200	Potri.010G130700	LOC105156424	Solyc05g009920.3	LOC100254250
XOG0021025	XS01G02418	AT3G01380.2	Atru.chr8.2421	TXG58989.1	LOC102631173	Dlo_012965.1	LOC100800363	LOC105768466	LOC110879264	LOC108992871	Maole_011083	LOC111396998	Os02t0581000	Potri.001G350700	LOC105177168	Solyc02g087170.3	LOC100254323
XOG0021849	XS05G00776	AT2G44360.1	Atru.chr11.2701	TXG55747.1	LOC102624232	Dlo_015558.1	LOC100777666	LOC105790271	LOC110911719	LOC109020278	Maole_014360	LOC111373268	Os09t0553800	Potri.001G230100	LOC105173781	Solyc10g045350.2	LOC100254452
XOG0021972	XS04G01273	AT5G49030.3	Atru.chr4.2840	TXG71735.1	LOC102618088	Dlo_019975.1	LOC100783252	LOC105799055	LOC110930032	LOC108995055	Maole_001927	LOC111376276	Os02t0778200	Potri.010G014500	LOC105171517	Solyc01g080810.3	LOC100254604
XOG0021767	XS05G01696	AT1G14310.1	Atru.chr11.1809.1	TXG56487.1	LOC102621407	Dlo_026234.1	LOC100306694	LOC105764518	LOC110871820	LOC109009241	Maole_005300	LOC111388131	Os08t0169800	Potri.010G093900	LOC105156544	Solyc01g010830.3	LOC100255046
XOG0021834	XS11G01221	AT2G30105.1	Atru.chr3.4150	TXG74436.1	LOC102608757	Dlo_029327.1	LOC100811948	LOC105789019	LOC110939704	LOC108996898	Maole_004599	LOC111403670	Os10t0456200	Potri.001G280500	LOC105163900	Solyc06g007250.3	LOC100255265
XOG0021848	XS06G00432	AT2G44020.1	Atru.chr13.1879	TXG53174.1	LOC102610055	Dlo_012759.1	LOC100809590	LOC105788341	LOC110877598	LOC108982543	Maole_010103	LOC111383187	Os02t0783100	Potri.013G116700	LOC105173797	Solyc11g017050.2	LOC100255927
XOG0021922	XS04G00492	AT4G32910.1	Atru.chr7.2086	TXG61997.1	LOC102607442	Dlo_018987.1	LOC100785741	LOC105773874	LOC110898477	LOC109009488	Maole_019803	LOC111383227	Os01t0746200	Potri.018G044300	LOC105171749	Solyc08g066580.3	LOC100256006
XOG0021796	XS05G00613	AT1G68080.1	Atru.chr11.736	TXG57131.1	LOC102618387	Dlo_001304.1	LOC100788718	LOC105779800	LOC110922312	LOC108987189	Maole_006546	LOC111405936	Os03t0238700	Potri.008G139000	LOC105167188	Solyc01g005100.3	LOC100256078
XOG0021760	XS02G01539	AT1G08960.1	Atru.chr2.461	TXG65600.1	LOC102609640	Dlo_006117.1	LOC100775437	LOC105804836	LOC110903712	LOC109008158	Maole_010808	LOC111410042	Os11t0148000	Potri.013G025100	LOC105172332	Solyc01g098800.3	LOC100256252
XOG0021794	XS05G01246	AT1G67700.2	Atru.chr11.2216	TXG56129.1	LOC102611015	Dlo_005842.1	LOC100306628	LOC105779824	LOC110871564	LOC108985322	Maole_007960	LOC111398869	Os02t0600200	Potri.010G053600	LOC105168359	Solyc05g014310.3	LOC100256260
XOG0021891	XS04G00970	AT3G55760.1	Atru.chr4.2321	TXG72144.1	LOC102630703	Dlo_003490.2	LOC100810326	LOC105800559	LOC110895767	LOC108989478	Maole_017407	LOC111393704	Os11t0586300	Potri.008G159500	LOC105171605	Solyc06g053920.3	LOC100256346
XOG0021807	XS15G00043	AT1G73970.1	Atru.chr12.1085	TXG49271.1	LOC102609222	Dlo_030861.1	LOC100785487	LOC105784718	LOC110937928	LOC108980130	Maole_018923	LOC111372966	Os02t0123400	Potri.008G016000	LOC105156622	Solyc08g079810.3	LOC100256489
XOG0021806	XS11G01726	AT1G73820.2	Atru.chr9.1604	TXG50926.1	LOC102628888	Dlo_005679.1	LOC100306388	LOC105770758	LOC110908239	LOC108980210	Maole_014665	LOC111385375	Os12t0168200	Potri.015G036600	LOC105165811	Solyc03g097990.3	LOC100256509
XOG0021814	XS08G00544	AT1G79915.1	Atru.chr1.3281	TXG69088.1	LOC102613007	Dlo_005062.3	LOC100306070	LOC105799079	LOC110909729	LOC109006110	Maole_017590	LOC111405148	Os06t0639300	Potri.001G181200	LOC105157621	Solyc03g120130.3	LOC100256576
XOG0021820	XS01G00697	AT2G20330.1	Atru.chr5.1959	TXG63914.1	LOC102609202	Dlo_019591.1	LOC100815380	LOC105766000	LOC110928982	LOC108979750	Maole_000394	LOC111371619	Os10t0464100	Potri.014G193500	LOC105163475	Solyc06g008110.3	LOC100256585
XOG0021889	XS15G01145	AT3G54480.1	Atru.chr12.1378	TXG49072.1	LOC102625599	Dlo_024418.1	LOC100808414	LOC105779524	LOC110890649	LOC108990758	Maole_000763	LOC111384492	Os07t0659700	Potri.001G025601	LOC105172168	Solyc11g005590.1	LOC100256604
XOG0021883	XS01G01940	AT3G46100.1	Atru.chr8.1802	TXG58459.1	LOC102617736	Dlo_004383.1	LOC100793186	LOC105785509	LOC110904462	LOC108990916	Maole_006922	LOC111369068	Os02t0754700	Potri.006G124400	LOC105159905	Solyc03g119270.2	LOC100256739
XOG0021755	XS01G01108	AT1G05600.1	Atru.chr5.763	TXG63100.1	LOC102620519	Dlo_030399.1	LOC100803568	LOC105762995	LOC110885091	LOC108982146	Maole_009829	LOC111396381	Os01t0913800	Potri.002G179300	LOC105155634	Solyc07g045380.3	LOC100256815
XOG0021758	XS10G00533	AT1G07970.1	Atru.chr3.3680	TXG73884.1	LOC102614382	Dlo_027839.1	LOC100816099	LOC105782493	LOC110868525	LOC108990130	Maole_006313	LOC111393659	Os03t0288800	Potri.009G014900	LOC105170871	Solyc11g069170.2	LOC100256992
XOG0021827	XS12G00684	AT2G22260.6	Atru.chr1.1073	TXG70439.1	LOC102608758	Dlo_021959.1	LOC100785387	LOC105776116	LOC110939578	LOC109003618	Maole_021565	LOC111407184	Os06t0286310	Potri.006G004500	LOC105175229	Solyc04g015080.3	LOC100257026
XOG0021884	XS11G00504	AT3G47830.1	Atru.chr9.2406.1	TXG50334.1	LOC102627550	Dlo_012363.1	LOC100802952	LOC105765754	LOC110879781	LOC108999286	Maole_018690	LOC111368138	Os06t0237900	Potri.015G071300	LOC105168726	Solyc03g113880.3	LOC100257083
XOG0021898	XS01G01220	AT4G01860.2	Atru.chr5.899	TXG63222.1	LOC102622435	Dlo_003990.1	LOC100780968	LOC105764022	LOC110864595	LOC109005986	Maole_013577	LOC111412465	Os03t0111800	Potri.002G189400	LOC105162994	Solyc01g068070.3	LOC100257191
XOG0021909	XS07G00232	AT4G18975.3	Atru.chr10.1473	TXG47754.1	LOC102615756	Dlo_031147.1	LOC100792234	LOC105767447	LOC110869003	LOC108998073	Maole_004993	LOC111408165	Os07t0545900	Potri.011G076800	LOC105160958	Solyc02g071570.3	LOC100257195
XOG0021893	XS12G00761	AT3G57790.1	Atru.chr1.947	TXG70498.1	LOC102609616	Dlo_005227.1	LOC100794954	LOC105799524	LOC110866774	LOC109004596	Maole_011748	LOC111392757	Os09t0487600	Potri.016G051200	LOC105159714	Solyc03g051780.2	LOC100257213
XOG0021624	XS09G00684	AT4G37200.1	Atru.chr3.470	TXG59542.1	LOC102618853	Dlo_000145.1	LOC100779657	LOC105794399	LOC110895601	LOC108995388	Maole_000260	LOC111367942	Os03t0767500	Potri.007G034400	LOC105167475	Solyc07g064940.3	LOC100257490
XOG0021880	XS15G01280	AT3G23255.2	Atru.chr12.1401	TXG49040.1	LOC102617230	Dlo_024424.1	LOC100500369	LOC105785538	LOC110921138	LOC108997358	Maole_017512	LOC111396118	Os10t0466100	Potri.003G163500	LOC105168477	Solyc12g016210.2	LOC100257492
XOG0021890	XS01G03362	AT3G55160.3	Atru.chr8.140	TXG57538.1	LOC102630062	Dlo_016276.1	LOC100776536	LOC105798196	LOC110908821	LOC109013178	Maole_014755	LOC111367971	Os08t0169700	Potri.004G128601	LOC105177239	Solyc03g062650.3	LOC100257679
XOG0021952	XS11G00146	AT5G22110.1	Atru.chr3.1303	TXG60114.1	LOC102610782	Dlo_010377.1	LOC100784116	LOC105767370	LOC110939648	LOC109012089	Maole_001656	LOC111411186	Os05t0160800	Potri.012G039300	LOC105157333	Solyc03g098250.3	LOC100257823
XOG0021948	XS04G01100	AT5G19210.2	Atru.chr4.2530	TXG71984.1	LOC102611725	Dlo_027712.1	LOC100786205	LOC105776043	LOC110921403	LOC109010470	Maole_010893	LOC111388982	Os01t0970600	Potri.010G092200	LOC105171374	Solyc01g079800.3	LOC100257883
XOG0021957	XS04G00007	AT5G27680.1	Atru.chr2.19	TXG65086.1	LOC102608985	Dlo_006447.5	LOC100793222	LOC105761041	LOC110929406	LOC109009752	Maole_009180	LOC111408073	Os05t0150600	Potri.005G026400	LOC105168912	Solyc01g099460.2	LOC100257897
XOG0021895	XS01G01431	AT3G62940.2	Atru.chr4.1184	TXG60222.1	LOC102607950	Dlo_024124.1	LOC100780620	LOC105791425	LOC110893964	LOC109008238	Maole_017836	LOC111367638	Os04t0619500	Potri.014G134100	LOC105169098	Solyc04g053080.3	LOC100258001
XOG0021858	XS04G01127	AT3G06170.1	Atru.chr4.2580	TXG71938.1	LOC102626140	Dlo_027681.1	LOC100814002	LOC105796622	LOC110886300	LOC109005897	Maole_001771	LOC111382140	Os03t0454100	Potri.008G201900	LOC105171403	Solyc06g054420.3	LOC100258051
XOG0021971	XS13G01374	AT5G48840.1	Atru.chr5.1498	TXG63697.1	LOC102623556	Dlo_012141.1	LOC100500425	LOC105799032	LOC110936742	LOC108991706	Maole_017179	LOC111371636	Os03t0851800	Potri.002G240800	LOC105163508	Solyc09g061680.3	LOC100258071
XOG0021857	XS01G00049	AT3G01920.2	Atru.chr6.2570	TXG54874.1	LOC102609719	Dlo_015241.3	LOC100789682	LOC105798451	LOC110904091	LOC109021893	Maole_002803	LOC111373951	Os08t0531300	Potri.001G330100	LOC105176245	Solyc02g094150.3	LOC100258286
XOG0021852	XS01G01001	AT2G46200.1	Atru.chr5.593	TXG62957.1	LOC102625688	Dlo_015150.3	LOC100794292	LOC105796480	LOC110922014	LOC109002711	Maole_004502	LOC111377042	Os01t0226500	Potri.014G091400	LOC105173128	Solyc01g095230.3	LOC100258473
XOG0021873	XS11G01946	AT3G18580.1	Atru.chr9.728	TXG51523.1	LOC102620340	Dlo_006169.1	LOC100809336	LOC105785165	LOC110916516	LOC109005592	Maole_014015	LOC111381259	Os01t0642900	Potri.012G058800	LOC105170958	Solyc12g038370.2	LOC100258550
XOG0021897	XS01G00876	AT4G00590.1	Atru.chr5.445	TXG62826.1	LOC102611438	Dlo_025621.1	LOC100808057	LOC105802673	LOC110916834	LOC109012106	Maole_000977	LOC111411503	Os04t0682500	Potri.014G080600	LOC105172227	Solyc05g048770.3	LOC100258554
XOG0021976	XS14G01314	AT5G53580.1	Atru.chr12.2355	TXG48545.1	LOC102627243	Dlo_018413.1	LOC100791681	LOC105791227	LOC110905054	LOC108989598	Maole_009516	LOC111367725	Os10t0517400	Potri.015G006900	LOC105160294	Solyc03g082560.3	LOC100258867
XOG0021783	XS11G01705	AT1G48420.1	Atru.chr9.1568	TXG50960.1	LOC102611683	Dlo_005640.1	LOC100815229	LOC105801690	LOC110915076	LOC108993136	Maole_022693	LOC111401740	Os02t0773300	Potri.012G038900	LOC105157334	Solyc03g098230.3	LOC100259161
XOG0021866	XS06G01484	AT3G12210.2	Atru.chr13.879	TXG52571.1	LOC102610556	Dlo_032276.1	LOC100803511	LOC105797280	LOC110873033	LOC109001144	Maole_020685	LOC111390126	Os03t0728600	Potri.002G114400	LOC105159080	Solyc04g077450.3	LOC100259164
XOG0021753	XS13G00279	AT1G03750.1	Atru.chr6.2900	TXG55126.1	LOC102616483	Dlo_010835.3	LOC100781003	LOC105764213	LOC110884234	LOC108999484	Maole_001712	LOC111374089	Os05t0247900	Potri.017G012400	LOC105167390	Solyc07g053870.3	LOC100259230
XOG0021826	XS09G01479	AT2G21860.1	Atru.chr7.1822	TXG61773.1	LOC102626038	Dlo_003944.1	LOC100812383	LOC105787880	LOC110929850	LOC108980810	Maole_000459	LOC111367647	Os01t0716400	Potri.005G085800	LOC105178316	Solyc04g051610.3	LOC100259321
XOG0021751	XS01G01423	AT1G03000.1	Atru.chr5.1235	TXG63498.1	LOC102611209	Dlo_017704.1	LOC100820183	LOC105790796	LOC110891258	LOC109007490	Maole_017858	LOC111394808	Os04t0617600	Potri.014G133000	LOC105163169	Solyc06g008730.3	LOC100259587
XOG0021822	XS04G01163	AT2G20790.1	Atru.BG.88	TXG71848.1	LOC102630193	Dlo_029926.1	LOC100813540	LOC105800675	LOC110868115	LOC108995061	Maole_001801	LOC111366048	Os12t0528300	Potri.010G028600	LOC105171420	Solyc01g080360.3	LOC100259662
XOG0021939	XS14G00009	AT5G14770.2	Atru.chr6.18	TXG53516.1	LOC102608355	Dlo_026494.1	LOC100807076	LOC105786428	LOC110885099	LOC108996613	Maole_004816	LOC111389538	Os02t0824000	Potri.019G043101	LOC105172380	Solyc01g099530.3	LOC100259674
XOG0021907	XS11G01515	AT4G16700.1	Atru.chr9.1290	TXG51164.1	LOC102624026	Dlo_022647.2	LOC100811372	LOC105789264	LOC110916300	LOC108989938	Maole_014105	LOC111393892	Os03t0101900	Potri.003G078300	LOC105164376	Solyc06g060780.3	LOC100259711
XOG0021888	XS01G02202	AT3G54090.1	Atru.chr8.2127	TXG58739.1	LOC102630252	Dlo_000822.1	LOC100819388	LOC105799916	LOC110898837	LOC108999674	Maole_002623	LOC111373848	Os01t0851000	Potri.016G109600	LOC105161569	Solyc09g011850.3	LOC100259720
XOG0021803	XS11G00263	AT1G73320.1	Atru.chr2.263	TXG65402.1	LOC102626015	Dlo_019742.2	LOC100306471	LOC105763600	LOC110930703	LOC108995859	Maole_003012	LOC111393376	Os06t0101100	Potri.017G153900	LOC105172009	Solyc08g014040.3	LOC100259741
XOG0021876	XS03G01270	AT3G19630.1	Atru.chr5.2358	TXG59397.1	LOC102607675	Dlo_012089.1	LOC100804869	LOC105795174	LOC110918703	LOC108979738	Maole_015607	LOC111394648	Os03t0202300	Potri.001G294900	LOC105169382	Solyc01g107040.3	LOC100259962
XOG0021863	XS15G00049	AT3G10630.1	Atru.chr12.1066	TXG49286.1	LOC102630784	Dlo_025430.2	LOC100818182	LOC105784735	LOC110925612	LOC109002169	Maole_021305	LOC111383901	Os09t0296700	Potri.008G018200	LOC105161009	Solyc11g006560.2	LOC100259997
XOG0021821	XS01G00634	AT2G20495.3	Atru.chr5.1716	TXG63841.1	LOC102609667	Dlo_018491.1	LOC100787443	LOC105803215	LOC110878260	LOC108995902	Maole_002733	LOC111396768	Os07t0458800	Potri.005G225900	LOC105163428	Solyc06g008350.3	LOC100260094
XOG0021788	XS14G00176	AT1G55880.1	Atru.chr2.3677	TXG67951.1	LOC102610473	Dlo_017077.1	LOC100799081	LOC105768556	LOC110942118	LOC108985236	Maole_008684	LOC111376850	Os03t0215800	Potri.001G367000	LOC105174960	Solyc07g065470.3	LOC100260099
XOG0021829	XS15G00067	AT2G25100.1	Atru.chr12.1043	TXG49307.1	LOC102611600	Dlo_025454.1	LOC100779875	LOC105770702	LOC110890667	LOC108985733	Maole_008565	LOC111380341	Os11t0153900	Potri.008G019800	LOC105179653	Solyc11g006860.2	LOC100260143
XOG0021947	XS04G00878	AT5G17250.1	Atru.chr1.2080	TXG69863.1	LOC102611959	Dlo_001702.5	LOC100796578	LOC105782516	LOC110920656	LOC109020158	Maole_018999	LOC111381655	Os10t0170300	Potri.003G059300	LOC105158836	Solyc07g014610.3	LOC100260162
XOG0021977	XS14G00403	AT5G54880.1	Atru.chr2.3373	TXG59751.1	LOC102610575	Dlo_021136.1	LOC100797499	LOC105768399	LOC110873632	LOC108993622	Maole_023493	LOC111395666	Os03t0568600	Potri.001G423900	LOC105174853	Solyc07g064480.1	LOC100260565
XOG0021887	XS01G02650	AT3G52390.2	Atru.chr8.1330	TXG58122.1	LOC102629588	Dlo_009560.1	LOC100814321	LOC105799610	LOC110898204	LOC109013518	Maole_020127	LOC111366044	Os07t0158200	Potri.016G068400	LOC105173996	Solyc06g007310.3	LOC100260602
XOG0021925	XS03G01638	AT4G34360.1	Atru.chr5.2922	TXG64482.1	LOC102617491	Dlo_013611.1	LOC100807535	LOC105779213	LOC110912514	LOC109014763	Maole_022173	LOC111380954	Os11t0557700	Potri.004G150200	LOC105169602	Solyc01g109290.3	LOC100260707
XOG0021869	XS14G00774	AT3G15180.2	Atru.chr2.2407	TXG66853.1	LOC102617116	Dlo_014674.1	LOC100785671	LOC105766425	LOC110912928	LOC109012887	Maole_020386	LOC111402536	Os05t0557200	Potri.001G396500	LOC105176972	Solyc07g062860.3	LOC100260719
XOG0021811	XS02G01685	AT1G77320.3	Atru.chr13.1560	TXG53032.1	LOC102622944	Dlo_030296.1	LOC100804966	LOC105783366	LOC110915694	LOC109022124	Maole_006678	LOC111410501	Os11t0191300	Potri.005G182500	LOC105172151	Solyc01g068267.1	LOC100260958
XOG0021882	XS01G02463	AT3G28460.1	Atru.chr8.2465	TXG59045.1	LOC102611892	Dlo_030498.1	LOC100794653	LOC105768290	LOC110912356	LOC108992881	Maole_011124	LOC111379608	Os03t0736400	Potri.001G349800	LOC105177194	Solyc02g067540.3	LOC100261175
XOG0021022	XS04G01043	AT4G14850.1	Atru.BG.86	TXG72066.1	LOC102608673	Dlo_030935.2	LOC100778632	LOC105802302	LOC110886740	LOC109007283	Maole_023127	LOC111371267	Os11t0583200	Potri.010G086900	LOC105163912	Solyc02g014360.3	LOC100261298
XOG0021871	XS04G01946	AT3G16840.2	Atru.chr4.1879	TXG72456.1	LOC102628715	Dlo_026805.1	LOC100806018	LOC105800653	LOC110908454	LOC109010429	Maole_002054	LOC111379738	Os04t0510400	Potri.010G063600	LOC105171824	Solyc09g090740.3	LOC100261404
XOG0021965	XS04G01689	AT5G43600.1	Atru.BG.84	TXG72212.1	LOC102621156	Dlo_017498.1	LOC100797579	LOC105798789	LOC110896191	LOC108985520	Maole_017366	LOC111383584	Os12t0597500	Potri.010G076100	LOC105171654	Solyc09g083410.3	LOC100261431
XOG0021913	XS11G00840	AT4G23840.1	Atru.BG.201	TXG50657.1	LOC102611679	Dlo_009881.1	LOC100814174	LOC105788227	LOC110921578	LOC108993802	Maole_013834	LOC111383221	Os05t0212200	Potri.001G092000	LOC105179139	Solyc08g082270.3	LOC100261612
XOG0021851	XS11G01683	AT2G44520.1	Atru.chr9.1540	TXG50992.1	LOC102621507	Dlo_005617.1	LOC100806314	LOC105800340	LOC110926293	LOC109005753	Maole_001539	LOC111373234	Os01t0527700	Potri.002G216100	LOC105167176	Solyc01g080860.3	LOC100261621
XOG0021789	XS11G02084	AT1G56180.1	Atru.BG.178	TXG71304.1	LOC102609738	Dlo_005917.1	LOC100800880	LOC105766234	LOC110877275	LOC109011252	Maole_000645	LOC111381501	Os02t0169000	Potri.010G171400	LOC105175093	Solyc07g066620.3	LOC100261626
XOG0021946	XS12G00312	AT5G17240.1	Atru.chr1.2124	TXG69844.1	LOC102626614	Dlo_019183.2	LOC100787452	LOC105763126	LOC110909166	LOC109010088	Maole_005057	LOC111409694	Os07t0471100	Potri.004G081400	LOC105175977	Solyc02g081320.3	LOC100261646
XOG0021927	XS09G00820	AT4G36530.2	Atru.chr3.616	TXG59673.1	LOC102609047	Dlo_000019.1	LOC100776976	LOC105787525	LOC110889458	LOC108991265	Maole_000147	LOC111365443	Os02t0705100	Potri.005G121000	LOC105165778	Solyc02g062610.3	LOC100261647
XOG0021743	XS08G00737	AT3G21300.1	Atru.chr1.3604	TXG68768.1	LOC102625205	Dlo_008489.1	LOC100777466	LOC105777867	LOC110935581	LOC109007889	Maole_001089	LOC111367283	Os01t0193600	Potri.001G195300	LOC105157711	Solyc03g121260.3	LOC100261689
XOG0021782	XS08G00952	AT1G48360.2	Atru.BG.162	TXG69322.1	LOC102614903	Dlo_027510.3	LOC100793881	LOC105794018	LOC110869107	LOC108987322	Maole_007079	LOC111393509	Os06t0171800	Potri.002G233800	LOC105158677	Solyc09g098370.3	LOC100261742
XOG0021778	XS07G00411	AT1G28690.1	Atru.BG.306	TXG47537.1	LOC102619643	Dlo_022284.1	LOC100816489	LOC105771130	LOC110910193	LOC108998415	Maole_011455	LOC111370513	Os03t0369700	Potri.004G054000	LOC105175617	Solyc11g010260.2	LOC100261767
XOG0021769	XS12G00293	AT1G17760.1	Atru.chr1.2074	TXG69865.1	LOC102629682	Dlo_022439.3	LOC100799377	LOC105784723	LOC110929376	LOC109000391	Maole_007491	LOC111410589	Os12t0571900	Potri.003G106200	LOC105172853	Solyc10g050540.2	LOC100262033
XOG0021974	XS11G00505	AT5G50110.1	Atru.chr9.2404	TXG50335.1	LOC102614338	Dlo_012368.2	LOC100818428	LOC105780758	LOC110879786	LOC108999222	Maole_018688	LOC111368141	Os06t0239000	Potri.012G076100	LOC105157169	Solyc03g113860.2	LOC100262143
XOG0021809	XS03G01132	AT1G74700.1	Atru.chr5.2134	TXG63995.1	LOC102629669	Dlo_020647.2	LOC100809325	LOC105788396	LOC110879724	LOC108981566	Maole_010416	LOC111371317	Os02t0214300	Potri.015G064400	LOC105157018	Solyc03g113140.3	LOC100262176
XOG0021915	XS12G01103	AT4G25450.1	Atru.chr1.535	TXG70843.1	LOC102617635	Dlo_007318.2	LOC100791034	LOC105791085	LOC110912173	LOC108983285	Maole_016703	LOC111397144	Os07t0464600	Potri.015G136700	LOC105160526	Solyc03g026315.1	LOC100262436
XOG0021804	XS01G00721	AT1G73440.1	Atru.chr5.252	TXG62653.1	LOC102610030	Dlo_023480.1	LOC100806103	LOC105802576	LOC110930601	LOC109015851	Maole_015306	LOC111389621	Os04t0534300	Potri.014G060700	LOC105173313	Solyc01g090920.3	LOC100262506
XOG0021828	XS03G00245	AT2G23390.1	Atru.chr6.339	TXG53654.1	LOC102627043	Dlo_009929.1	LOC100808838	LOC105777474	LOC110870607	LOC109017557	Maole_014056	LOC111409810	Os04t0442200	Potri.004G228500	LOC105169061	Solyc01g103110.3	LOC100262534
XOG0021791	XS03G00440	AT1G57770.1	Atru.chr6.542	TXG53722.1	LOC102625319	Dlo_024527.1	LOC100810986	LOC105786112	LOC110865813	LOC108983724	Maole_017061	LOC111382151	Os03t0841900	Potri.003G005800	LOC105169083	Solyc05g010180.3	LOC100262553
XOG0021780	XS06G01917	AT1G45110.1	Atru.chr13.396	TXG52165.1	LOC102628899	Dlo_015593.2	LOC100819709	LOC105772489	LOC110935806	LOC108991366	Maole_016184	LOC111395233	Os10t0414500	Potri.005G232200	LOC105166281	Solyc04g080800.3	LOC100262613
XOG0021781	XS06G01649	AT1G45231.2	Atru.chr13.705.1	TXG52421.1	LOC102608303	Dlo_018085.1	LOC100782129	LOC105773926	LOC110879425	LOC108979557	Maole_021926	LOC111401348	Os03t0396900	Potri.014G028000	LOC105166267	Solyc12g088810.2	LOC100262697
XOG0021771	XS11G01755	AT1G18270.3	Atru.chr9.1674	TXG50877.1	LOC102621925	Dlo_021046.2	LOC100779987	LOC105794087	LOC110921290	LOC108994897	Maole_010058	LOC111372317	Os06t0258900	Potri.015G037000	LOC105158074	Solyc03g118640.3	LOC100262718
XOG0021786	XS08G00958	AT1G52590.1	Atru.chr1.3007	TXG69325.1	LOC102628571	Dlo_027512.1	LOC100305986	LOC105773675	LOC110894277	LOC108981709	Maole_016619	LOC111401448	Os01t0173000	Potri.008G213200	LOC105157523	Solyc03g116570.3	LOC100262852
XOG0021954	XS05G00748	AT5G23310.1	Atru.chr11.1096	TXG56939.1	LOC102622588	Dlo_014637.1	LOC100778673	LOC105782623	LOC110921460	LOC108988456	Maole_011313	LOC111406329	Os06t0143000	Potri.005G089600	LOC105168242	Solyc02g021140.3	LOC100263457
XOG0021845	XS12G00020	AT2G41020.1	Atru.chr1.1509	TXG70132.1	LOC102616211	Dlo_008513.2	LOC100779869	LOC105761563	LOC110941270	LOC109019001	Maole_015447	LOC111385993	Os01t0916300	Potri.006G032200	LOC105159446	Solyc11g005110.2	LOC100263596
XOG0021802	XS08G01177	AT1G73110.1	Atru.chr1.2752	TXG69491.1	LOC102619184	dlo_035808.1	LOC100805465	LOC105768743	LOC110873786	LOC108998267	Maole_021018	LOC111385312	Os04t0658300	Potri.001G037300	LOC105158261	Solyc03g117850.3	LOC100263841
XOG0021867	XS11G02046	AT3G12685.1	Atru.chr1.7.1	TXG71416.1	LOC102619188	Dlo_024475.1	LOC100784835	LOC105792661	LOC110890184	LOC108998361	Maole_018221	LOC111382255	Os06t0530300	Potri.010G176100	LOC105168084	Solyc01g005910.3	LOC100263890
XOG0021916	XS02G01743	AT4G29170.1	Atru.BG.7	TXG61506.1	LOC102609963	Dlo_012063.1	LOC100778781	LOC105790725	LOC110886939	LOC109008376	Maole_008145	LOC111399448	Os09t0280600	Potri.018G069800	LOC105161830	Solyc12g008665.1	LOC100264497
XOG0021816	XS05G00246	AT2G01320.3	Atru.chr11.413	TXG57240.1	LOC102628589	Dlo_014024.1	LOC100788256	LOC105785727	LOC110895542	LOC108979708	Maole_023224	LOC111395440	Os01t0121700	Potri.010G115000	LOC105156263	Solyc05g008350.3	LOC100264613
XOG0021933	XS01G02540	AT5G03910.1	Atru.chr8.1483	TXG58246.1	LOC102618923	Dlo_009668.1	LOC100788075	LOC105766651	LOC110909601	LOC108983436	Maole_009197	LOC111404052	Os04t0413000	Potri.006G211700	LOC105174049	Solyc09g009910.3	LOC100264781
XOG0021945	XS02G00552	AT5G16810.1	Atru.chr12.1880	TXG48735.1	LOC102625069	Dlo_017608.1	LOC100819981	LOC105761532	LOC110904177	LOC109010829	Maole_010957	LOC111405693	Os02t0694800	Potri.019G050500	LOC105160208	Solyc03g097130.3	LOC100264883
XOG0021861	XS01G02199	AT3G09210.1	Atru.chr8.2123	TXG58735.1	LOC102628920	Dlo_024900.1	LOC100815839	LOC105780426	LOC110885517	LOC108984220	Maole_002629	LOC111365234	Os03t0825500	Potri.006G094800	LOC105174522	Solyc09g011830.3	LOC100264906
XOG0021092	XS11G00143	AT1G12800.1	Atru.chr9.204	TXG51720.1	LOC102625164	Dlo_010366.1	LOC100809060	LOC105765197	LOC110922351	LOC108997112	Maole_017188	LOC111398532	Os02t0115600	Potri.003G124200	LOC105164119	Solyc08g007950.3	LOC100265091
XOG0021765	XS11G01652	AT1G12530.1	Atru.chr9.1494	TXG51023.1	LOC102621967	Dlo_005581.1	LOC100784847	LOC105765175	LOC110893801	LOC109010776	Maole_018938	LOC111407514	Os03t0228500	Potri.003G118900	LOC105156766	Solyc08g007710.3	LOC100265102
XOG0021813	XS08G00526	AT1G79890.1	Atru.chr1.3309	TXG69060.1	LOC102611409	Dlo_018900.1	LOC106794132	LOC105776182	LOC110880105	LOC109003696	Maole_017598	LOC111396855	Os05t0219800	Potri.001G182600	LOC105157631	Solyc06g066670.3	LOC100265299
XOG0021967	XS01G00682	AT5G44000.1	Atru.chr5.1821	TXG63885.1	LOC102616892	Dlo_020460.1	LOC100812499	LOC105798311	LOC110890255	LOC109010730	Maole_002791	LOC111393314	Os02t0814800	Potri.014G192300	LOC105165676	Solyc06g083770.3	LOC100265305
XOG0021872	XS04G01397	AT3G16990.1	Atru.chr4.3025	TXG71582.1	LOC102622317	Dlo_024981.1	TENA_E	LOC105800706	LOC110897967	LOC108984153	Maole_014812	LOC111371338	Os03t0306900	Potri.008G106600	LOC105156848	Solyc11g007570.2	LOC100265331
XOG0021759	XS10G00323	AT1G08390.1	Atru.chr3.3421	TXG73718.1	LOC102607469	Dlo_030175.1	LOC100780251	LOC105784402	LOC110890944	LOC108985028	Maole_022901	LOC111372498	Os03t0684300	Potri.004G190200	LOC105170774	Solyc11g066690.2	LOC100265374
XOG0021746	XS10G01173	AT1G51310.1	Atru.chr3.2733	TXG73316.1	LOC102624843	Dlo_006376.1	LOC100785275	LOC105770275	LOC110868530	LOC108985391	Maole_007449	LOC111400950	Os03t0174600	Potri.001G259000	LOC105171163	Solyc09g074100.3	LOC100265527
XOG0021944	XS12G00208	AT5G16630.2	Atru.chr1.1908	TXG69922.1	LOC102619998	Dlo_017375.1	LOC100818100	LOC105789225	LOC110909269	LOC108988190	Maole_008501	LOC111401212	Os08t0427500	Potri.004G087400	LOC105178218	Solyc11g011150.2	LOC100265647
XOG0021912	XS12G00591	AT4G23540.1	Atru.chr1.1111	TXG70353.1	LOC102608567	Dlo_023661.2	LOC100795433	LOC105761652	LOC110885259	LOC109019452	Maole_015018	LOC111403875	Os01t0957900	Potri.006G050000	LOC105159825	Solyc04g015940.3	LOC100265754
XOG0021121	XS01G01930	AT3G53220.1	Atru.chr8.1787	TXG58450.1	LOC102630906	dlo_036933.1	LOC100305694	LOC105767972	LOC110891287	LOC109019121	Maole_017298	LOC111404140	Os04t0560200	Potri.006G123100	LOC105161358	Solyc09g008295.1	LOC100265932
XOG0021756	XS13G00360	AT1G06240.1	Atru.chr6.2820	TXG55060.1	LOC102613322	Dlo_034046.1	LOC100796919	LOC105798024	LOC110897709	LOC109000468	Maole_013276	LOC111386088	Os01t0214400	Potri.019G090600	LOC105176818	Solyc10g008060.3	LOC100265975
XOG0021886	XS15G01206	AT3G51980.1	Atru.chr12.1487	TXG48974.1	LOC102625711	Dlo_002024.1	LOC100780990	LOC105802360	LOC110915263	LOC108997460	Maole_018359	LOC111393485	Os09t0512700	Potri.001G072200	LOC105160153	Solyc04g009320.3	LOC100266149
XOG0021830	XS04G00641	AT2G25530.1	Atru.chr7.2397	TXG62144.1	LOC102616217	Dlo_015391.2	LOC100816565	LOC105768336	LOC110898576	LOC108985157	Maole_020218	LOC111385367	Os03t0851900	Potri.006G252300	LOC105156495	Solyc06g066090.3	LOC100266182
XOG0021817	XS05G01821	AT2G03390.1	Atru.chr11.1690	TXG56586.1	LOC102619019	Dlo_026130.1	LOC100794023	LOC105783487	LOC110894366	LOC109002884	Maole_005209	LOC111398925	Os08t0172200	Potri.010G161600	LOC105160014	Solyc05g012620.3	LOC100266199
XOG0021984	XS09G00812	AT5G66530.1	Atru.chr3.603	TXG59663.1	LOC102608177	Dlo_000025.1	LOC100797902	LOC105803787	LOC110915330	LOC108997562	Maole_000149	LOC111401439	Os09t0327400	Potri.007G023200	LOC105178006	Solyc02g085100.3	LOC100266694
XOG0021860	XS13G01369	AT3G07060.1	Atru.chr11.2652	TXG55785.1	LOC102622369	Dlo_012135.3	LOC100806465	LOC105803277	LOC110936749	LOC108987302	Maole_017168	LOC111390018	Os08t0135300	Potri.002G241366	LOC105163513	Solyc09g061380.3	LOC100267131
XOG0021905	XS10G00957	AT4G14590.1	Atru.chr3.2803	TXG73355.1	LOC102611444	Dlo_022909.1	LOC102670403	LOC105768723	LOC110886959	LOC109022132	Maole_015210	LOC111380385	Os11t0171400	Potri.001G277200	LOC105155866	Solyc06g071630.2	LOC100267166
XOG0021911	XS07G00610	AT4G21520.1	Atru.chr10.2006	TXG47289.1	LOC102628189	Dlo_011186.1	LOC100810983	LOC105770818	LOC110908669	LOC108989121	Maole_002485	LOC111370111	Os03t0738000	Potri.011G043000	LOC105161177	Solyc02g079110.3	LOC100267300
XOG0021940	XS07G01061	AT5G14850.1	Atru.chr7.495	TXG60937.1	LOC102610467	Dlo_015892.2	LOC100804913	LOC105773401	LOC110877477	LOC108998902	Maole_010010	LOC111383279	Os01t0580100	Potri.018G098700	LOC105162874	Solyc07g006330.2	LOC100267398
XOG0021918	XS07G00998	AT4G30825.1	Atru.chr7.3	TXG60719.1	LOC102620440	Dlo_016041.1	LOC100804693	LOC105791024	LOC110928913	LOC108993204	Maole_006246	LOC111399630	Os09t0423300	Potri.006G005100	LOC105155406	Solyc07g005950.3	LOC100267412
XOG0021773	XS06G01821	AT1G19340.1	Atru.chr13.537	TXG52274.1	LOC102622541	Dlo_025777.1	LOC100807601	LOC105772862	LOC110908646	LOC108994907	Maole_003140	LOC111401338	Os03t0198900	Potri.014G041400	LOC105159215	Solyc04g079950.3	LOC100267641
XOG0021752	XS13G00212	AT1G03687.1	Atru.chr6.3001	TXG55159.1	LOC102607799	Dlo_010863.2	LOC100306372	LOC105794874	LOC110922273	LOC108999672	Maole_001687	LOC111385939	Os06t0342750	Potri.013G132100	LOC105168567	Solyc07g054070.3	LOC100267683
XOG0021762	XS03G00243	AT1G10310.1	Atru.chr6.331	TXG53649.1	LOC102624189	Dlo_018733.1	LOC100801127	LOC105777967	LOC110895881	LOC108988941	Maole_014053	LOC111381995	Os02t0557700	Potri.004G228533	LOC105169060	Solyc01g103100.3	LOC100267823
XOG0021958	XS11G01963	AT5G35520.1	Atru.chr9.671	TXG51556.1	LOC102611993	Dlo_006192.1	LOC100306256	LOC105802088	LOC110916831	LOC108986687	Maole_014002	LOC111375604	Os02t0620100	Potri.015G055500	LOC105175985	Solyc03g114520.3	LOC100267948
XOG0021917	XS02G01698	AT4G29590.1	Atru.BG.1	TXG61549.1	LOC102608233	Dlo_032965.1	LOC100786557	LOC105772776	LOC110938080	LOC108984261	Maole_008092	LOC111399505	Os01t0712600	Potri.006G150500	LOC105158910	Solyc07g025520.3	LOC100268021
XOG0021825	XS03G01701	AT2G21710.1	Atru.chr5.3019	TXG64544.1	LOC102629419	Dlo_023844.1	LOC100813633	LOC105782952	LOC110890810	LOC109011184	Maole_004222	LOC111380530	Os07t0134700	Potri.009G116200	LOC105169638	Solyc01g109630.3	LOC100852464
XOG0021908	XS11G01412	AT4G17616.1	Atru.chr9.1176	TXG51247.1	LOC102630251	Dlo_005952.1	LOC100812849	LOC105787553	LOC110930891	LOC108983097	Maole_007368	LOC111381838	Os07t0495300	Potri.003G084400	LOC110011252	Solyc04g072150.2	LOC100853585
XOG0021877	XS05G02096	AT3G19780.1	Atru.chr11.1182	TXG56891.1	LOC102621303	Dlo_027996.1	LOC100814325	LOC105782366	LOC110922845	LOC109005956	Maole_004636	LOC111384004	Os10t0485100	Potri.007G070400	LOC105159789	Solyc02g055460.2	LOC100854034
XOG0021956	XS05G00840	AT5G26880.1	Atru.chr11.2639	TXG55799.1	LOC102626218	Dlo_028718.1	LOC100813874	LOC105791793	LOC110873406	LOC109001521	Maole_008679	LOC111410126	Os08t0506500	Potri.009G064500	LOC105173480	Solyc01g086900.3	LOC100855321

## Sheet: Table S9
Table S9 The significantly expanded orthologous gene families among 17 angiosperms
Orthogroup	SwissProt annotation	Function	GO accession	Oorthologous gene
XOG0034886	V9M398|Disease resistance protein RUN1 OS=Vitis rotundifolia OX=103349 GN=RUN1 PE=1 SV=1	Disease resistance (R) protein that confers resistance to multiple powdery and downy mildew by promoting cell death (PubMed:24033846, PubMed:31439792). Acts as a NAD+ hydrolase (NADase): in response to activation, catalyzes cleavage of NAD+ into ADP-D-ribose (ADPR) and nicotinamide; NAD+ cleavage triggering a defense system that promotes cell death (PubMed:31439792).	GO:0032491,GO:0002229,GO:0002238,GO:0010089,GO:0006281,GO:0006974,GO:0009620,GO:0010150,GO:0009651,GO:0009593,GO:0006970,GO:0090333,GO:0017046,GO:0010075,GO:0031347,GO:1902290,GO:0009682,GO:0002239,GO:0009617,GO:0071485,GO:0008356,GO:1901528,GO:0010090,GO:0009737,GO:0009738,GO:0009789,GO:0004672,GO:0071244,GO:0005516,GO:0009625,GO:0005737,GO:0042803,GO:0009626,GO:0042742,GO:0000166,GO:0005515,GO:…	Xsorbifolium|Xsorbifolium_XS06G00067 Xsorbifolium|Xsorbifolium_XS06G00056 Xsorbifolium|Xsorbifolium_XS06G00058
XOG0010007	V9M2S5|Disease resistance protein RPV1 OS=Vitis rotundifolia OX=103349 GN=RPV1 PE=1 SV=1	Disease resistance (R) protein that confers resistance to multiple powdery and downy mildew by promoting cell death (PubMed:24033846, PubMed:28008335).	GO:0031540,GO:0042277,GO:0048831,GO:0010286,GO:0005739,GO:0031966,GO:0010942,GO:0004383,GO:0005496,GO:0009555,GO:0008289,GO:0055046,GO:0004713,GO:0006970,GO:0017046,GO:0010075,GO:0048653,GO:0071244,GO:0009409,GO:1900140,GO:0009414,GO:0006281,GO:0009846,GO:0006974,GO:0008356,GO:0010090,GO:0010375,GO:1902290,GO:0010376,GO:0009682,GO:1905034,GO:0009617,GO:0005929,GO:0005618,GO:0005516,GO:0019677,GO:…	Athaliana|Athaliana_AT5G17680.2 Atruncatum|Atruncatum_Atru.chr10.1175 Atruncatum|Atruncatum_Atru.chr12.1320 Atruncatum|Atruncatum_Atru.chr12.1321 Atruncatum|Atruncatum_Atru.chr2.279 Atruncatum|Atruncatum_Atru.chr2.44 Atruncatum|Atruncatum_Atru.chr4.1014 Atruncatum|Atruncatum_Atru.chr4.202.2 Atruncatum|Atruncatum_Atru.chr10.814 Atruncatum|Atruncatum_Atru.chr10.819 Atruncatum|Atruncatum_Atru.chr10.…
XOG0031560	V9M2S5|Disease resistance protein RPV1 OS=Vitis rotundifolia OX=103349 GN=RPV1 PE=1 SV=1	Disease resistance (R) protein that confers resistance to multiple powdery and downy mildew by promoting cell death (PubMed:24033846, PubMed:28008335).	GO:0019677,GO:0003953,GO:0005783,GO:0043231,GO:0000166,GO:0005515,GO:0005524,GO:0007275,GO:0010082,GO:0046872,GO:0034644,GO:0005654,GO:0009626,GO:0016021,GO:0031965,GO:0043621,GO:0005635,GO:0005886,GO:0005576,GO:0006468,GO:0009817,GO:0016787,GO:0042803,GO:0043068,GO:0050135,GO:0061809,GO:0005634,GO:0005737,GO:0006952,GO:0042742,GO:0009816,GO:0012505,GO:0016020,GO:0009870,GO:0003677,GO:0016301,GO:…	Xsorbifolium|Xsorbifolium_XS06G00026 Xsorbifolium|Xsorbifolium_XS06G00037 Xsorbifolium|Xsorbifolium_XS06G00183 Xsorbifolium|Xsorbifolium_XS06G00038
XOG0042833	V9M2S5|Disease resistance protein RPV1 OS=Vitis rotundifolia OX=103349 GN=RPV1 PE=1 SV=1	Disease resistance (R) protein that confers resistance to multiple powdery and downy mildew by promoting cell death (PubMed:24033846, PubMed:28008335).	GO:0007275,GO:0009816,GO:0043068,GO:0012505,GO:0016301,GO:0050135,GO:0016020,GO:0016310,GO:0061809,GO:0010082,GO:0005634,GO:0005737,GO:0006952,GO:0019677,GO:0016740,GO:0003953,GO:0046872,GO:0003677,GO:0009626,GO:0034644,GO:0004674,GO:0042742,GO:0005783,GO:0000166,GO:0009817,GO:0043231,GO:0005515,GO:0016787,GO:0009870,GO:0005524,GO:0042803,GO:0031349,GO:0002684,GO:0050778,GO:0045089,GO:0009620,GO:…	Xsorbifolium|Xsorbifolium_XS09G01722 Xsorbifolium|Xsorbifolium_XS09G01724
XOG0012203	U5N4E3|Nod factor hydrolase protein 1 OS=Medicago truncatula OX=3880 GN=NFH1 PE=1 SV=2	Symbiotic enzyme that hydrolytically inactivates Nod factors (NFs) with a C16:2 acyl chain produced by the microsymbiont Sinorhizobium meliloti (PubMed:27383628, PubMed:29367305). NFs are lipo-chitooligosaccharide signaling molecules produced by nitrogen-fixing rhizobia to initiate nodulation (symbiosis) on the roots of legumes (PubMed:27383628, PubMed:29367305). Controls NF hydrolysis at the sta…	GO:0016787,GO:0006032,GO:0006952,GO:0050832,GO:0000272,GO:0004568,GO:0005975,GO:0016798,GO:0008152,GO:0009877,GO:0009620,GO:0098542,GO:0009607,GO:0051704,GO:0043207,GO:0051707,GO:0044419,GO:0009605	Gmax|Gmax_LOC100796220 Gmax|Gmax_LOC100817108 Graimondii|Graimondii_LOC105765733 Graimondii|Graimondii_LOC105770696 Hannuus|Hannuus_LOC110880776 Hannuus|Hannuus_LOC110940570 Hannuus|Hannuus_LOC110940573 Hannuus|Hannuus_LOC110940571 Hannuus|Hannuus_LOC110940574 Jregia|Jregia_LOC109000756 Jregia|Jregia_LOC109019484 Jregia|Jregia_LOC109019492 Jregia|Jregia_LOC109019493 Moleifera|Moleifera_Maole_0040…
XOG0042655	Q9ZVP8|NAC domain-containing protein 35 OS=Arabidopsis thaliana OX=3702 GN=NAC035 PE=1 SV=2	Transcription factor that acts as a floral repressor. Controls flowering time by negatively regulating CONSTANS (CO) expression in a GIGANTEA (GI)-independent manner. Regulates the plant cold response by positive regulation of the cold response genes COR15A and KIN1. May coordinate cold response and flowering time.	GO:0009789,GO:0034720,GO:0045892,GO:0048573,GO:0060966,GO:0000976,GO:0006952,GO:0050832,GO:0002237,GO:1990110,GO:0045893,GO:0016021,GO:1901002,GO:0016020,GO:0006986,GO:0005886,GO:0019900,GO:0010150,GO:0005789,GO:0016032,GO:0005783,GO:0043424,GO:0009739,GO:1900057,GO:0009834,GO:0048829,GO:0009615,GO:0003677,GO:0045995,GO:0012505,GO:0005634,GO:0048653,GO:0051607,GO:0009908,GO:0009555,GO:0002230,GO:…	Xsorbifolium|Xsorbifolium_XS03G00341 Xsorbifolium|Xsorbifolium_XS03G00351
XOG0024333	Q9ZVH0|Protein FEZ OS=Arabidopsis thaliana OX=3702 GN=FEZ PE=2 SV=1	Promotes periclinal root capforming cell divisions. Activates expression of its negative regulator SMB in a feedback loop for controlled switches in cell division plane.	GO:0009908,GO:0009938,GO:0016020,GO:0016021,GO:0033619,GO:0048573,GO:0071472,GO:0045491,GO:0005886,GO:0046982,GO:0016032,GO:0048759,GO:0009793,GO:0050832,GO:0009646,GO:0009737,GO:0009738,GO:1900057,GO:0010150,GO:1902074,GO:0031155,GO:0009651,GO:1902265,GO:1904250,GO:0009723,GO:0010029,GO:0042542,GO:0003677,GO:0043424,GO:0043068,GO:0005634,GO:0005737,GO:0048527,GO:0005515,GO:0009834,GO:0051091,GO:…	Graimondii|Graimondii_LOC105795578 Graimondii|Graimondii_LOC105796423 Xsorbifolium|Xsorbifolium_XS04G02421 Xsorbifolium|Xsorbifolium_XS04G02423 Xsorbifolium|Xsorbifolium_XS04G02428 Xsorbifolium|Xsorbifolium_XS04G02430 Xsorbifolium|Xsorbifolium_XS04G02431 Xsorbifolium|Xsorbifolium_XS04G02434 Xsorbifolium|Xsorbifolium_XS04G02435 Atruncatum|Atruncatum_Atru.chr3.1512 Ayangbiense|Ayangbiense_TXG72847.…
XOG0015687	Q9ZVD2|NDR1/HIN1-like protein 13 OS=Arabidopsis thaliana OX=3702 GN=NHL13 PE=2 SV=1	Required for plant immunity against the bacterial pathogen Pseudomonas syringae pv. tomato DC3000 (Pst DC3000).	GO:0006952,GO:0016020,GO:0009738,GO:0005737,GO:0005829,GO:0016021,GO:0042742,GO:0005886,GO:0098542,GO:0009607,GO:0009737,GO:0097305,GO:0051704,GO:0001101,GO:0043207,GO:0051707,GO:0071229,GO:0009725,GO:0071215,GO:0097306,GO:0009719,GO:0009617,GO:0071310,GO:1901700,GO:0009605,GO:0023052,GO:0070887,GO:0033993,GO:0042221,GO:1901701,GO:0007165,GO:0032870,GO:0071495,GO:0031224	Athaliana|Athaliana_AT1G45688.1 Athaliana|Athaliana_AT5G42860.1 Gmax|Gmax_LOC100787767 Gmax|Gmax_LOC100811519 Gmax|Gmax_LOC100817451 Ptrichocarpa|Ptrichocarpa_Potri.002G124600 Ptrichocarpa|Ptrichocarpa_Potri.014G026800 Xsorbifolium|Xsorbifolium_XS06G01641 Xsorbifolium|Xsorbifolium_XS06G01659 Atruncatum|Atruncatum_Atru.chr13.716 Ayangbiense|Ayangbiense_TXG52431.1 Csinensis|Csinensis_LOC102631034 D…
XOG0015518	Q9ZV88|BES1/BZR1 homolog protein 4 OS=Arabidopsis thaliana OX=3702 GN=BEH4 PE=1 SV=1		GO:0005634,GO:0005737,GO:0071367,GO:1904961,GO:0003700,GO:0005515,GO:0009741,GO:0008152,GO:0016787,GO:0016798,GO:0102229,GO:0003677,GO:0000272,GO:0009742,GO:0005975,GO:0040008,GO:0014070,GO:0048532,GO:0009725,GO:0009719,GO:0040007,GO:0071310,GO:1901700,GO:0071407,GO:0023052,GO:0070887,GO:0033993,GO:0042221,GO:1901701,GO:0007165,GO:0032870,GO:0071495,GO:0140110	Gmax|Gmax_LOC100795369 Gmax|Gmax_LOC100814517 Osativa|Osativa_Os01t0203000 Ptrichocarpa|Ptrichocarpa_Potri.001G386900 Ptrichocarpa|Ptrichocarpa_Potri.003G026600 Xsorbifolium|Xsorbifolium_XS07G01744 Xsorbifolium|Xsorbifolium_XS14G00975 Xsorbifolium|Xsorbifolium_XS14G00977 Athaliana|Athaliana_AT1G78700.1 Csinensis|Csinensis_LOC102626497 Dlongan|Dlongan_Dlo_010565.1 Graimondii|Graimondii_LOC10577715…
XOG0012591	Q9ZUV3|Probable glucuronoxylan glucuronosyltransferase IRX7 OS=Arabidopsis thaliana OX=3702 GN=IRX7 PE=2 SV=1		GO:0071555,GO:0000139,GO:0005794,GO:0016020,GO:0010417,GO:0045492,GO:0080116,GO:0009834,GO:0102983,GO:0005515,GO:0016021,GO:0016740,GO:0016757,GO:0031224	Athaliana|Athaliana_AT2G28110.1 Athaliana|Athaliana_AT5G22940.2 Gmax|Gmax_LOC100782077 Gmax|Gmax_LOC100797984 Gmax|Gmax_LOC100807050 Gmax|Gmax_LOC100818569 Graimondii|Graimondii_LOC105770695 Graimondii|Graimondii_LOC105783273 Hannuus|Hannuus_LOC110875651 Hannuus|Hannuus_LOC110898009 Hannuus|Hannuus_LOC110904273 Hannuus|Hannuus_LOC110927035 Oeuropae|Oeuropae_LOC111372502 Oeuropae|Oeuropae_LOC11137…
XOG0013661	Q9ZUN4|1-aminocyclopropane-1-carboxylate oxidase 1 OS=Arabidopsis thaliana OX=3702 GN=ACO1 PE=2 SV=1	Catalyzes the isomerization of citrate to isocitrate via cis-aconitate. Contributes to oxidative stress tolerance (PubMed:17013749).	GO:0009815,GO:0009835,GO:0010030,GO:0051213,GO:0009813,GO:0046244,GO:0002229,GO:0009820,GO:0009617,GO:0000166,GO:0009620,GO:0005524,GO:0009751,GO:0050474,GO:0016829,GO:0005737,GO:0050589,GO:0007275,GO:0009718,GO:0016707,GO:0102803,GO:0016706,GO:0102805,GO:0002238,GO:0009699,GO:0062131,GO:0050590,GO:0016491,GO:0102111,GO:0009413,GO:0031418,GO:0102652,GO:0010224,GO:0046872,GO:0102924,GO:0045487,GO:…	Gmax|Gmax_LOC100785514 Gmax|Gmax_LOC100793294 Gmax|Gmax_LOC100794816 Moleifera|Moleifera_Maole_008096 Moleifera|Moleifera_Maole_008097 Moleifera|Moleifera_Maole_008098 Moleifera|Moleifera_Maole_008100 Moleifera|Moleifera_Maole_008101 Xsorbifolium|Xsorbifolium_XS02G01701 Xsorbifolium|Xsorbifolium_XS02G01749 Athaliana|Athaliana_AT2G19590.1 Atruncatum|Atruncatum_Atru.chr7.1569 Csinensis|Csinensis_LO…
XOG0011217	Q9ZUI0|Putative leucine-rich repeat receptor-like serine/threonine-protein kinase At2g24130 OS=Arabidopsis thaliana OX=3702 GN=At2g24130 PE=3 SV=1		GO:0022622,GO:0009408,GO:0009635,GO:1902065,GO:0000919,GO:0042128,GO:1900458,GO:0005694,GO:0009749,GO:0009615,GO:0009734,GO:0010075,GO:0048825,GO:1900150,GO:0000746,GO:0010262,GO:0006986,GO:1902911,GO:0045089,GO:0034263,GO:0007349,GO:0009729,GO:0008380,GO:0009556,GO:0042803,GO:0009751,GO:0002240,GO:0070300,GO:0048509,GO:0019901,GO:0034976,GO:0009908,GO:0032491,GO:0010540,GO:0008134,GO:0002229,GO:…	Atruncatum|Atruncatum_Atru.chr1.2796 Atruncatum|Atruncatum_Atru.chr7.317 Csinensis|Csinensis_LOC102625528 Csinensis|Csinensis_LOC102628211 Dlongan|Dlongan_Dlo_008815.1 Dlongan|Dlongan_Dlo_016047.1 Gmax|Gmax_LOC100785848 Gmax|Gmax_LOC100792446 Gmax|Gmax_LOC100793495 Gmax|Gmax_LOC100815766 Graimondii|Graimondii_LOC105774002 Graimondii|Graimondii_LOC105778503 Graimondii|Graimondii_LOC105778813 Hannu…
XOG0012525	Q9ZU97|Protein VAC14 homolog OS=Arabidopsis thaliana OX=3702 GN=VAC14 PE=1 SV=2		GO:0005774,GO:0016020,GO:0005737,GO:0005773,GO:0044437	Gmax|Gmax_LOC100791693 Gmax|Gmax_LOC100812004 Gmax|Gmax_LOC100813929 Graimondii|Graimondii_LOC105764377 Graimondii|Graimondii_LOC105765817 Graimondii|Graimondii_LOC105780478 Graimondii|Graimondii_LOC105785632 Hannuus|Hannuus_LOC110871953 Hannuus|Hannuus_LOC110911404 Hannuus|Hannuus_LOC110924224 Jregia|Jregia_LOC108997630 Jregia|Jregia_LOC109003986 Oeuropae|Oeuropae_LOC111369349 Oeuropae|Oeuropae_…
XOG0034942	Q9ZU96|Ankyrin repeat-containing protein At2g01680 OS=Arabidopsis thaliana OX=3702 GN=At2g01680 PE=2 SV=1		GO:0005886,GO:0005737,GO:0009609,GO:0009610,GO:0009877,GO:0036377,GO:0085042,GO:0002237,GO:0005634,GO:0006952,GO:0010035,GO:0016020,GO:0005829,GO:0016021,GO:0005515,GO:0009620,GO:0009607,GO:0051704,GO:0043207,GO:0051707,GO:0009617,GO:0044419,GO:0009605,GO:0042221,GO:0018995,GO:0043657,GO:0044215,GO:0044216,GO:0044217,GO:0033643,GO:0031224	Xsorbifolium|Xsorbifolium_XS12G00835 Xsorbifolium|Xsorbifolium_XS12G00853 Ayangbiense|Ayangbiense_TXG70560.1
XOG0012779	Q9ZU95|Nudix hydrolase 17, mitochondrial OS=Arabidopsis thaliana OX=3702 GN=NUDT17 PE=2 SV=1		GO:0047631,GO:0000210,GO:0009507,GO:0009536,GO:0030430,GO:0042025,GO:0005576,GO:0009405,GO:0044196,GO:0005739,GO:0016787,GO:0046872,GO:0051704,GO:0044419,GO:0033646,GO:0033647,GO:0033648,GO:0043656,GO:0018995,GO:0043657,GO:0044215,GO:0044216,GO:0044217,GO:0033643	Athaliana|Athaliana_AT1G14860.1 Athaliana|Athaliana_AT2G01670.1 Gmax|Gmax_LOC100527186 Gmax|Gmax_LOC100786379 Gmax|Gmax_LOC100800108 Gmax|Gmax_LOC100813393 Graimondii|Graimondii_LOC105764372 Graimondii|Graimondii_LOC105785640 Graimondii|Graimondii_LOC105794357 Jregia|Jregia_LOC108997610 Jregia|Jregia_LOC109003952 Oeuropae|Oeuropae_LOC111396351 Oeuropae|Oeuropae_LOC111399102 Osativa|Osativa_Os02t0…
XOG0015374	Q9ZU93|Plant UBX domain-containing protein 2 OS=Arabidopsis thaliana OX=3702 GN=PUX2 PE=1 SV=2	Facilitates the interaction of SYP31 and CDC48A, thereby regulating an CDC48A membrane-associated function (Ref. 8). Appears to act as a negative regulator mediating the powdery mildew-plant interaction (PubMed:19176722, PubMed:23301616).	GO:0046872,GO:0009579,GO:0015996,GO:0016491,GO:0034256,GO:0055114,GO:0009507,GO:0009535,GO:0009536,GO:0005737,GO:0032984,GO:0050832,GO:0051117,GO:0009620,GO:0016020,GO:0098542,GO:0006952,GO:0009607,GO:0051704,GO:0043207,GO:0051707,GO:0042440,GO:0051187,GO:0009605	Gmax|Gmax_LOC100779271 Gmax|Gmax_LOC100807576 Graimondii|Graimondii_LOC105785650 Graimondii|Graimondii_LOC105794392 Oeuropae|Oeuropae_LOC111377450 Oeuropae|Oeuropae_LOC111399061 Xsorbifolium|Xsorbifolium_XS01G03059 Xsorbifolium|Xsorbifolium_XS05G00447 Xsorbifolium|Xsorbifolium_XS09G00519 Xsorbifolium|Xsorbifolium_XS15G00889 Athaliana|Athaliana_AT2G01650.1 Atruncatum|Atruncatum_Atru.chr11.510 Ayan…
XOG0042722	Q9ZU90|F-box protein SKIP28 OS=Arabidopsis thaliana OX=3702 GN=SKIP28 PE=1 SV=1		GO:0009873,GO:0007275,GO:0016567,GO:0005634,GO:0009725,GO:0009719,GO:0071310,GO:0023052,GO:0070887,GO:0042221,GO:0007165,GO:0032870,GO:0071495	Xsorbifolium|Xsorbifolium_XS05G00433 Xsorbifolium|Xsorbifolium_XS05G00443
XOG0031794	Q9ZTA3|Probable 2-oxoglutarate-dependent dioxygenase AOP1 OS=Arabidopsis thaliana OX=3702 GN=AOP1 PE=2 SV=1	Probable 2-oxoglutarate-dependent dioxygenase that may be involved in glucosinolates biosynthesis. May play a role in the production of aliphatic glucosinolates (By similarity).	GO:0031418,GO:0009507,GO:0009536,GO:0045486,GO:0009813,GO:1990641,GO:0009805,GO:0010224,GO:0005634,GO:0052634,GO:0005737,GO:0009413,GO:0007275,GO:0045487,GO:0010336,GO:0045431,GO:0002238,GO:0102805,GO:0009693,GO:0008168,GO:0009815,GO:0050590,GO:0009835,GO:0033760,GO:0010041,GO:0040008,GO:0062131,GO:0055114,GO:0000166,GO:0016491,GO:0005524,GO:0046872,GO:0009685,GO:0051213,GO:0016706,GO:0019761,GO:…	Atruncatum|Atruncatum_Atru.chr1.3184 Ayangbiense|Ayangbiense_TXG69176.1 Xsorbifolium|Xsorbifolium_XS08G00824 Xsorbifolium|Xsorbifolium_XS08G00825
XOG0013018	Q9ZT94|Retrovirus-related Pol polyprotein from transposon RE2 OS=Arabidopsis thaliana OX=3702 GN=RE2 PE=4 SV=1		GO:0008233,GO:0015074,GO:0016740,GO:0016787,GO:0046872,GO:0003964,GO:0004190,GO:0004518,GO:0016779,GO:0004519,GO:0006310,GO:0006508,GO:0070001,GO:0034061,GO:0004175,GO:0070011,GO:0140097,GO:0016772,GO:0016788,GO:0140096	Xsorbifolium|Xsorbifolium_XS01G00334 Xsorbifolium|Xsorbifolium_XS01G02473 Xsorbifolium|Xsorbifolium_XS02G02373 Xsorbifolium|Xsorbifolium_XS04G00792 Xsorbifolium|Xsorbifolium_XS05G01137 Xsorbifolium|Xsorbifolium_XS06G00172 Xsorbifolium|Xsorbifolium_XS06G00256 Xsorbifolium|Xsorbifolium_XS06G00744 Xsorbifolium|Xsorbifolium_XS07G00338 Xsorbifolium|Xsorbifolium_XS07G00693 Xsorbifolium|Xsorbifolium_XS0…
XOG0022514	Q9ZT94|Retrovirus-related Pol polyprotein from transposon RE2 OS=Arabidopsis thaliana OX=3702 GN=RE2 PE=4 SV=1		GO:0008233,GO:0015074,GO:0016740,GO:0016787,GO:0046872,GO:0003964,GO:0004190,GO:0004518,GO:0016779,GO:0005739,GO:0005576,GO:0004519,GO:0009405,GO:0006310,GO:0042025,GO:0006508,GO:0051704,GO:0044419,GO:0070001,GO:0034061,GO:0004175,GO:0070011,GO:0140097,GO:0016772,GO:0016788,GO:0140096,GO:0033646,GO:0033647,GO:0033648,GO:0043656,GO:0018995,GO:0043657,GO:0044215,GO:0044216,GO:0044217,GO:0033643	Xsorbifolium|Xsorbifolium_XS02G00520 Xsorbifolium|Xsorbifolium_XS03G00875 Xsorbifolium|Xsorbifolium_XS03G01208 Xsorbifolium|Xsorbifolium_XS04G01557 Xsorbifolium|Xsorbifolium_XS04G01624 Xsorbifolium|Xsorbifolium_XS06G00590 Xsorbifolium|Xsorbifolium_XS06G00847 Xsorbifolium|Xsorbifolium_XS07G00659 Xsorbifolium|Xsorbifolium_XS07G00813 Xsorbifolium|Xsorbifolium_XS12G00506 Xsorbifolium|Xsorbifolium_XS1…
XOG0034844	Q9ZT94|Retrovirus-related Pol polyprotein from transposon RE2 OS=Arabidopsis thaliana OX=3702 GN=RE2 PE=4 SV=1		GO:0008233,GO:0015074,GO:0016740,GO:0016787,GO:0046872,GO:0003964,GO:0004190,GO:0004518,GO:0016779,GO:0005739,GO:0005576,GO:0004519,GO:0009405,GO:0006310,GO:0042025,GO:0006508,GO:0051704,GO:0044419,GO:0070001,GO:0034061,GO:0004175,GO:0070011,GO:0140097,GO:0016772,GO:0016788,GO:0140096,GO:0033646,GO:0033647,GO:0033648,GO:0043656,GO:0018995,GO:0043657,GO:0044215,GO:0044216,GO:0044217,GO:0033643	Xsorbifolium|Xsorbifolium_XS02G00328 Xsorbifolium|Xsorbifolium_XS09G01558 Xsorbifolium|Xsorbifolium_XS08G00445
XOG0034847	Q9ZT94|Retrovirus-related Pol polyprotein from transposon RE2 OS=Arabidopsis thaliana OX=3702 GN=RE2 PE=4 SV=1		GO:0008233,GO:0015074,GO:0016740,GO:0016787,GO:0046872,GO:0003964,GO:0004190,GO:0004518,GO:0016779,GO:0005739,GO:0004519,GO:0006310,GO:0006508,GO:0070001,GO:0034061,GO:0004175,GO:0070011,GO:0140097,GO:0016772,GO:0016788,GO:0140096	Xsorbifolium|Xsorbifolium_XS02G00784 Xsorbifolium|Xsorbifolium_XS06G00491 Oeuropae|Oeuropae_LOC111390330
XOG0042670	Q9ZT94|Retrovirus-related Pol polyprotein from transposon RE2 OS=Arabidopsis thaliana OX=3702 GN=RE2 PE=4 SV=1		GO:0008233,GO:0015074,GO:0016740,GO:0016787,GO:0046872,GO:0003964,GO:0004190,GO:0004518,GO:0016779,GO:0005739,GO:0004519,GO:0006310,GO:0006508,GO:0070001,GO:0034061,GO:0004175,GO:0070011,GO:0140097,GO:0016772,GO:0016788,GO:0140096	Xsorbifolium|Xsorbifolium_XS03G01355 Xsorbifolium|Xsorbifolium_XS05G01130
XOG0042711	Q9ZT94|Retrovirus-related Pol polyprotein from transposon RE2 OS=Arabidopsis thaliana OX=3702 GN=RE2 PE=4 SV=1		GO:0008233,GO:0015074,GO:0016740,GO:0016787,GO:0046872,GO:0003964,GO:0004190,GO:0004518,GO:0016779,GO:0005739,GO:0005576,GO:0004519,GO:0009405,GO:0006310,GO:0042025,GO:0006508,GO:0051704,GO:0044419,GO:0070001,GO:0034061,GO:0004175,GO:0070011,GO:0140097,GO:0016772,GO:0016788,GO:0140096,GO:0033646,GO:0033647,GO:0033648,GO:0043656,GO:0018995,GO:0043657,GO:0044215,GO:0044216,GO:0044217,GO:0033643	Xsorbifolium|Xsorbifolium_XS05G00173 Xsorbifolium|Xsorbifolium_XS05G00179
XOG0042716	Q9ZT94|Retrovirus-related Pol polyprotein from transposon RE2 OS=Arabidopsis thaliana OX=3702 GN=RE2 PE=4 SV=1		GO:0008233,GO:0015074,GO:0016740,GO:0016787,GO:0046872,GO:0003964,GO:0004190,GO:0004518,GO:0016779,GO:0005739,GO:0005576,GO:0004519,GO:0009405,GO:0006310,GO:0042025,GO:0006508,GO:0051704,GO:0044419,GO:0070001,GO:0034061,GO:0004175,GO:0070011,GO:0140097,GO:0016772,GO:0016788,GO:0140096,GO:0033646,GO:0033647,GO:0033648,GO:0043656,GO:0018995,GO:0043657,GO:0044215,GO:0044216,GO:0044217,GO:0033643	Xsorbifolium|Xsorbifolium_XS05G00269 Xsorbifolium|Xsorbifolium_XS05G00280
XOG0042848	Q9ZT94|Retrovirus-related Pol polyprotein from transposon RE2 OS=Arabidopsis thaliana OX=3702 GN=RE2 PE=4 SV=1		GO:0008233,GO:0015074,GO:0016740,GO:0016787,GO:0046872,GO:0003964,GO:0004190,GO:0004518,GO:0016779,GO:0005739,GO:0004519,GO:0006310,GO:0006508,GO:0070001,GO:0034061,GO:0004175,GO:0070011,GO:0140097,GO:0016772,GO:0016788,GO:0140096	Xsorbifolium|Xsorbifolium_XS10G01461 Xsorbifolium|Xsorbifolium_XS12G00307
XOG0015045	Q9ZT87|Protein PELOTA 1 OS=Arabidopsis thaliana OX=3702 GN=PEL1 PE=2 SV=1		GO:0004518,GO:0004519,GO:0005634,GO:0005737,GO:0016787,GO:0046872,GO:0016788	Athaliana|Athaliana_AT3G58390.1 Athaliana|Athaliana_AT4G27650.2 Csinensis|Csinensis_LOC102609181 Csinensis|Csinensis_LOC102616755 Csinensis|Csinensis_LOC102617052 Csinensis|Csinensis_LOC102617256 Gmax|Gmax_LOC100793935 Gmax|Gmax_LOC100800939 Xsorbifolium|Xsorbifolium_XS02G00294 Xsorbifolium|Xsorbifolium_XS02G00297 Atruncatum|Atruncatum_Atru.chr12.2147 Graimondii|Graimondii_LOC105792700 Hannuus|Ha…
XOG0042776	Q9ZS51|Peroxisomal membrane protein PMP22 OS=Arabidopsis thaliana OX=3702 GN=PMP22 PE=1 SV=1	May be involved in the metabolism of reactive oxygen species.	GO:0016020,GO:0016021,GO:0005777,GO:0005778,GO:0031224	Xsorbifolium|Xsorbifolium_XS07G01239 Xsorbifolium|Xsorbifolium_XS07G01262
XOG0042777	Q9ZS51|Peroxisomal membrane protein PMP22 OS=Arabidopsis thaliana OX=3702 GN=PMP22 PE=1 SV=1	May be involved in the metabolism of reactive oxygen species.	GO:0016020,GO:0016021,GO:0005777,GO:0005778,GO:0031224	Xsorbifolium|Xsorbifolium_XS07G01240 Xsorbifolium|Xsorbifolium_XS07G01261
XOG0010233	Q9ZRF1|Probable mannitol dehydrogenase OS=Fragaria ananassa OX=3747 GN=CAD PE=2 SV=1		GO:0009809,GO:0005737,GO:0009820,GO:0009821,GO:0042803,GO:0005515,GO:0005829,GO:0051903,GO:0000166,GO:0004022,GO:0035834,GO:0102198,GO:0047920,GO:0046183,GO:0008299,GO:0018457,GO:0052920,GO:0009737,GO:0052921,GO:0009744,GO:0016829,GO:0031000,GO:0052919,GO:0032355,GO:0042542,GO:0001666,GO:0009707,GO:0055114,GO:0003960,GO:0016491,GO:0009527,GO:0046029,GO:0006633,GO:0046872,GO:0102311,GO:0047924,GO:…	Athaliana|Athaliana_AT4G37980.1 Athaliana|Athaliana_AT4G37990.1 Atruncatum|Atruncatum_Atru.chr3.1184 Atruncatum|Atruncatum_Atru.chr3.1204 Ayangbiense|Ayangbiense_TXG60046.1 Ayangbiense|Ayangbiense_TXG65430.1 Ayangbiense|Ayangbiense_TXG68665.1 Ayangbiense|Ayangbiense_TXG60047.1 Ayangbiense|Ayangbiense_TXG60058.1 Ayangbiense|Ayangbiense_TXG60060.1 Ayangbiense|Ayangbiense_TXG60061.1 Ayangbiense|Ayan…
XOG0042821	Q9ZRF1|Probable mannitol dehydrogenase OS=Fragaria ananassa OX=3747 GN=CAD PE=2 SV=1		GO:0005829,GO:0046872,GO:0035834,GO:0102311,GO:0047920,GO:0045551,GO:0052747,GO:0009699,GO:0009809,GO:0047924,GO:0009753,GO:0005737,GO:0010272,GO:0009820,GO:0000166,GO:0009821,GO:0055114,GO:0042803,GO:0016491,GO:0005515,GO:0046029,GO:0010035,GO:0001101,GO:0044550,GO:0009725,GO:0009719,GO:0009698,GO:1901700,GO:0042221,GO:0019748,GO:0042802	Xsorbifolium|Xsorbifolium_XS09G00310 Xsorbifolium|Xsorbifolium_XS09G00322
XOG0021020	Q9ZR08|G-type lectin S-receptor-like serine/threonine-protein kinase At4g03230 OS=Arabidopsis thaliana OX=3702 GN=At4g03230 PE=3 SV=3		GO:0050896,GO:1902457,GO:0010468,GO:0005694,GO:0023014,GO:0003677,GO:0048471,GO:0050688,GO:0008285,GO:0000775,GO:0032585,GO:0009631,GO:0006071,GO:0006968,GO:0008889,GO:0016787,GO:0099402,GO:0048281,GO:0048439,GO:0009944,GO:0090627,GO:0051302,GO:0001558,GO:0010148,GO:0071555,GO:0010286,GO:0008061,GO:0031902,GO:1901141,GO:0005739,GO:1901333,GO:0031966,GO:1902025,GO:0010200,GO:0045184,GO:0048226,GO:…	Ayangbiense|Ayangbiense_TXG55293.1 Ayangbiense|Ayangbiense_TXG55294.1 Csinensis|Csinensis_LOC102624187 Dlongan|Dlongan_Dlo_029214.1 Dlongan|Dlongan_Dlo_029216.1 Hannuus|Hannuus_LOC110884733 Hannuus|Hannuus_LOC110884735 Hannuus|Hannuus_LOC110884738 Hannuus|Hannuus_LOC110922614 Hannuus|Hannuus_LOC110926512 Oeuropae|Oeuropae_LOC111380642 Slycopersicum|Slycopersicum_Solyc07g053120.3 Slycopersicum|Sly…
XOG0014744	Q9ZR04|Putative cyclin-D6-1 OS=Arabidopsis thaliana OX=3702 GN=CYCD6-1 PE=3 SV=1		GO:0010444,GO:0051321,GO:0005634,GO:0005737,GO:0007129,GO:0045143,GO:0007049,GO:0051301,GO:0005515,GO:0010374,GO:0090627	Gmax|Gmax_LOC100783875 Gmax|Gmax_LOC100799951 Gmax|Gmax_LOC100811659 Gmax|Gmax_LOC100820404 Jregia|Jregia_LOC108991957 Jregia|Jregia_LOC108999728 Oeuropae|Oeuropae_LOC111372156 Oeuropae|Oeuropae_LOC111389737 Ptrichocarpa|Ptrichocarpa_Potri.013G149000 Ptrichocarpa|Ptrichocarpa_Potri.019G118600 Xsorbifolium|Xsorbifolium_XS13G00055 Xsorbifolium|Xsorbifolium_XS13G00067 Athaliana|Athaliana_AT4G03270.1…
XOG0023751	Q9ZR04|Putative cyclin-D6-1 OS=Arabidopsis thaliana OX=3702 GN=CYCD6-1 PE=3 SV=1		GO:0010444,GO:0051321,GO:0005634,GO:0005737,GO:0007129,GO:0045143,GO:0007049,GO:0051301,GO:0005515,GO:0010374,GO:0090627	Csinensis|Csinensis_LOC107175565 Csinensis|Csinensis_LOC107175566 Csinensis|Csinensis_LOC107178500 Oeuropae|Oeuropae_LOC111394281 Oeuropae|Oeuropae_LOC111394768 Sindicum|Sindicum_LOC105174783 Sindicum|Sindicum_LOC105176758 Xsorbifolium|Xsorbifolium_XS14G00588 Xsorbifolium|Xsorbifolium_XS14G00625 Ayangbiense|Ayangbiense_TXG67167.1 Dlongan|Dlongan_Dlo_010023.1 Gmax|Gmax_LOC102662808 Moleifera|Molei…
XOG0023809	Q9ZQZ9|Protein TIC 20-IV, chloroplastic OS=Arabidopsis thaliana OX=3702 GN=TIC20-IV PE=2 SV=1		GO:0016021,GO:0009507,GO:0009528,GO:0009536,GO:0005515,GO:0009706,GO:0015031,GO:0016020,GO:0031224	Gmax|Gmax_LOC100783324 Gmax|Gmax_LOC100790611 Graimondii|Graimondii_LOC105780891 Graimondii|Graimondii_LOC105780892 Xsorbifolium|Xsorbifolium_XS13G00151 Xsorbifolium|Xsorbifolium_XS13G00162 Athaliana|Athaliana_AT4G03320.1 Atruncatum|Atruncatum_Atru.chr8.1051 Ayangbiense|Ayangbiense_TXG57703.1 Csinensis|Csinensis_LOC102614016 Dlongan|Dlongan_Dlo_003629.1 Jregia|Jregia_LOC109014321 Ptrichocarpa|Ptr…
XOG0016279	Q9ZQP1|Phosphatidylglycerophosphate phosphatase PTPMT1 OS=Arabidopsis thaliana OX=3702 GN=PTPMT1 PE=1 SV=2	Exhibits phosphatidylglycerophosphate phosphatase activity (PubMed:29476828). Involved in root growth and columella cells organization (PubMed:29476828).	GO:0005983,GO:0009734,GO:0016787,GO:0034051,GO:0009738,GO:0048364,GO:0034053,GO:0005515,GO:0004721,GO:0034599,GO:0004725,GO:0006629,GO:0005634,GO:0005737,GO:0009507,GO:0008138,GO:0009536,GO:0009611,GO:0019203,GO:0034605,GO:0046838,GO:0070417,GO:0006655,GO:2001070,GO:0071472,GO:0008654,GO:0005975,GO:0005516,GO:0008962,GO:0099402,GO:0006952,GO:0009607,GO:0009737,GO:0097305,GO:0051704,GO:0001101,GO:…	Gmax|Gmax_LOC100790413 Gmax|Gmax_LOC100813907 Jregia|Jregia_LOC108994353 Jregia|Jregia_LOC109005236 Ptrichocarpa|Ptrichocarpa_Potri.001G154700 Ptrichocarpa|Ptrichocarpa_Potri.003G080000 Slycopersicum|Slycopersicum_Solyc06g066760.3 Slycopersicum|Slycopersicum_Solyc08g078270.3 Xsorbifolium|Xsorbifolium_XS11G01475 Xsorbifolium|Xsorbifolium_XS11G01484 Xsorbifolium|Xsorbifolium_XS11G01493 Athaliana|At…
XOG0013558	Q9ZQG9|Glucan endo-1,3-beta-glucosidase 14 OS=Arabidopsis thaliana OX=3702 GN=At2g27500 PE=2 SV=2		GO:0042972,GO:0016020,GO:0009607,GO:0016787,GO:0050832,GO:0016798,GO:0031225,GO:0042973,GO:0071555,GO:0005576,GO:0005615,GO:0005618,GO:0005773,GO:0005737,GO:0009626,GO:0009506,GO:0048046,GO:0030054,GO:0005886,GO:0005783,GO:0042803,GO:0006952,GO:0006076,GO:0008152,GO:0009620,GO:0098542,GO:0051704,GO:0043207,GO:0051707,GO:0008219,GO:0002376,GO:0009605,GO:0006955,GO:0042802,GO:0030312,GO:0031224	Dlongan|Dlongan_Dlo_007922.1 Gmax|Gmax_LOC100789056 Gmax|Gmax_LOC100815468 Gmax|Gmax_LOC113002394 Hannuus|Hannuus_LOC110864713 Hannuus|Hannuus_LOC110885691 Hannuus|Hannuus_LOC110894275 Jregia|Jregia_LOC108998303 Jregia|Jregia_LOC109013910 Osativa|Osativa_Os02t0200300 Ptrichocarpa|Ptrichocarpa_Potri.001G192200 Ptrichocarpa|Ptrichocarpa_Potri.003G032600 Sindicum|Sindicum_LOC105158526 Sindicum|Sindi…
XOG0015057	Q9ZQA8|Polyadenylate-binding protein 7 OS=Arabidopsis thaliana OX=3702 GN=PAB7 PE=2 SV=1		GO:0000184,GO:0071395,GO:1902464,GO:1905933,GO:0005783,GO:0006952,GO:0007275,GO:0009908,GO:0009617,GO:2000028,GO:0009909,GO:0003729,GO:0010439,GO:0019843,GO:0005840,GO:0008380,GO:0051028,GO:1901001,GO:0005681,GO:0003677,GO:0008143,GO:0003697,GO:0010494,GO:0016554,GO:0005739,GO:0042803,GO:0046872,GO:0006417,GO:0043484,GO:0016607,GO:0003723,GO:0009737,GO:0006364,GO:0005634,GO:0005654,GO:0005730,GO:…	Athaliana|Athaliana_AT4G19610.1 Athaliana|Athaliana_AT5G08695.1 Ayangbiense|Ayangbiense_TXG66342.1 Ayangbiense|Ayangbiense_TXG69341.1 Gmax|Gmax_LOC100796243 Gmax|Gmax_LOC100798742 Oeuropae|Oeuropae_LOC111370443 Oeuropae|Oeuropae_LOC111385423 Oeuropae|Oeuropae_LOC111401004 Xsorbifolium|Xsorbifolium_XS03G01522 Xsorbifolium|Xsorbifolium_XS03G01534 Atruncatum|Atruncatum_Atru.BG.155 Csinensis|Csinensi…
XOG0042770	Q9ZPX1|ADP-ribosylation factor-like protein 2 OS=Arabidopsis thaliana OX=3702 GN=ARL2 PE=2 SV=1	Has a role in the cofactor-dependent pathway of microtubule biogenesis. Not essential for cell viability. May play a regulatory role in sequestring TFCD.	GO:0000166,GO:0005525,GO:0005737	Xsorbifolium|Xsorbifolium_XS07G00803 Xsorbifolium|Xsorbifolium_XS07G00820
XOG0042706	Q9ZP41|EG45-like domain containing protein OS=Citrus jambhiri OX=64884 GN=CjBAp12 PE=1 SV=1	Might have a systemic role in water and solute homeostasis. Has no expansin-like activity.	GO:0016020,GO:0016021,GO:0005576,GO:0071555,GO:0005618,GO:0030312,GO:0031224	Xsorbifolium|Xsorbifolium_XS04G02516 Xsorbifolium|Xsorbifolium_XS04G02539
XOG0042902	Q9ZP41|EG45-like domain containing protein OS=Citrus jambhiri OX=64884 GN=CjBAp12 PE=1 SV=1	Might have a systemic role in water and solute homeostasis. Has no expansin-like activity.	GO:0016020,GO:0005576,GO:0071555,GO:0005618,GO:0030312	Xsorbifolium|Xsorbifolium_XS14G00781 Xsorbifolium|Xsorbifolium_XS14G00782
XOG0016931	Q9XIN8|F-box protein At2g27310 OS=Arabidopsis thaliana OX=3702 GN=At2g27310 PE=2 SV=1		GO:0005634,GO:0009740,GO:0016567,GO:0001101,GO:0071229,GO:0009725,GO:0009719,GO:0071310,GO:1901700,GO:0023052,GO:0070887,GO:0033993,GO:0042221,GO:1901701,GO:0007165,GO:0032870,GO:0071495	Gmax|Gmax_LOC100500689 Gmax|Gmax_LOC100779902 Gmax|Gmax_LOC100787886 Gmax|Gmax_LOC100805565 Hannuus|Hannuus_LOC110884129 Hannuus|Hannuus_LOC110937414 Jregia|Jregia_LOC108979491 Jregia|Jregia_LOC109010906 Oeuropae|Oeuropae_LOC111377349 Oeuropae|Oeuropae_LOC111379631 Ptrichocarpa|Ptrichocarpa_Potri.002G054500 Ptrichocarpa|Ptrichocarpa_Potri.005G208200 Xsorbifolium|Xsorbifolium_XS01G00441 Xsorbifoli…
XOG0042674	Q9XIB5|B3 domain-containing protein REM19 OS=Arabidopsis thaliana OX=3702 GN=REM19 PE=1 SV=1	Involved in the regulation of vernalization (By similarity). Binds to DNA in vitro in a non-sequence-specific manner. XLG2 promotes the DNA binding activity of RTV1 specifically to promoter regions of FT and SOC1 in vivo and thus leads to the activation of floral integrator genes.	GO:0005634,GO:0009909,GO:0009409,GO:0003677,GO:0005515	Xsorbifolium|Xsorbifolium_XS03G01583 Xsorbifolium|Xsorbifolium_XS03G01585
XOG0042677	Q9XIA9|Long chain acyl-CoA synthetase 2 OS=Arabidopsis thaliana OX=3702 GN=LACS2 PE=2 SV=1	Activation of long-chain fatty acids for both synthesis of cellular lipids, and degradation via beta-oxidation. Acts in the cutin pathway. Preferentially uses palmitate, palmitoleate, oleate and linoleate. Required for repression of lateral root formation through its role in cutin biosynthesis and subsequent aerial tissues permeability.	GO:0005777,GO:0007275,GO:0009514,GO:0010193,GO:0016020,GO:0046861,GO:0009507,GO:0047760,GO:0009536,GO:0018858,GO:0009941,GO:0006952,GO:0016207,GO:0016405,GO:0003987,GO:0006083,GO:0006744,GO:0018859,GO:0050203,GO:0009695,GO:0005524,GO:0005783,GO:0006629,GO:0006631,GO:0016874,GO:0102391,GO:0000166,GO:0003996,GO:0004467,GO:0009698,GO:0008922,GO:0005634,GO:0005737,GO:0005515,GO:0006633,GO:0031408,GO:…	Xsorbifolium|Xsorbifolium_XS03G01620 Xsorbifolium|Xsorbifolium_XS03G01628
XOG0017823	Q9XIA7|Mitochondrial import receptor subunit TOM6 homolog OS=Arabidopsis thaliana OX=3702 GN=TOM6 PE=1 SV=1	A component of the complex responsible for the recognition and translocation of cytosolically synthesized mitochondrial preproteins.	GO:0005741,GO:0015031,GO:0016020,GO:0016021,GO:0005739,GO:0031224	Gmax|Gmax_LOC100305785 Gmax|Gmax_LOC100805586 Graimondii|Graimondii_LOC105778897 Graimondii|Graimondii_LOC105778898 Graimondii|Graimondii_LOC105790997 Ptrichocarpa|Ptrichocarpa_Potri.004G149200 Ptrichocarpa|Ptrichocarpa_Potri.009G110100 Xsorbifolium|Xsorbifolium_XS03G01622 Xsorbifolium|Xsorbifolium_XS03G01630 Athaliana|Athaliana_AT1G49410.1 Atruncatum|Atruncatum_Atru.chr12.1346 Csinensis|Csinensi…
XOG0026543	Q9XI90|Probable WRKY transcription factor 4 OS=Arabidopsis thaliana OX=3702 GN=WRKY4 PE=1 SV=2	Transcription factor that binds specifically to the W box (5'-(T)TGAC[CT]-3'), a frequently occurring elicitor-responsive cis-acting element. Has a positive role in resistance to necrotrophic pathogens (e.g. Botrytis cinerea), but a negative effect on plant resistance to biotrophic pathogens	GO:0003677,GO:0005634,GO:0009738,GO:0009739,GO:0009740,GO:0009788,GO:0009938,GO:0009617,GO:0045893,GO:0009682,GO:0009737,GO:0042742,GO:0007275,GO:2000022,GO:0009620,GO:0010200,GO:0009409,GO:0009414,GO:0009611,GO:0031347,GO:0006952,GO:0009723,GO:0009751,GO:0009753,GO:0043565,GO:0046872,GO:1900150,GO:1900425,GO:0000976,GO:0005515,GO:1901002,GO:0003700,GO:0005524,GO:0016301,GO:0016310,GO:0016740,GO:…	Xsorbifolium|Xsorbifolium_XS03G00335 Xsorbifolium|Xsorbifolium_XS03G00343 Xsorbifolium|Xsorbifolium_XS03G00346 Xsorbifolium|Xsorbifolium_XS03G00347 Xsorbifolium|Xsorbifolium_XS03G00353 Xsorbifolium|Xsorbifolium_XS03G00358 Xsorbifolium|Xsorbifolium_XS03G00357 Ayangbiense|Ayangbiense_TXG72585.1
XOG0013723	Q9XGZ9|Probable protein phosphatase 2C 72 OS=Arabidopsis thaliana OX=3702 GN=At5g26010 PE=2 SV=2		GO:0000166,GO:0004674,GO:0040008,GO:0005634,GO:0005737,GO:0010360,GO:0016791,GO:0090351,GO:0019900,GO:0009737,GO:0019901,GO:0009414,GO:0005515,GO:0048364,GO:0005739,GO:0009846,GO:0008152,GO:0003824,GO:1900425,GO:0007275,GO:0004721,GO:0016787,GO:0046872,GO:0005886,GO:0016020,GO:0005524,GO:0016301,GO:0016310,GO:0016740,GO:0009738,GO:0005794,GO:0044419,GO:0006952,GO:0016021,GO:0005829,GO:0009788,GO:…	Graimondii|Graimondii_LOC105769713 Graimondii|Graimondii_LOC105771518 Jregia|Jregia_LOC108991277 Jregia|Jregia_LOC109008828 Jregia|Jregia_LOC109014541 Jregia|Jregia_LOC109018581 Oeuropae|Oeuropae_LOC111385273 Oeuropae|Oeuropae_LOC111391150 Ptrichocarpa|Ptrichocarpa_Potri.006G232700 Ptrichocarpa|Ptrichocarpa_Potri.018G059800 Slycopersicum|Slycopersicum_Solyc08g065500.2 Slycopersicum|Slycopersicum_…
XOG0028213	Q9XF04|Protein CLAVATA 3 OS=Arabidopsis thaliana OX=3702 GN=CLV3 PE=1 SV=2		GO:0005576,GO:0005615,GO:0007275,GO:0030154,GO:0033612,GO:0045168,GO:0023052	Xsorbifolium|Xsorbifolium_XS10G01321 Xsorbifolium|Xsorbifolium_XS10G01330 Atruncatum|Atruncatum_Atru.chr3.2516 Ptrichocarpa|Ptrichocarpa_Potri.001G016100 Graimondii|Graimondii_LOC105793571 Slycopersicum|Slycopersicum_Solyc01g014100.3
XOG0013910	Q9XEE2|Annexin D2 OS=Arabidopsis thaliana OX=3702 GN=ANN2 PE=1 SV=1		GO:0005509,GO:0005544,GO:0005737,GO:0017156,GO:0070206,GO:0070382,GO:0001786,GO:0005829,GO:0016020,GO:0046872	Athaliana|Athaliana_AT5G10220.1 Athaliana|Athaliana_AT5G10230.1 Athaliana|Athaliana_AT5G65020.1 Gmax|Gmax_LOC100796047 Gmax|Gmax_LOC100815639 Graimondii|Graimondii_LOC105802278 Graimondii|Graimondii_LOC105804217 Jregia|Jregia_LOC109001578 Jregia|Jregia_LOC109013228 Osativa|Osativa_Os02t0753800 Ptrichocarpa|Ptrichocarpa_Potri.005G075900 Ptrichocarpa|Ptrichocarpa_Potri.007G092500 Xsorbifolium|Xsorb…
XOG0042635	Q9XEA8|Cysteine synthase OS=Oryza sativa subsp. japonica OX=39947 GN=RCS3 PE=2 SV=1		GO:0080145,GO:0005737,GO:0080146,GO:0008652,GO:0004123,GO:0016829,GO:0047458,GO:0050234,GO:0050461,GO:0009509,GO:0050017,GO:0009536,GO:0019499,GO:0009570,GO:0006534,GO:0009507,GO:0009543,GO:0005739,GO:0016740,GO:0009579,GO:0030170,GO:0019344,GO:0009836,GO:0044540,GO:0004124,GO:0048878,GO:0050801,GO:0042592,GO:0055081,GO:0007568,GO:0055080,GO:0016053,GO:0046394,GO:0010154,GO:0021700,GO:0044283,GO:…	Xsorbifolium|Xsorbifolium_XS02G01402 Xsorbifolium|Xsorbifolium_XS02G01430
XOG0042697	Q9T0H9|Protein PAM71-homolog, chloroplastic OS=Arabidopsis thaliana OX=3702 GN=PAM71-HL PE=1 SV=2	Probable chloroplast-localized Mn2+/H+ and/or Ca2+/H+ antiporter regulating Ca2+, Mn2+ and pH homeostasis.	GO:0009536,GO:0016020,GO:0009579,GO:0016021,GO:0031969,GO:0009507,GO:0031224	Xsorbifolium|Xsorbifolium_XS04G02010 Xsorbifolium|Xsorbifolium_XS04G02012
XOG0010369	Q9T0A0|Long chain acyl-CoA synthetase 4 OS=Arabidopsis thaliana OX=3702 GN=LACS4 PE=2 SV=1	Activation of long-chain fatty acids for both synthesis of cellular lipids, and degradation via beta-oxidation. Preferentially uses palmitate, palmitoleate, oleate and linoleate.	GO:0005777,GO:0007275,GO:0009514,GO:0010193,GO:0016020,GO:0046861,GO:0009507,GO:0005515,GO:0009536,GO:0005634,GO:0009941,GO:0005737,GO:0008922,GO:0003987,GO:0006083,GO:0016405,GO:0009695,GO:0009753,GO:0018858,GO:0006952,GO:0005524,GO:0006629,GO:0006631,GO:0016874,GO:0102391,GO:0000166,GO:0003996,GO:0004467,GO:0005783,GO:0016207,GO:0009698,GO:0006744,GO:0018859,GO:0009617,GO:0006633,GO:0031408,GO:…	Athaliana|Athaliana_AT1G49430.1 Athaliana|Athaliana_AT1G64400.1 Athaliana|Athaliana_AT2G47240.1 Athaliana|Athaliana_AT4G11030.1 Athaliana|Athaliana_AT4G23850.1 Atruncatum|Atruncatum_Atru.chr5.2906 Atruncatum|Atruncatum_Atru.chr5.947 Atruncatum|Atruncatum_Atru.chr9.2000 Ayangbiense|Ayangbiense_TXG50658.1 Ayangbiense|Ayangbiense_TXG63264.1 Ayangbiense|Ayangbiense_TXG64467.1 Csinensis|Csinensis_LOC1…
XOG0034826	Q9T043|60S ribosomal protein L14-2 OS=Arabidopsis thaliana OX=3702 GN=RPL14B PE=1 SV=1		GO:0005840	Xsorbifolium|Xsorbifolium_XS01G00646 Xsorbifolium|Xsorbifolium_XS01G00656 Ayangbiense|Ayangbiense_TXG69766.1
XOG0015126	Q9SZV0|Ribonuclease III domain-containing protein RNC1, chloroplastic OS=Arabidopsis thaliana OX=3702 GN=RNC1 PE=2 SV=1		GO:0006397,GO:0008380,GO:0003727,GO:0005515,GO:0009570,GO:0042254,GO:0000373,GO:0003725,GO:0009507,GO:0009536,GO:0003723	Atruncatum|Atruncatum_Atru.chr3.165 Atruncatum|Atruncatum_Atru.chr3.194 Gmax|Gmax_LOC100809155 Gmax|Gmax_LOC100814070 Gmax|Gmax_LOC100819140 Xsorbifolium|Xsorbifolium_XS09G00234 Xsorbifolium|Xsorbifolium_XS09G00245 Athaliana|Athaliana_AT4G37510.1 Ayangbiense|Ayangbiense_TXG59308.1 Csinensis|Csinensis_LOC102611521 Dlongan|Dlongan_Dlo_000371.1 Graimondii|Graimondii_LOC105763415 Hannuus|Hannuus_LOC1…
XOG0017602	Q9SZL8|Protein FAR1-RELATED SEQUENCE 5 OS=Arabidopsis thaliana OX=3702 GN=FRS5 PE=1 SV=1		GO:0005515,GO:0009585,GO:0005634,GO:0046872,GO:0010017,GO:0009605,GO:0023052,GO:0007165	Atruncatum|Atruncatum_Atru.chr3.4237 Atruncatum|Atruncatum_Atru.chr4.1222 Gmax|Gmax_LOC100787741 Gmax|Gmax_LOC100793266 Jregia|Jregia_LOC108992391 Jregia|Jregia_LOC109021916 Athaliana|Athaliana_AT2G43280.1 Ayangbiense|Ayangbiense_TXG72809.1 Csinensis|Csinensis_LOC102616789 Graimondii|Graimondii_LOC105794033 Moleifera|Moleifera_Maole_003631 Oeuropae|Oeuropae_LOC111398514 Ptrichocarpa|Ptrichocarpa_…
XOG0023302	Q9SZL8|Protein FAR1-RELATED SEQUENCE 5 OS=Arabidopsis thaliana OX=3702 GN=FRS5 PE=1 SV=1		GO:0005515,GO:0009585,GO:0005634,GO:0046872,GO:0010017,GO:0009605,GO:0023052,GO:0007165	Atruncatum|Atruncatum_Atru.chr6.1103 Atruncatum|Atruncatum_Atru.chr9.622 Osativa|Osativa_Os02t0550900 Osativa|Osativa_Os06t0166100 Osativa|Osativa_Os12t0160900 Ptrichocarpa|Ptrichocarpa_Potri.016G058500 Ptrichocarpa|Ptrichocarpa_Potri.016G058700 Xsorbifolium|Xsorbifolium_XS05G00284 Xsorbifolium|Xsorbifolium_XS05G00289 Oeuropae|Oeuropae_LOC111387418 Csinensis|Csinensis_LOC102628924 Moleifera|Molei…
XOG0034860	Q9SZL8|Protein FAR1-RELATED SEQUENCE 5 OS=Arabidopsis thaliana OX=3702 GN=FRS5 PE=1 SV=1		GO:0005515,GO:0009585,GO:0005634,GO:0046872,GO:0010017,GO:0009605,GO:0023052,GO:0007165	Xsorbifolium|Xsorbifolium_XS03G00694 Xsorbifolium|Xsorbifolium_XS12G00935 Oeuropae|Oeuropae_LOC111371925
XOG0023858	Q9SZE8|LOB domain-containing protein 39 OS=Arabidopsis thaliana OX=3702 GN=LBD39 PE=2 SV=1		GO:0007275,GO:0005634,GO:0045893	Graimondii|Graimondii_LOC105769412 Ptrichocarpa|Ptrichocarpa_Potri.002G119400 Ptrichocarpa|Ptrichocarpa_Potri.014G017400 Xsorbifolium|Xsorbifolium_XS06G01541 Xsorbifolium|Xsorbifolium_XS06G01557 Atruncatum|Atruncatum_Atru.chr13.815 Ayangbiense|Ayangbiense_TXG52522.1 Dlongan|Dlongan_Dlo_033798.1 Oeuropae|Oeuropae_LOC111389325 Vvinifera|Vvinifera_LOC100255841 Moleifera|Moleifera_Maole_021275 Sindic…
XOG0023580	Q9SZ83|Uncharacterized oxidoreductase At4g09670 OS=Arabidopsis thaliana OX=3702 GN=At4g09670 PE=1 SV=1		GO:0016491,GO:0055114	Slycopersicum|Slycopersicum_Solyc11g011820.2 Slycopersicum|Slycopersicum_Solyc11g011840.2 Xsorbifolium|Xsorbifolium_XS08G01622 Xsorbifolium|Xsorbifolium_XS15G00304 Athaliana|Athaliana_AT1G66130.1 Atruncatum|Atruncatum_Atru.chr12.800 Ayangbiense|Ayangbiense_TXG49497.1 Dlongan|Dlongan_Dlo_012542.1 Graimondii|Graimondii_LOC105790393 Ptrichocarpa|Ptrichocarpa_Potri.017G137300 Gmax|Gmax_LOC100785424 H…
XOG0027270	Q9SZ58|Brassinosteroid-related acyltransferase 1 OS=Arabidopsis thaliana OX=3702 GN=BAT1 PE=2 SV=1	Brassinosteroids (BR) acyltransferase with acyl-CoA ligase activity toward brassinolide (BL), castasterone (CS), typhasterol (TY), 6-deoxotyphasterol (6-deoxoTY), and 6-deoxocastasterone (6-deoxoCS) and thus converts them to corresponding lauroyl esters (PubMed:23071642, PubMed:23204503, PubMed:23020607). Regulates BR homeostasis and promotes BR-mediated cell growth regulation (PubMed:23071642, P…	GO:0005634,GO:0005783,GO:0102406,GO:0071555,GO:0047672,GO:0009813,GO:0050266,GO:0016491,GO:0042617,GO:0050734,GO:0009820,GO:0006952,GO:0050643,GO:0016407,GO:0035835,GO:0005737,GO:0009753,GO:0009617,GO:0050636,GO:0102720,GO:0009809,GO:0102387,GO:0047634,GO:0009742,GO:0009962,GO:0010268,GO:0010422,GO:0006629,GO:0033810,GO:0009646,GO:0006694,GO:0042761,GO:0005829,GO:0009733,GO:0010025,GO:0016747,GO:…	Xsorbifolium|Xsorbifolium_XS05G00595 Xsorbifolium|Xsorbifolium_XS05G00597 Atruncatum|Atruncatum_Atru.chr11.787 Ayangbiense|Ayangbiense_TXG57103.1 Csinensis|Csinensis_LOC107175679 Dlongan|Dlongan_Dlo_016255.1 Vvinifera|Vvinifera_LOC100255964
XOG0023543	Q9SYQ0|Increased DNA methylation 3 OS=Arabidopsis thaliana OX=3702 GN=IDM3 PE=1 SV=1		GO:0005515,GO:0005737,GO:0009408,GO:0006970,GO:0009651,GO:0051259,GO:0006457,GO:0005634,GO:0005654,GO:0043621	Oeuropae|Oeuropae_LOC111376619 Oeuropae|Oeuropae_LOC111378539 Oeuropae|Oeuropae_LOC111378549 Xsorbifolium|Xsorbifolium_XS06G02178 Xsorbifolium|Xsorbifolium_XS06G02233 Graimondii|Graimondii_LOC105783274 Athaliana|Athaliana_AT1G76440.3 Ayangbiense|Ayangbiense_TXG51882.1 Dlongan|Dlongan_Dlo_028290.1 Hannuus|Hannuus_LOC110915841 Jregia|Jregia_LOC108984952 Moleifera|Moleifera_Maole_001402 Ptrichocarpa…
XOG0042707	Q9SYL0|BTB/POZ and TAZ domain-containing protein 3 OS=Arabidopsis thaliana OX=3702 GN=BT3 PE=1 SV=2		GO:0010182,GO:0042542,GO:0005634,GO:0046872,GO:0005516,GO:0009409,GO:0009651,GO:0009611,GO:0009753,GO:0005515,GO:0005737,GO:0051973,GO:0009734,GO:0009723,GO:0009737,GO:0009751,GO:0009738,GO:0016567,GO:0042493,GO:0046677,GO:0010035,GO:0097305,GO:0014070,GO:0001101,GO:0071229,GO:0009725,GO:0071215,GO:0097306,GO:0009719,GO:0009733,GO:0071310,GO:1901700,GO:0023052,GO:0070887,GO:0033993,GO:0042221,GO:…	Xsorbifolium|Xsorbifolium_XS04G02518 Xsorbifolium|Xsorbifolium_XS04G02542
XOG0042708	Q9SYL0|BTB/POZ and TAZ domain-containing protein 3 OS=Arabidopsis thaliana OX=3702 GN=BT3 PE=1 SV=2		GO:0042542,GO:0046872,GO:0005516,GO:0009409,GO:0009651,GO:0005737,GO:0009611,GO:0009753,GO:0005515,GO:0009723,GO:0009751,GO:0016567,GO:0042493,GO:0046677,GO:0010035,GO:0014070,GO:0001101,GO:0009725,GO:0009719,GO:1901700,GO:0042221,GO:0000302	Xsorbifolium|Xsorbifolium_XS04G02519 Xsorbifolium|Xsorbifolium_XS04G02543
XOG0013753	Q9SYK9|UDP-glycosyltransferase 74E2 OS=Arabidopsis thaliana OX=3702 GN=UGT74E2 PE=1 SV=1		GO:0033836,GO:0102659,GO:0103099,GO:0103100,GO:0103101,GO:0103102,GO:0103103,GO:0010294,GO:0047251,GO:0080148,GO:0016117,GO:0005634,GO:0047215,GO:0005737,GO:0007275,GO:0102816,GO:0009718,GO:0047214,GO:0047913,GO:0047893,GO:0050284,GO:0102360,GO:0050412,GO:0102425,GO:0102970,GO:0005829,GO:0050275,GO:0016740,GO:0050505,GO:0042802,GO:0016757,GO:0102454,GO:0010132,GO:0016114,GO:0050004,GO:0016020,GO:…	Athaliana|Athaliana_AT1G05675.1 Athaliana|Athaliana_AT1G05680.1 Jregia|Jregia_LOC109013649 Moleifera|Moleifera_Maole_003601 Moleifera|Moleifera_Maole_003602 Moleifera|Moleifera_Maole_016806 Ptrichocarpa|Ptrichocarpa_Potri.001G389200 Ptrichocarpa|Ptrichocarpa_Potri.004G179300 Ptrichocarpa|Ptrichocarpa_Potri.007G140300 Ptrichocarpa|Ptrichocarpa_Potri.007G140700 Ptrichocarpa|Ptrichocarpa_Potri.017G0…
XOG0013181	Q9SYH2|Transcription initiation factor TFIID subunit 9 OS=Arabidopsis thaliana OX=3702 GN=TAF9 PE=1 SV=1		GO:0005634	Csinensis|Csinensis_LOC102611696 Csinensis|Csinensis_LOC102625004 Gmax|Gmax_LOC100306277 Gmax|Gmax_LOC100527659 Gmax|Gmax_LOC100816922 Hannuus|Hannuus_LOC110878980 Hannuus|Hannuus_LOC118489070 Oeuropae|Oeuropae_LOC111380863 Oeuropae|Oeuropae_LOC111387766 Sindicum|Sindicum_LOC105155282 Sindicum|Sindicum_LOC105163137 Sindicum|Sindicum_LOC105179815 Xsorbifolium|Xsorbifolium_XS08G00288 Xsorbifolium|X…
XOG0034845	Q9SYH1|Probable GTP diphosphokinase RSH3, chloroplastic OS=Arabidopsis thaliana OX=3702 GN=RSH3 PE=2 SV=1		GO:0016301,GO:0016310,GO:0016740,GO:0000166,GO:0005524,GO:0005525,GO:0005515,GO:0008728,GO:0009507,GO:0009536,GO:0016772	Xsorbifolium|Xsorbifolium_XS02G00512 Xsorbifolium|Xsorbifolium_XS02G00519 Moleifera|Moleifera_Maole_010911
XOG0010161	Q9SXB8|G-type lectin S-receptor-like serine/threonine-protein kinase At1g11330 OS=Arabidopsis thaliana OX=3702 GN=At1g11330 PE=1 SV=3		GO:0009845,GO:0003677,GO:0005938,GO:0090351,GO:0007349,GO:0010150,GO:2000032,GO:0009556,GO:0050688,GO:0034263,GO:0010359,GO:0048364,GO:0005777,GO:0009723,GO:0005778,GO:0009741,GO:1990451,GO:0010857,GO:0009788,GO:0003723,GO:0005509,GO:0009873,GO:0009881,GO:0070300,GO:0009651,GO:0018298,GO:0009737,GO:0050896,GO:0005739,GO:0042542,GO:0048825,GO:0031966,GO:0004683,GO:0010019,GO:0010286,GO:0006071,GO:…	Atruncatum|Atruncatum_Atru.chr1.2736 Atruncatum|Atruncatum_Atru.chr10.878 Atruncatum|Atruncatum_Atru.chr10.885 Atruncatum|Atruncatum_Atru.chr12.1385 Atruncatum|Atruncatum_Atru.chr2.2442 Atruncatum|Atruncatum_Atru.chr3.3415 Atruncatum|Atruncatum_Atru.chr10.2114 Atruncatum|Atruncatum_Atru.chr2.2438 Atruncatum|Atruncatum_Atru.chr2.535 Ayangbiense|Ayangbiense_TXG47165.1 Ayangbiense|Ayangbiense_TXG471…
XOG0012626	Q9SW11|U-box domain-containing protein 35 OS=Arabidopsis thaliana OX=3702 GN=PUB35 PE=2 SV=2		GO:0008380,GO:1990451,GO:0009881,GO:0098725,GO:0003723,GO:0018298,GO:1902806,GO:0004707,GO:0050896,GO:0010235,GO:0010444,GO:0030104,GO:0000746,GO:2000067,GO:0009615,GO:0035987,GO:0032875,GO:0019903,GO:2000280,GO:2000037,GO:0005681,GO:0042659,GO:1900458,GO:0016607,GO:0009625,GO:0022622,GO:0050826,GO:0031347,GO:2001080,GO:1902458,GO:1902065,GO:0002752,GO:0019901,GO:1900457,GO:0060320,GO:0016032,GO:…	Athaliana|Athaliana_AT4G25160.1 Athaliana|Athaliana_AT5G51270.1 Athaliana|Athaliana_AT5G61550.2 Gmax|Gmax_LOC100801699 Gmax|Gmax_LOC100818628 Hannuus|Hannuus_LOC110867220 Hannuus|Hannuus_LOC110869152 Hannuus|Hannuus_LOC110905019 Jregia|Jregia_LOC108998895 Jregia|Jregia_LOC109002487 Osativa|Osativa_Os03t0101200 Osativa|Osativa_Os10t0561500 Sindicum|Sindicum_LOC105160645 Sindicum|Sindicum_LOC105160…
XOG0016464	Q9SVY1|Zinc finger protein WIP2 OS=Arabidopsis thaliana OX=3702 GN=WIP2 PE=1 SV=1		GO:0048575,GO:0010447,GO:0009507,GO:0006355,GO:0009536,GO:0010044,GO:0003700,GO:0010075,GO:0034504,GO:0043565,GO:0019900,GO:0045893,GO:0009740,GO:0003677,GO:0009937,GO:0005515,GO:0010336,GO:0043620,GO:0005634,GO:0009939,GO:0048510,GO:0046872,GO:0048574,GO:1990058,GO:0048878,GO:0055088,GO:0010035,GO:0050801,GO:0042592,GO:0001101,GO:0048584,GO:0071229,GO:0009725,GO:0009719,GO:0040007,GO:0055081,GO:…	Hannuus|Hannuus_LOC110900422 Hannuus|Hannuus_LOC110925615 Hannuus|Hannuus_LOC110904323 Hannuus|Hannuus_LOC110913094 Jregia|Jregia_LOC108980884 Jregia|Jregia_LOC108998700 Oeuropae|Oeuropae_LOC111393302 Oeuropae|Oeuropae_LOC111396766 Ptrichocarpa|Ptrichocarpa_Potri.001G018900 Ptrichocarpa|Ptrichocarpa_Potri.003G205000 Xsorbifolium|Xsorbifolium_XS10G01223 Xsorbifolium|Xsorbifolium_XS10G01241 Dlongan…
XOG0042634	Q9SVP7|Pentatricopeptide repeat-containing protein At4g13650 OS=Arabidopsis thaliana OX=3702 GN=PCMP-H42 PE=2 SV=2		GO:0048255,GO:0009507,GO:0045727,GO:0009536,GO:0003729,GO:0046872,GO:1900865,GO:0003723,GO:0000166,GO:0016554,GO:0055114,GO:0008270,GO:0016491,GO:0080156,GO:0006417,GO:0009534,GO:0005739,GO:0009570,GO:0005515,GO:0009579,GO:0006397	Xsorbifolium|Xsorbifolium_XS02G01046 Xsorbifolium|Xsorbifolium_XS02G01097
XOG0042873	Q9SVP7|Pentatricopeptide repeat-containing protein At4g13650 OS=Arabidopsis thaliana OX=3702 GN=PCMP-H42 PE=2 SV=2		GO:0010207,GO:0009579,GO:0009507,GO:0016020,GO:0045727,GO:0009536,GO:0043022,GO:0003729,GO:0046872,GO:0006413,GO:1900865,GO:0003723,GO:0000166,GO:0016554,GO:0008380,GO:0008270,GO:0042793,GO:0031425,GO:0080156,GO:0000373,GO:0009570,GO:0003727,GO:0048255,GO:0005739,GO:0009416,GO:0006417,GO:0005515,GO:0009535,GO:0009534,GO:0006397	Xsorbifolium|Xsorbifolium_XS12G00850 Xsorbifolium|Xsorbifolium_XS12G00855
XOG0042593	Q9SVC4|Outer envelope membrane protein 7 OS=Arabidopsis thaliana OX=3702 GN=OEP7 PE=1 SV=1		GO:0016021,GO:0005515,GO:0009507,GO:0009527,GO:0016607,GO:0035194,GO:0043484,GO:0003729,GO:0005634,GO:0005730,GO:0006397,GO:0009536,GO:0009707,GO:0016020,GO:0031224	Xsorbifolium|Xsorbifolium_XS01G00440 Xsorbifolium|Xsorbifolium_XS01G00444
XOG0011416	Q9SV68|Chloroplast envelope quinone oxidoreductase homolog OS=Arabidopsis thaliana OX=3702 GN=CEQORH PE=1 SV=1		GO:0003960,GO:0009527,GO:0102978,GO:0045551,GO:0046872,GO:0052747,GO:0009699,GO:0047920,GO:0009809,GO:0009753,GO:0006633,GO:0010272,GO:0005739,GO:0047924,GO:0000166,GO:0032440,GO:0005634,GO:0005654,GO:0102198,GO:0046183,GO:0009536,GO:0009706,GO:0016020,GO:0016491,GO:0055114,GO:0005515,GO:0009507,GO:0009528,GO:0009707,GO:0006629,GO:0006631,GO:0102311,GO:0046029,GO:0009820,GO:0009821,GO:0042803,GO:…	Ayangbiense|Ayangbiense_TXG54153.1 Ayangbiense|Ayangbiense_TXG54154.1 Ayangbiense|Ayangbiense_TXG59363.1 Csinensis|Csinensis_LOC102620917 Csinensis|Csinensis_LOC102621681 Dlongan|Dlongan_Dlo_000321.1 Dlongan|Dlongan_Dlo_030768.1 Graimondii|Graimondii_LOC105790674 Graimondii|Graimondii_LOC105790682 Graimondii|Graimondii_LOC105790689 Graimondii|Graimondii_LOC105790695 Jregia|Jregia_LOC109008533 Jre…
XOG0015027	Q9SV64|Oleoyl-acyl carrier protein thioesterase 2, chloroplastic OS=Arabidopsis thaliana OX=3702 GN=FATA2 PE=2 SV=1	Plays an essential role in chain termination during de novo fatty acid synthesis. Possesses high thioesterase activity for oleoyl-ACP versus other acyl-ACPs.	GO:0016295,GO:0016296,GO:0016297,GO:0016787,GO:0004320,GO:0006629,GO:0006631,GO:0047381,GO:0006633,GO:0009507,GO:0009536,GO:0016053,GO:0046394,GO:0044283,GO:0016788,GO:0016740,GO:0016747	Athaliana|Athaliana_AT3G25110.1 Athaliana|Athaliana_AT4G13050.1 Atruncatum|Atruncatum_Atru.chr12.1387 Atruncatum|Atruncatum_Atru.chr6.1422 Graimondii|Graimondii_LOC105790501 Graimondii|Graimondii_LOC105792362 Graimondii|Graimondii_LOC105792361 Jregia|Jregia_LOC108998294 Jregia|Jregia_LOC109013822 Oeuropae|Oeuropae_LOC111385815 Oeuropae|Oeuropae_LOC111392868 Xsorbifolium|Xsorbifolium_XS13G01288 Xs…
XOG0034880	Q9SV01|F-box/WD-40 repeat-containing protein At3g52030 OS=Arabidopsis thaliana OX=3702 GN=At3g52030 PE=4 SV=2		-	Xsorbifolium|Xsorbifolium_XS05G00968 Xsorbifolium|Xsorbifolium_XS05G00976 Atruncatum|Atruncatum_Atru.chr11.2520
XOG0030023	Q9SUL1|Probable cysteine protease RD19C OS=Arabidopsis thaliana OX=3702 GN=RD19C PE=2 SV=1		GO:0010494,GO:0000932,GO:0005737,GO:0004197,GO:0005783,GO:1990169,GO:0009626,GO:0005886,GO:0009733,GO:0033095,GO:0009735,GO:0005788,GO:0009744,GO:0009555,GO:0009908,GO:0030154,GO:0007275,GO:0050832,GO:0009723,GO:0009737,GO:0008233,GO:0008234,GO:0016787,GO:0000323,GO:0005773,GO:0006508,GO:0005634,GO:0005515,GO:0005794,GO:0009749,GO:0009750,GO:0010150,GO:0010224,GO:0010623,GO:0080187,GO:0006952,GO:…	Ayangbiense|Ayangbiense_TXG52145.1 Ayangbiense|Ayangbiense_TXG52147.1 Xsorbifolium|Xsorbifolium_XS06G01952 Xsorbifolium|Xsorbifolium_XS06G01956
XOG0042771	Q9SUI0|UPF0057 membrane protein At4g30660 OS=Arabidopsis thaliana OX=3702 GN=At4g30660 PE=3 SV=1		GO:0006508,GO:0008233,GO:0016740,GO:0016779,GO:0016787,GO:0046872,GO:0003964,GO:0004190,GO:0004518,GO:0006310,GO:0015074,GO:0016020,GO:0016021,GO:0004519,GO:0070001,GO:0034061,GO:0004175,GO:0070011,GO:0140097,GO:0016772,GO:0016788,GO:0140096,GO:0031224	Xsorbifolium|Xsorbifolium_XS07G00961 Xsorbifolium|Xsorbifolium_XS07G00971
XOG0012749	Q9SUH5|AUGMIN subunit 8 OS=Arabidopsis thaliana OX=3702 GN=AUG8 PE=1 SV=1		GO:0005777,GO:0005737,GO:0005856,GO:0005874,GO:0007049,GO:0051301	Gmax|Gmax_LOC100791401 Gmax|Gmax_LOC100794551 Gmax|Gmax_LOC100796917 Gmax|Gmax_LOC100802440 Jregia|Jregia_LOC108993163 Jregia|Jregia_LOC108996841 Oeuropae|Oeuropae_LOC111365979 Oeuropae|Oeuropae_LOC111368084 Oeuropae|Oeuropae_LOC111373876 Oeuropae|Oeuropae_LOC111377118 Oeuropae|Oeuropae_LOC111381981 Ptrichocarpa|Ptrichocarpa_Potri.006G181700 Ptrichocarpa|Ptrichocarpa_Potri.018G103800 Sindicum|Sin…
XOG0042743	Q9SUF1|WAT1-related protein At4g08290 OS=Arabidopsis thaliana OX=3702 GN=At4g08290 PE=2 SV=1		GO:0008652,GO:0009073,GO:0009734,GO:0009851,GO:0071555,GO:0000162,GO:0005773,GO:0005774,GO:0005938,GO:0003674,GO:0005737,GO:0016020,GO:0005887,GO:0016021,GO:0006952,GO:0042446,GO:0042445,GO:0010817,GO:0009725,GO:0009719,GO:0009733,GO:0071310,GO:0023052,GO:0070887,GO:0042221,GO:0007165,GO:0032870,GO:0016053,GO:0046394,GO:0044283,GO:0071495,GO:0042430,GO:0031226,GO:0044437,GO:0031224	Xsorbifolium|Xsorbifolium_XS06G00888 Xsorbifolium|Xsorbifolium_XS06G00916
XOG0042744	Q9SUF1|WAT1-related protein At4g08290 OS=Arabidopsis thaliana OX=3702 GN=At4g08290 PE=2 SV=1		GO:0008652,GO:0009073,GO:0009734,GO:0009851,GO:0071555,GO:0000162,GO:0005773,GO:0005774,GO:0005938,GO:0003674,GO:0005737,GO:0016020,GO:0005887,GO:0016021,GO:0006952,GO:0042446,GO:0042445,GO:0010817,GO:0009725,GO:0009719,GO:0009733,GO:0071310,GO:0023052,GO:0070887,GO:0042221,GO:0007165,GO:0032870,GO:0016053,GO:0046394,GO:0044283,GO:0071495,GO:0042430,GO:0031226,GO:0044437,GO:0031224	Xsorbifolium|Xsorbifolium_XS06G00890 Xsorbifolium|Xsorbifolium_XS06G00914
XOG0013684	Q9SSM4|ESCRT-related protein CHMP1B OS=Arabidopsis thaliana OX=3702 GN=CHMP1B PE=1 SV=1		GO:0005515,GO:0005737,GO:0005768,GO:0006914,GO:0010008,GO:0015031,GO:0016020	Gmax|Gmax_LOC100792384 Gmax|Gmax_LOC100795747 Graimondii|Graimondii_LOC105769785 Graimondii|Graimondii_LOC105774063 Oeuropae|Oeuropae_LOC111367279 Oeuropae|Oeuropae_LOC111401532 Oeuropae|Oeuropae_LOC111401534 Ptrichocarpa|Ptrichocarpa_Potri.001G194400 Ptrichocarpa|Ptrichocarpa_Potri.006G158538 Slycopersicum|Slycopersicum_Solyc03g121360.1 Slycopersicum|Slycopersicum_Solyc06g062510.3 Xsorbifolium|X…
XOG0022789	Q9SSK9|MLP-like protein 28 OS=Arabidopsis thaliana OX=3702 GN=MLP28 PE=1 SV=1	Can bind steroids (in vitro), and may also bind other types of hydrophobic ligands.	GO:0042803,GO:0009820,GO:0016829,GO:0016835,GO:0006952,GO:0009607,GO:0002253,GO:0005773,GO:0031410,GO:0002684,GO:0050778,GO:0048584,GO:0002682,GO:0050776,GO:0002376,GO:0006955,GO:0042802	Dlongan|Dlongan_Dlo_011467.1 Dlongan|Dlongan_Dlo_011468.1 Dlongan|Dlongan_Dlo_011469.1 Moleifera|Moleifera_Maole_023220 Xsorbifolium|Xsorbifolium_XS05G00344 Xsorbifolium|Xsorbifolium_XS05G00352 Xsorbifolium|Xsorbifolium_XS05G00353 Ayangbiense|Ayangbiense_TXG57135.1 Ptrichocarpa|Ptrichocarpa_Potri.008G131300 Athaliana|Athaliana_AT1G70870.1 Dlongan|Dlongan_Dlo_017426.1 Gmax|Gmax_LOC100527699 Atrunc…
XOG0026474	Q9SSK9|MLP-like protein 28 OS=Arabidopsis thaliana OX=3702 GN=MLP28 PE=1 SV=1	Can bind steroids (in vitro), and may also bind other types of hydrophobic ligands.	GO:0016829,GO:0016835,GO:0005773,GO:0031410,GO:0006952,GO:0009607,GO:0016787,GO:0004518,GO:0004519,GO:0005737,GO:0002253,GO:0042803,GO:0009820,GO:0002684,GO:0050778,GO:0048584,GO:0002682,GO:0050776,GO:0002376,GO:0006955,GO:0016788,GO:0042802	Ptrichocarpa|Ptrichocarpa_Potri.008G131100 Ptrichocarpa|Ptrichocarpa_Potri.008G131200 Xsorbifolium|Xsorbifolium_XS06G00374 Xsorbifolium|Xsorbifolium_XS08G01049 Xsorbifolium|Xsorbifolium_XS08G01052 Xsorbifolium|Xsorbifolium_XS08G01055 Atruncatum|Atruncatum_Atru.chr11.697 Csinensis|Csinensis_LOC102622916
XOG0027269	Q9SSK9|MLP-like protein 28 OS=Arabidopsis thaliana OX=3702 GN=MLP28 PE=1 SV=1	Can bind steroids (in vitro), and may also bind other types of hydrophobic ligands.	GO:0042803,GO:0009820,GO:0016829,GO:0016835,GO:0006952,GO:0009607,GO:0016787,GO:0004518,GO:0004519,GO:0005737,GO:0002253,GO:0005773,GO:0031410,GO:0002684,GO:0050778,GO:0048584,GO:0002682,GO:0050776,GO:0002376,GO:0006955,GO:0016788,GO:0042802	Xsorbifolium|Xsorbifolium_XS05G00337 Xsorbifolium|Xsorbifolium_XS05G00349 Xsorbifolium|Xsorbifolium_XS05G00362 Xsorbifolium|Xsorbifolium_XS05G00369 Xsorbifolium|Xsorbifolium_XS05G00372 Xsorbifolium|Xsorbifolium_XS05G00376 Xsorbifolium|Xsorbifolium_XS05G00378
XOG0042719	Q9SSK9|MLP-like protein 28 OS=Arabidopsis thaliana OX=3702 GN=MLP28 PE=1 SV=1	Can bind steroids (in vitro), and may also bind other types of hydrophobic ligands.	GO:0042803,GO:0009820,GO:0016829,GO:0016835,GO:0006952,GO:0009607,GO:0005773,GO:0031410,GO:0002253,GO:0002684,GO:0050778,GO:0048584,GO:0002682,GO:0050776,GO:0002376,GO:0006955,GO:0042802	Xsorbifolium|Xsorbifolium_XS05G00345 Xsorbifolium|Xsorbifolium_XS05G00351
XOG0011581	Q9SSG3|HIPL1 protein OS=Arabidopsis thaliana OX=3702 GN=HIPL1 PE=3 SV=2		GO:0016020,GO:0016491,GO:0031225,GO:0055114,GO:0005886,GO:0031224	Athaliana|Athaliana_AT1G74790.1 Athaliana|Athaliana_AT5G39970.1 Athaliana|Athaliana_AT5G62630.1 Ayangbiense|Ayangbiense_TXG50395.1 Ayangbiense|Ayangbiense_TXG56428.1 Ayangbiense|Ayangbiense_TXG59027.1 Ayangbiense|Ayangbiense_TXG50396.1 Csinensis|Csinensis_LOC102608345 Csinensis|Csinensis_LOC102626012 Gmax|Gmax_LOC100776176 Gmax|Gmax_LOC100778890 Graimondii|Graimondii_LOC105788118 Graimondii|Graim…
XOG0027015	Q9SSF0|Heavy metal-associated isoprenylated plant protein 16 OS=Arabidopsis thaliana OX=3702 GN=HIPP16 PE=2 SV=1	Heavy-metal-binding protein.	GO:0009626,GO:0009870,GO:0042742,GO:0043621,GO:0060548,GO:0000166,GO:0005515,GO:0005524,GO:0046872,GO:0005737,GO:0006952,GO:0031349,GO:0002684,GO:0050778,GO:0045089,GO:0002253,GO:0002218,GO:0098542,GO:0009607,GO:0051704,GO:0048584,GO:0043207,GO:0051707,GO:0010941,GO:0002682,GO:0050776,GO:0031347,GO:0045088,GO:0009617,GO:0008219,GO:0080134,GO:0002376,GO:0009605,GO:0023052,GO:0007165,GO:0006955	Moleifera|Moleifera_Maole_000974 Osativa|Osativa_Os04t0469000 Xsorbifolium|Xsorbifolium_XS08G00349 Xsorbifolium|Xsorbifolium_XS10G01066 Atruncatum|Atruncatum_Atru.chr1.4051 Ayangbiense|Ayangbiense_TXG68295.1 Csinensis|Csinensis_LOC102626447
XOG0025931	Q9SS83|Pentatricopeptide repeat-containing protein At3g09040, mitochondrial OS=Arabidopsis thaliana OX=3702 GN=PCMP-E88 PE=2 SV=1		GO:0010207,GO:0009579,GO:0009507,GO:0016020,GO:0045727,GO:0009536,GO:0043022,GO:0003729,GO:0046872,GO:0006413,GO:1900865,GO:0003723,GO:0000166,GO:0008270,GO:0008380,GO:0016554,GO:0005743,GO:0031425,GO:0080156,GO:0042793,GO:0000373,GO:0009570,GO:0005634,GO:0003727,GO:0048255,GO:0005739,GO:0045292,GO:0009416,GO:0006417,GO:0005515,GO:0048564,GO:0009535,GO:0009534,GO:0006397	Xsorbifolium|Xsorbifolium_XS08G00260 Xsorbifolium|Xsorbifolium_XS08G00270 Dlongan|Dlongan_Dlo_001846.1 Atruncatum|Atruncatum_Atru.chr1.3911 Ayangbiense|Ayangbiense_TXG68403.1 Csinensis|Csinensis_LOC102631404 Gmax|Gmax_LOC100785384 Graimondii|Graimondii_LOC105780901 Jregia|Jregia_LOC109001993
XOG0017485	Q9SS43|Xylan glycosyltransferase MUCI21 OS=Arabidopsis thaliana OX=3702 GN=MUCI21 PE=1 SV=1		GO:0071555,GO:0000139,GO:0005794,GO:0016020,GO:0052636,GO:0009664,GO:0035252,GO:0016021,GO:0016740,GO:0016757,GO:0031224	Athaliana|Athaliana_AT2G03360.2 Athaliana|Athaliana_AT2G03370.2 Atruncatum|Atruncatum_Atru.chr11.1695 Atruncatum|Atruncatum_Atru.chr11.1699 Ayangbiense|Ayangbiense_TXG56579.1 Ayangbiense|Ayangbiense_TXG56581.1 Xsorbifolium|Xsorbifolium_XS05G01812 Xsorbifolium|Xsorbifolium_XS05G01814 Xsorbifolium|Xsorbifolium_XS05G01817 Xsorbifolium|Xsorbifolium_XS05G01819 Xsorbifolium|Xsorbifolium_XS06G02242 Xsor…
XOG0016701	Q9SR15|Tryptophan--tRNA ligase, cytoplasmic OS=Arabidopsis thaliana OX=3702 GN=At3g04600 PE=2 SV=1		GO:0006412,GO:0016874,GO:0000166,GO:0004812,GO:0004830,GO:0004831,GO:0005524,GO:0005737,GO:0005829	Atruncatum|Atruncatum_Atru.chr5.3183 Atruncatum|Atruncatum_Atru.chr7.238 Gmax|Gmax_LOC100787194 Gmax|Gmax_LOC100798713 Hannuus|Hannuus_LOC110890012 Hannuus|Hannuus_LOC110926389 Xsorbifolium|Xsorbifolium_XS14G00742 Xsorbifolium|Xsorbifolium_XS14G00747 Xsorbifolium|Xsorbifolium_XS14G01023 Athaliana|Athaliana_AT3G04600.1 Ayangbiense|Ayangbiense_TXG60828.1 Csinensis|Csinensis_LOC102624769 Dlongan|Dlo…
XOG0042916	Q9SQX9|NAC domain containing protein 50 OS=Arabidopsis thaliana OX=3702 GN=NAC050 PE=1 SV=1	Transcriptional repressor that binds to the motif 5'-(C/T)A(C/A)G-3' in the promoter of target genes (PubMed:25578968). Binds also to the 5'-CTTGNNNNNCAAG-3' consensus sequence in chromatin (PubMed:26617990). Can bind to the mitochondrial dysfunction motif (MDM) present in the upstream regions of mitochondrial dysfunction stimulon (MDS) genes involved in mitochondrial retrograde regulation (MRR) …	GO:0043565,GO:0045892,GO:0048573,GO:0060966,GO:0000976,GO:0003677,GO:0005515,GO:0006952,GO:0002237,GO:0016021,GO:0016020,GO:0005634,GO:0005789,GO:0009908,GO:0005783,GO:0034720,GO:0070988,GO:0009607,GO:0051704,GO:0043207,GO:0051707,GO:0006482,GO:0008214,GO:0016577,GO:0070076,GO:0060968,GO:0009617,GO:0009605,GO:0042221,GO:0003690,GO:0042175,GO:0098827,GO:0031224	Xsorbifolium|Xsorbifolium_XS15G00159 Xsorbifolium|Xsorbifolium_XS15G00376
XOG0013996	Q9SQ64|Non-functional NADPH-dependent codeinone reductase 2 OS=Papaver somniferum OX=3469 GN=COR2 PE=1 SV=1		GO:0009820,GO:0016020,GO:0016021,GO:0016646,GO:0016717,GO:0046872,GO:0047128,GO:0009536,GO:0097295,GO:0009636,GO:0003824,GO:0009651,GO:0008152,GO:0016229,GO:0070401,GO:0004033,GO:0009409,GO:0009734,GO:0009414,GO:0004032,GO:0047641,GO:0055114,GO:0047036,GO:0005737,GO:0005829,GO:0016491,GO:1990641,GO:0019290,GO:0033707,GO:0034224,GO:1901868,GO:1901869,GO:1901871,GO:1901872,GO:0102098,GO:0019853,GO:…	Csinensis|Csinensis_LOC102615776 Csinensis|Csinensis_LOC102621347 Dlongan|Dlongan_Dlo_014459.1 Dlongan|Dlongan_Dlo_014460.1 Graimondii|Graimondii_LOC105785607 Graimondii|Graimondii_LOC105785609 Graimondii|Graimondii_LOC105796660 Jregia|Jregia_LOC108992975 Jregia|Jregia_LOC109002658 Jregia|Jregia_LOC109002659 Jregia|Jregia_LOC109002660 Osativa|Osativa_Os10t0113900 Osativa|Osativa_Os10t0114300 Vvin…
XOG0012260	Q9SPM5|Apyrase 2 OS=Arabidopsis thaliana OX=3702 GN=APY2 PE=1 SV=1		GO:0017111,GO:0016787,GO:0005576,GO:0102485,GO:0030659,GO:0102486,GO:0102487,GO:0102488,GO:0102489,GO:0102490,GO:0031410,GO:0102491,GO:0000139,GO:0000166,GO:0005524,GO:0005794,GO:0051028,GO:0016020,GO:0005634,GO:0016021,GO:0031224	Athaliana|Athaliana_AT3G04080.1 Athaliana|Athaliana_AT5G18280.1 Gmax|Gmax_GS52 Gmax|Gmax_LOC100784833 Gmax|Gmax_LOC100787491 Gmax|Gmax_LOC100804818 Gmax|Gmax_LOC100786073 Gmax|Gmax_LOC100811625 Graimondii|Graimondii_LOC105783326 Graimondii|Graimondii_LOC105804542 Hannuus|Hannuus_LOC110898129 Hannuus|Hannuus_LOC110899354 Hannuus|Hannuus_LOC110926311 Hannuus|Hannuus_LOC110939986 Hannuus|Hannuus_LOC…
XOG0014303	Q9SPK4|Phosphoenolpyruvate carboxylase kinase 1 OS=Arabidopsis thaliana OX=3702 GN=PPCK1 PE=1 SV=1		GO:0030957,GO:0048226,GO:0080142,GO:0034976,GO:0006833,GO:0006986,GO:0006071,GO:0055075,GO:0034263,GO:0006968,GO:0008889,GO:0009615,GO:0009664,GO:0043622,GO:0048281,GO:0004709,GO:0010262,GO:0009944,GO:0004708,GO:0045089,GO:0010148,GO:0009631,GO:0004842,GO:0030308,GO:0045087,GO:0032585,GO:0002376,GO:0090696,GO:0010444,GO:0009785,GO:0009729,GO:0009734,GO:0009881,GO:0000287,GO:0010540,GO:0009882,GO:…	Athaliana|Athaliana_AT1G08650.1 Athaliana|Athaliana_AT3G04530.1 Atruncatum|Atruncatum_Atru.chr2.939 Atruncatum|Atruncatum_Atru.chr2.964 Gmax|Gmax_PPCK2 Gmax|Gmax_PPCK3 Hannuus|Hannuus_LOC110872959 Hannuus|Hannuus_LOC110889251 Hannuus|Hannuus_LOC110904519 Oeuropae|Oeuropae_LOC111376925 Oeuropae|Oeuropae_LOC111389229 Ptrichocarpa|Ptrichocarpa_Potri.013G046100 Ptrichocarpa|Ptrichocarpa_Potri.019G018…
XOG0010348	Q9SP32|Endoribonuclease Dicer homolog 1 OS=Arabidopsis thaliana OX=3702 GN=DCL1 PE=1 SV=2		GO:0003723,GO:0004386,GO:0005737,GO:0006952,GO:0009944,GO:0010267,GO:0010492,GO:0008380,GO:0048608,GO:0003743,GO:0007275,GO:0006412,GO:0035196,GO:0006413,GO:0005654,GO:0006417,GO:0016607,GO:0009817,GO:0000184,GO:0071369,GO:0051028,GO:0071395,GO:0042254,GO:0071446,GO:0031054,GO:0004518,GO:0004519,GO:0005515,GO:0005524,GO:0005634,GO:0016787,GO:0031047,GO:0046872,GO:0000166,GO:0005730,GO:0006364,GO:…	Athaliana|Athaliana_AT3G03300.3 Athaliana|Athaliana_AT5G20320.1 Ayangbiense|Ayangbiense_TXG61777.1 Ayangbiense|Ayangbiense_TXG63133.1 Csinensis|Csinensis_LOC102617691 Csinensis|Csinensis_LOC102621372 Csinensis|Csinensis_LOC102624402 Dlongan|Dlongan_Dlo_011372.2 Dlongan|Dlongan_Dlo_028404.1 Dlongan|Dlongan_Dlo_023113.1 Dlongan|Dlongan_Dlo_023115.1 Gmax|Gmax_GMDCL2A Gmax|Gmax_GMDCL2B Gmax|Gmax_LOC1…
XOG0012853	Q9SN11|Cyclin-D3-3 OS=Arabidopsis thaliana OX=3702 GN=CYCD3-3 PE=2 SV=1		GO:0005515,GO:0051321,GO:0005634,GO:0005737,GO:0007049,GO:0010444,GO:0051301,GO:0010374,GO:0090627	Athaliana|Athaliana_AT3G50070.1 Athaliana|Athaliana_AT5G67260.2 Gmax|Gmax_LOC100785030 Gmax|Gmax_LOC100805075 Graimondii|Graimondii_LOC105763386 Graimondii|Graimondii_LOC105777820 Graimondii|Graimondii_LOC105787648 Hannuus|Hannuus_LOC110895897 Hannuus|Hannuus_LOC110904949 Hannuus|Hannuus_LOC110911018 Hannuus|Hannuus_LOC110912611 Jregia|Jregia_LOC108979248 Jregia|Jregia_LOC109009114 Oeuropae|Oeuro…
XOG0025537	Q9SMT9|FBD-associated F-box protein At3g49020 OS=Arabidopsis thaliana OX=3702 GN=At3g49020 PE=2 SV=1		GO:0051321,GO:0005694,GO:0006281,GO:0005634,GO:0016567,GO:0006974	Ayangbiense|Ayangbiense_TXG68695.1 Ayangbiense|Ayangbiense_TXG68772.1 Xsorbifolium|Xsorbifolium_XS08G00033 Xsorbifolium|Xsorbifolium_XS08G00034 Xsorbifolium|Xsorbifolium_XS08G00036 Xsorbifolium|Xsorbifolium_XS08G00740 Xsorbifolium|Xsorbifolium_XS08G00741 Ayangbiense|Ayangbiense_TXG68694.1 Dlongan|Dlongan_Dlo_008487.2
XOG0010293	Q9SLN8|2-alkenal reductase (NADP(+)-dependent) OS=Nicotiana tabacum OX=4097 GN=DBR PE=1 SV=1		GO:0009706,GO:0005634,GO:0016020,GO:0005654,GO:0005515,GO:0005737,GO:0042214,GO:0052579,GO:0052580,GO:0070402,GO:0009507,GO:0016114,GO:0009528,GO:0006633,GO:0009707,GO:0005739,GO:0003960,GO:0006629,GO:0016491,GO:0009527,GO:0006631,GO:0055114,GO:0102978,GO:0009536,GO:0032440,GO:0006721,GO:0006720,GO:0008299,GO:0016053,GO:0046394,GO:0044283	Athaliana|Athaliana_AT1G26320.1 Athaliana|Athaliana_AT3G03080.1 Athaliana|Athaliana_AT5G16960.1 Athaliana|Athaliana_AT5G16970.1 Athaliana|Athaliana_AT5G16990.1 Athaliana|Athaliana_AT5G17000.1 Athaliana|Athaliana_AT5G37940.1 Athaliana|Athaliana_AT5G37980.1 Athaliana|Athaliana_AT5G38000.1 Atruncatum|Atruncatum_Atru.chr1.881 Atruncatum|Atruncatum_Atru.chr3.122 Atruncatum|Atruncatum_Atru.chr4.2825_At…
XOG0042595	Q9SLN5|Methionine aminopeptidase 1A OS=Arabidopsis thaliana OX=3702 GN=MAP1A PE=1 SV=1		GO:0070006,GO:0070084,GO:0004177,GO:0005737,GO:0006508,GO:0008233,GO:0016787,GO:0046872,GO:0070011,GO:0140096	Xsorbifolium|Xsorbifolium_XS01G00741 Xsorbifolium|Xsorbifolium_XS01G00747
XOG0018369	Q9SLH7|Peroxidase 20 OS=Arabidopsis thaliana OX=3702 GN=PER20 PE=2 SV=1		GO:0051213,GO:0005737,GO:0031418,GO:0016740,GO:0032259,GO:0097295,GO:0102803,GO:0010150,GO:0102805,GO:0046244,GO:0008168,GO:0002229,GO:0102802,GO:0002239,GO:0006952,GO:0050589,GO:0009718,GO:0009693,GO:0032922,GO:0009815,GO:0042752,GO:0009835,GO:0097167,GO:0071398,GO:0010030,GO:0071732,GO:0000166,GO:0042744,GO:0009507,GO:0005524,GO:0046872,GO:0009536,GO:0010224,GO:0055114,GO:0050590,GO:0009686,GO:…	Graimondii|Graimondii_LOC105765026 Graimondii|Graimondii_LOC105765028 Graimondii|Graimondii_LOC105791959 Osativa|Osativa_Os01t0351800 Osativa|Osativa_Os01t0352100 Vvinifera|Vvinifera_LOC100253917 Athaliana|Athaliana_AT2G35380.1 Ayangbiense|Ayangbiense_TXG54346.1 Dlongan|Dlongan_Dlo_002978.2 Gmax|Gmax_LOC100778051 Graimondii|Graimondii_LOC105765032 Jregia|Jregia_LOC109006124 Ptrichocarpa|Ptrichoca…
XOG0042829	Q9SL49|RNA demethylase ALKBH9B OS=Arabidopsis thaliana OX=3702 GN=ALKBH9B PE=1 SV=1		GO:0005739,GO:0016491,GO:0032451,GO:0046872,GO:0051213,GO:0055114,GO:0070988,GO:0000932,GO:0003729,GO:0005515,GO:0016787,GO:0004518,GO:0005737,GO:0004519,GO:0006402,GO:0004523,GO:0016032,GO:0051704,GO:0044419,GO:0016788	Xsorbifolium|Xsorbifolium_XS09G00877 Xsorbifolium|Xsorbifolium_XS09G00929
XOG0013176	Q9SK09|Vicilin-like seed storage protein At2g28490 OS=Arabidopsis thaliana OX=3702 GN=At2g28490 PE=2 SV=1		GO:0006952,GO:0031640,GO:0043245,GO:0019863,GO:0008643,GO:0016020,GO:0033095,GO:0048825,GO:0000326,GO:0034214,GO:0005773,GO:0005515,GO:0005783,GO:0071215,GO:0005791,GO:0015066,GO:0048046,GO:0050162,GO:0055114,GO:0005618,GO:0046872,GO:0048316,GO:0070207,GO:0005507,GO:0010431,GO:0045735,GO:0042742,GO:0050832,GO:0005576,GO:0006508,GO:0008233,GO:0008237,GO:0008270,GO:0016787,GO:0004222,GO:0005615,GO:…	Ayangbiense|Ayangbiense_TXG73893.1 Ayangbiense|Ayangbiense_TXG73894.1 Ayangbiense|Ayangbiense_TXG73895.1 Gmax|Gmax_GMCUPIN13.4 Gmax|Gmax_LOC547942 Slycopersicum|Slycopersicum_Solyc03g044210.3 Slycopersicum|Slycopersicum_Solyc06g075260.3 Slycopersicum|Slycopersicum_Solyc06g075280.3 Slycopersicum|Slycopersicum_Solyc06g075320.3 Slycopersicum|Slycopersicum_Solyc06g075290.3 Slycopersicum|Slycopersicum…
XOG0019569	Q9SJZ7|Chaperone protein dnaJ A6, chloroplastic OS=Arabidopsis thaliana OX=3702 GN=DJA6 PE=2 SV=2		GO:0015031,GO:0016032,GO:0016021,GO:0005794,GO:0005783,GO:0005856,GO:0005789,GO:0016020,GO:0005515,GO:0005773,GO:0005788,GO:0000139,GO:0005739,GO:0005737,GO:0009579,GO:0005634,GO:0010598,GO:0005886,GO:0048038,GO:0009507,GO:0009570,GO:0009535,GO:0009536,GO:0006952,GO:0044794,GO:0046872,GO:0051704,GO:0043900,GO:0044419,GO:0043902,GO:0042175,GO:0098827,GO:0031224	Hannuus|Hannuus_LOC110926291 Hannuus|Hannuus_LOC118485636 Ptrichocarpa|Ptrichocarpa_Potri.013G058100 Ptrichocarpa|Ptrichocarpa_Potri.019G035100 Xsorbifolium|Xsorbifolium_XS02G00970 Xsorbifolium|Xsorbifolium_XS02G01012 Athaliana|Athaliana_AT5G18140.1 Atruncatum|Atruncatum_Atru.chr2.1383 Ayangbiense|Ayangbiense_TXG66321.1 Csinensis|Csinensis_LOC102620457 Dlongan|Dlongan_Dlo_005128.1 Gmax|Gmax_LOC10…
XOG0029555	Q9SIZ9|Elicitor peptide 6 OS=Arabidopsis thaliana OX=3702 GN=PEP6 PE=3 SV=1		GO:0006952	Xsorbifolium|Xsorbifolium_XS09G01560 Xsorbifolium|Xsorbifolium_XS09G01564 Xsorbifolium|Xsorbifolium_XS09G01541 Xsorbifolium|Xsorbifolium_XS09G01542 Jregia|Jregia_LOC109013320
XOG0022076	Q9SIT5|Cation/H(+) antiporter 15 OS=Arabidopsis thaliana OX=3702 GN=CHX15 PE=2 SV=1		GO:0006813,GO:0015297,GO:0015293,GO:0005886,GO:0009507,GO:0009536,GO:0031969,GO:0005783,GO:0005789,GO:0012505,GO:0016020,GO:0016021,GO:0006811,GO:0042175,GO:0098827,GO:0031224	Csinensis|Csinensis_LOC102614184 Csinensis|Csinensis_LOC112498933 Csinensis|Csinensis_LOC112498934 Csinensis|Csinensis_LOC102615062 Csinensis|Csinensis_LOC112498932 Gmax|Gmax_LOC106794183 Xsorbifolium|Xsorbifolium_XS15G00759 Xsorbifolium|Xsorbifolium_XS15G00763 Xsorbifolium|Xsorbifolium_XS15G00765 Xsorbifolium|Xsorbifolium_XS15G00769 Atruncatum|Atruncatum_Atru.chr12.110 Ayangbiense|Ayangbiense_TX…
XOG0026721	Q9SII6|Probable serine/threonine-protein kinase PIX13 OS=Arabidopsis thaliana OX=3702 GN=PIX13 PE=1 SV=2		GO:0010444,GO:0018298,GO:0046898,GO:0050896,GO:0023014,GO:0022622,GO:2000038,GO:0004675,GO:1901001,GO:0010067,GO:0048508,GO:0009414,GO:0009651,GO:0009846,GO:0009737,GO:1901141,GO:0009942,GO:1901333,GO:0009945,GO:1902025,GO:0010311,GO:2000023,GO:2000280,GO:0042542,GO:2000652,GO:0004683,GO:0031540,GO:1902074,GO:0042277,GO:1902882,GO:0010310,GO:0018108,GO:1901000,GO:0010148,GO:0004712,GO:0071555,GO:…	Ayangbiense|Ayangbiense_TXG59917.1 Ayangbiense|Ayangbiense_TXG59920.1 Xsorbifolium|Xsorbifolium_XS09G01068 Xsorbifolium|Xsorbifolium_XS14G00501 Xsorbifolium|Xsorbifolium_XS14G00493 Xsorbifolium|Xsorbifolium_XS14G00497 Atruncatum|Atruncatum_Atru.chr3.986
XOG0034923	Q9SII6|Probable serine/threonine-protein kinase PIX13 OS=Arabidopsis thaliana OX=3702 GN=PIX13 PE=1 SV=2		GO:0006986,GO:0046898,GO:0043424,GO:0009751,GO:0010540,GO:0010150,GO:1900057,GO:0009881,GO:0000746,GO:1902457,GO:0034263,GO:0009555,GO:0048508,GO:0009414,GO:0009651,GO:0009737,GO:0009942,GO:0009945,GO:2000023,GO:0043621,GO:2000280,GO:0060320,GO:2000652,GO:0048653,GO:0031540,GO:0042277,GO:0001653,GO:0048831,GO:0010089,GO:0005739,GO:0005576,GO:0031966,GO:0016567,GO:0071318,GO:0045184,GO:0048226,GO:…	Xsorbifolium|Xsorbifolium_XS09G01066 Xsorbifolium|Xsorbifolium_XS10G00941 Atruncatum|Atruncatum_Atru.chr3.983.3
XOG0019208	Q9SIE0|DNA oxidative demethylase ALKBH2 OS=Arabidopsis thaliana OX=3702 GN=ALKBH2 PE=2 SV=2		GO:0055114,GO:0103053,GO:0005634,GO:0006281,GO:0006974,GO:0016491,GO:0046872,GO:0051213	Gmax|Gmax_LOC100789861 Gmax|Gmax_LOC100804656 Osativa|Osativa_Os02t0574600 Osativa|Osativa_Os04t0455600 Ptrichocarpa|Ptrichocarpa_Potri.005G076000 Ptrichocarpa|Ptrichocarpa_Potri.007G092400 Sindicum|Sindicum_LOC105171207 Sindicum|Sindicum_LOC105176466 Xsorbifolium|Xsorbifolium_XS09G01782 Xsorbifolium|Xsorbifolium_XS09G01798 Athaliana|Athaliana_AT4G39860.1 Atruncatum|Atruncatum_Atru.chr4.69 Ayangb…
XOG0017341	Q9SGZ8|FCS-Like Zinc finger 6 OS=Arabidopsis thaliana OX=3702 GN=FLZ6 PE=1 SV=1		GO:0009737,GO:0046872,GO:0034097,GO:0005634,GO:1902074,GO:0005737,GO:0005783,GO:0009744,GO:0009749,GO:1905582,GO:0010494,GO:0006952,GO:0009625,GO:0002213,GO:0005515,GO:0005829,GO:0019902,GO:0019900,GO:0000932,GO:0042594,GO:0098542,GO:0009607,GO:0097305,GO:0051704,GO:0001101,GO:0043207,GO:0051707,GO:0009725,GO:0009719,GO:1901700,GO:0009605,GO:0033993,GO:0042221,GO:0009743	Graimondii|Graimondii_LOC105763693 Graimondii|Graimondii_LOC105787841 Graimondii|Graimondii_LOC105787843 Jregia|Jregia_LOC109009395 Jregia|Jregia_LOC109013247 Ptrichocarpa|Ptrichocarpa_Potri.005G078600 Ptrichocarpa|Ptrichocarpa_Potri.007G089200 Vvinifera|Vvinifera_LOC100261790 Vvinifera|Vvinifera_LOC100853335 Xsorbifolium|Xsorbifolium_XS09G01760 Xsorbifolium|Xsorbifolium_XS09G01765 Moleifera|Mole…
XOG0029552	Q9SG92|Methylesterase 17 OS=Arabidopsis thaliana OX=3702 GN=MES17 PE=1 SV=1		GO:0016298,GO:0042803,GO:0080031,GO:0052689,GO:0009862,GO:0070988,GO:0005737,GO:0010150,GO:0015996,GO:0009507,GO:0052891,GO:0009536,GO:0052892,GO:0045087,GO:0009820,GO:0002376,GO:0050529,GO:0006952,GO:0016787,GO:0016829,GO:0033310,GO:0046593,GO:0035560,GO:0035690,GO:0042493,GO:0009751,GO:0046677,GO:0098542,GO:0099402,GO:0009607,GO:0051704,GO:0014070,GO:0001101,GO:0043207,GO:0051707,GO:0071229,GO:…	Xsorbifolium|Xsorbifolium_XS08G01635 Xsorbifolium|Xsorbifolium_XS08G01646 Xsorbifolium|Xsorbifolium_XS08G01647 Atruncatum|Atruncatum_Atru.chr10.2336 Ayangbiense|Ayangbiense_TXG46845.1
XOG0042813	Q9SG92|Methylesterase 17 OS=Arabidopsis thaliana OX=3702 GN=MES17 PE=1 SV=1		GO:0009536,GO:0042803,GO:0045087,GO:0052689,GO:0002376,GO:0070988,GO:0005737,GO:0010150,GO:0015996,GO:0016829,GO:0006952,GO:0052891,GO:0016298,GO:0052892,GO:0080031,GO:0046593,GO:0009862,GO:0009820,GO:0016787,GO:0050529,GO:0033310,GO:0009507,GO:0035560,GO:0035690,GO:0042493,GO:0009751,GO:0046677,GO:0098542,GO:0099402,GO:0009607,GO:0051704,GO:0014070,GO:0001101,GO:0043207,GO:0051707,GO:0071229,GO:…	Xsorbifolium|Xsorbifolium_XS08G01632 Xsorbifolium|Xsorbifolium_XS08G01649
XOG0011279	Q9SG80|Alpha-L-arabinofuranosidase 1 OS=Arabidopsis thaliana OX=3702 GN=ASD1 PE=1 SV=1		GO:0005576,GO:0016787,GO:0046556	Athaliana|Athaliana_AT3G10740.2 Athaliana|Athaliana_AT5G26120.1 Gmax|Gmax_LOC100780771 Gmax|Gmax_LOC100787207 Gmax|Gmax_LOC100787734 Gmax|Gmax_LOC100802745 Gmax|Gmax_LOC100806458 Gmax|Gmax_LOC100812156 Gmax|Gmax_LOC100812703 Hannuus|Hannuus_LOC110885407 Hannuus|Hannuus_LOC110939706 Jregia|Jregia_LOC108992575 Jregia|Jregia_LOC108999343 Jregia|Jregia_LOC108999344 Jregia|Jregia_LOC109014627 Jregia|J…
XOG0042825	Q9SE93|Polyneuridine-aldehyde esterase OS=Rauvolfia serpentina OX=4060 GN=PNAE PE=1 SV=1		GO:0033310,GO:0050529,GO:0035560,GO:0045087,GO:0042803,GO:0002376,GO:0006952,GO:0016298,GO:0080031,GO:0009862,GO:0070988,GO:0009507,GO:0005737,GO:0009536,GO:0010150,GO:0016829,GO:0015996,GO:0046593,GO:0052689,GO:0052891,GO:0009820,GO:0052892,GO:0016787,GO:0035690,GO:0042493,GO:0009751,GO:0046677,GO:0098542,GO:0099402,GO:0009607,GO:0051704,GO:0014070,GO:0001101,GO:0043207,GO:0051707,GO:0071229,GO:…	Xsorbifolium|Xsorbifolium_XS09G00654 Xsorbifolium|Xsorbifolium_XS09G00659
XOG0042764	Q9SDZ9|Purple acid phosphatase 2 OS=Ipomoea batatas OX=4120 GN=PAP2 PE=1 SV=1		GO:0004601,GO:0016787,GO:0030145,GO:0005615,GO:0005737,GO:0008270,GO:0008199,GO:0050189,GO:0004721,GO:0005773,GO:0005775,GO:0016491,GO:0046872,GO:0042744,GO:0003993,GO:0055114,GO:0005576,GO:0051187,GO:0016788,GO:0140096,GO:0044437	Xsorbifolium|Xsorbifolium_XS06G01931 Xsorbifolium|Xsorbifolium_XS06G01944
XOG0027278	Q9SD53|UPF0481 protein At3g47200 OS=Arabidopsis thaliana OX=3702 GN=At3g47200 PE=2 SV=1		GO:0016020,GO:0016021,GO:0031224	Xsorbifolium|Xsorbifolium_XS13G01490 Xsorbifolium|Xsorbifolium_XS13G01491 Xsorbifolium|Xsorbifolium_XS13G01493 Xsorbifolium|Xsorbifolium_XS13G01499 Xsorbifolium|Xsorbifolium_XS13G01500 Xsorbifolium|Xsorbifolium_XS13G01501 Xsorbifolium|Xsorbifolium_XS13G01504
XOG0029558	Q9SD53|UPF0481 protein At3g47200 OS=Arabidopsis thaliana OX=3702 GN=At3g47200 PE=2 SV=1		GO:0016020,GO:0016021,GO:0031224	Xsorbifolium|Xsorbifolium_XS10G01269 Xsorbifolium|Xsorbifolium_XS10G01271 Atruncatum|Atruncatum_Atru.chr2.562 Ayangbiense|Ayangbiense_TXG65689.1 Dlongan|Dlongan_Dlo_020490.1
XOG0024121	Q9SD34|Zinc finger CCCH domain-containing protein 44 OS=Arabidopsis thaliana OX=3702 GN=At3g51120 PE=2 SV=3		GO:0031047,GO:0032776,GO:0042393,GO:0005515,GO:0005634,GO:0006325,GO:0003677,GO:0046872,GO:0010964,GO:0060966,GO:0060968	Athaliana|Athaliana_AT1G49520.1 Athaliana|Athaliana_AT3G19080.3 Ptrichocarpa|Ptrichocarpa_Potri.004G145200 Ptrichocarpa|Ptrichocarpa_Potri.009G106700 Xsorbifolium|Xsorbifolium_XS03G01526 Xsorbifolium|Xsorbifolium_XS03G01541 Csinensis|Csinensis_LOC102611580 Atruncatum|Atruncatum_Atru.chr5.2817 Ayangbiense|Ayangbiense_TXG64391.1 Dlongan|Dlongan_Dlo_001412.1 Graimondii|Graimondii_LOC105795268 Oeurop…
XOG0017648	Q9SCX8|Purple acid phosphatase 17 OS=Arabidopsis thaliana OX=3702 GN=PAP17 PE=2 SV=1		GO:0055114,GO:0003993,GO:0004601,GO:0005576,GO:0016491,GO:0016787,GO:0046872,GO:0016788	Ayangbiense|Ayangbiense_TXG56728.1 Ayangbiense|Ayangbiense_TXG56731.1 Gmax|Gmax_LOC100793835 Gmax|Gmax_LOC100816294 Jregia|Jregia_LOC108980214 Jregia|Jregia_LOC108993093 Ptrichocarpa|Ptrichocarpa_Potri.012G042200 Ptrichocarpa|Ptrichocarpa_Potri.015G031400 Sindicum|Sindicum_LOC105158194 Sindicum|Sindicum_LOC105158195 Sindicum|Sindicum_LOC105165805 Xsorbifolium|Xsorbifolium_XS05G00604 Athaliana|Ath…
XOG0016153	Q9SCU1|Patellin-6 OS=Arabidopsis thaliana OX=3702 GN=PATL6 PE=2 SV=1		GO:0007049,GO:0008289,GO:0015031,GO:0000139,GO:0005794,GO:0005886,GO:0035619,GO:0048767,GO:0048768,GO:0002020,GO:0016020,GO:0051301,GO:0005737,GO:0099402,GO:0040007,GO:0022622,GO:0048364,GO:0090627,GO:0048588,GO:0048589,GO:0021700,GO:0071695	Gmax|Gmax_LOC100779135 Gmax|Gmax_LOC100816130 Sindicum|Sindicum_LOC105157261 Sindicum|Sindicum_LOC105179389 Xsorbifolium|Xsorbifolium_XS11G00397 Xsorbifolium|Xsorbifolium_XS11G00400 Xsorbifolium|Xsorbifolium_XS11G00404 Athaliana|Athaliana_AT5G63060.1 Atruncatum|Atruncatum_Atru.chr9.2528 Csinensis|Csinensis_LOC102608422 Dlongan|Dlongan_Dlo_015378.1 Graimondii|Graimondii_LOC105800032 Hannuus|Hannuu…
XOG0023400	Q9SCQ7|Acidic leucine-rich nuclear phosphoprotein 32-related protein OS=Arabidopsis thaliana OX=3702 GN=At3g50690 PE=2 SV=1		GO:0005930,GO:0031514,GO:0042995,GO:0005515,GO:0005737,GO:0005856,GO:0003723,GO:0005634,GO:0005929	Gmax|Gmax_LOC100783409 Gmax|Gmax_LOC100809629 Graimondii|Graimondii_LOC105787548 Graimondii|Graimondii_LOC105803815 Jregia|Jregia_LOC108995340 Jregia|Jregia_LOC108997540 Xsorbifolium|Xsorbifolium_XS09G00757 Xsorbifolium|Xsorbifolium_XS09G00767 Athaliana|Athaliana_AT3G50690.1 Atruncatum|Atruncatum_Atru.chr3.554 Ayangbiense|Ayangbiense_TXG59615.1 Dlongan|Dlongan_Dlo_000068.1 Vvinifera|Vvinifera_LOC…
XOG0012467	Q9SBQ9|Flavonoid 3'-monooxygenase OS=Petunia hybrida OX=4102 GN=CYP75B2 PE=2 SV=1		GO:0016646,GO:0016717,GO:0047128,GO:0097295,GO:0003824,GO:0008152,GO:0090709,GO:0010241,GO:0047052,GO:0016117,GO:0047055,GO:0102289,GO:0047056,GO:0102290,GO:0102291,GO:0046345,GO:0010295,GO:0008202,GO:0009414,GO:0016126,GO:0009737,GO:0016740,GO:0033466,GO:0032259,GO:0006629,GO:0006694,GO:0071555,GO:0030659,GO:0016132,GO:0031410,GO:0080132,GO:0102375,GO:0005886,GO:1902382,GO:1902386,GO:0005789,GO:…	Ayangbiense|Ayangbiense_TXG70742.1 Ayangbiense|Ayangbiense_TXG70745.1 Ayangbiense|Ayangbiense_TXG70746.1 Ayangbiense|Ayangbiense_TXG70747.1 Ayangbiense|Ayangbiense_TXG70749.1 Ayangbiense|Ayangbiense_TXG70750.1 Ayangbiense|Ayangbiense_TXG70751.1 Ayangbiense|Ayangbiense_TXG70752.1 Ayangbiense|Ayangbiense_TXG70753.1 Ayangbiense|Ayangbiense_TXG70754.1 Ayangbiense|Ayangbiense_TXG70744.1 Csinensis|Csin…
XOG0026552	Q9SB58|Protein S-acyltransferase 8 OS=Arabidopsis thaliana OX=3702 GN=PAT08 PE=1 SV=2	S-acyltransferase involved in protein lipid modification.	GO:0009651,GO:0005886,GO:0000139,GO:0016020,GO:0005794,GO:0016021,GO:0030659,GO:0031410,GO:0005783,GO:0005789,GO:0005768,GO:0010008,GO:0009705,GO:0099402,GO:0016740,GO:0005773,GO:0016746,GO:0005774,GO:0019706,GO:0140096,GO:0016409,GO:0016417,GO:0019707,GO:0016747,GO:0044437,GO:0042175,GO:0098827,GO:0031224	Xsorbifolium|Xsorbifolium_XS09G01444 Xsorbifolium|Xsorbifolium_XS09G01449 Ayangbiense|Ayangbiense_TXG60477.1 Atruncatum|Atruncatum_Atru.chr4.710 Csinensis|Csinensis_LOC102612894 Dlongan|Dlongan_Dlo_007517.2 Graimondii|Graimondii_LOC105785383 Ptrichocarpa|Ptrichocarpa_Potri.007G077000
XOG0012646	Q9SAA9|Sterol 14-demethylase OS=Arabidopsis thaliana OX=3702 GN=CYP51G1 PE=1 SV=1		GO:0050832,GO:0009709,GO:0016712,GO:0102626,GO:0005515,GO:0009699,GO:0102597,GO:0036191,GO:0036192,GO:0047084,GO:0047087,GO:0010132,GO:0047720,GO:0050592,GO:0080132,GO:0005886,GO:0007275,GO:0106244,GO:0033771,GO:0016710,GO:0030659,GO:0071555,GO:0031410,GO:0102895,GO:0048316,GO:0010154,GO:0009707,GO:0005829,GO:0052615,GO:0016131,GO:0052616,GO:0010268,GO:0052617,GO:0047052,GO:0047056,GO:0055114,GO:…	Atruncatum|Atruncatum_Atru.chr12.1336 Atruncatum|Atruncatum_Atru.chr12.1435 Graimondii|Graimondii_LOC105764229 Graimondii|Graimondii_LOC105794825 Hannuus|Hannuus_LOC110920587 Hannuus|Hannuus_LOC118479762 Jregia|Jregia_LOC108997326 Jregia|Jregia_LOC109006716 Jregia|Jregia_LOC118344169 Oeuropae|Oeuropae_LOC111401661 Oeuropae|Oeuropae_LOC111406212 Ptrichocarpa|Ptrichocarpa_Potri.001G068400 Ptrichoca…
XOG0042778	Q9SA96|Arogenate dehydratase/prephenate dehydratase 1, chloroplastic OS=Arabidopsis thaliana OX=3702 GN=ADT1 PE=1 SV=1		GO:0009570,GO:0016829,GO:0047769,GO:0004664,GO:0008652,GO:0009073,GO:0009094,GO:0009507,GO:0009536,GO:0016053,GO:0046394,GO:0044283	Xsorbifolium|Xsorbifolium_XS07G01280 Xsorbifolium|Xsorbifolium_XS07G01289
XOG0027272	Q9S972|Receptor-like serine/threonine-protein kinase SD1-6 OS=Arabidopsis thaliana OX=3702 GN=SD16 PE=1 SV=2		GO:0005739,GO:0031966,GO:0030308,GO:0048364,GO:0009723,GO:0009741,GO:0009788,GO:0016787,GO:0009873,GO:0010067,GO:1901002,GO:0010089,GO:1902584,GO:0009664,GO:0048281,GO:0009944,GO:0051302,GO:0002238,GO:0010148,GO:1901141,GO:0071555,GO:1901333,GO:0005773,GO:1902025,GO:0010311,GO:2000023,GO:2000280,GO:1903224,GO:2000652,GO:0030104,GO:0031540,GO:2000067,GO:0042277,GO:0035987,GO:0042659,GO:0004674,GO:…	Xsorbifolium|Xsorbifolium_XS07G00856 Xsorbifolium|Xsorbifolium_XS07G00858 Xsorbifolium|Xsorbifolium_XS07G00892 Xsorbifolium|Xsorbifolium_XS07G00886 Dlongan|Dlongan_Dlo_033614.1 Jregia|Jregia_LOC108990368 Vvinifera|Vvinifera_LOC104878745
XOG0017615	Q9S7V4|HVA22-like protein a OS=Arabidopsis thaliana OX=3702 GN=HVA22A PE=2 SV=1		GO:0005634,GO:0046872,GO:0016020,GO:0016021,GO:0003723,GO:0031224	Atruncatum|Atruncatum_Atru.chr6.1306 Atruncatum|Atruncatum_Atru.chr6.1308 Dlongan|Dlongan_Dlo_029132.1 Dlongan|Dlongan_Dlo_032854.1 Moleifera|Moleifera_Maole_016324 Moleifera|Moleifera_Maole_016325 Ptrichocarpa|Ptrichocarpa_Potri.017G139000 Xsorbifolium|Xsorbifolium_XS06G01273 Xsorbifolium|Xsorbifolium_XS06G01285 Xsorbifolium|Xsorbifolium_XS06G01286 Xsorbifolium|Xsorbifolium_XS06G01287 Xsorbifoli…
XOG0027512	Q9S7M9|Transmembrane emp24 domain-containing protein p24beta2 OS=Arabidopsis thaliana OX=3702 GN=At3g07680 PE=1 SV=1		GO:0005794,GO:0015031,GO:0016020,GO:0000139,GO:0005783,GO:0005789,GO:0016021,GO:0016192,GO:0032580,GO:0042175,GO:0098827,GO:0031224	Ayangbiense|Ayangbiense_TXG55557.1 Ayangbiense|Ayangbiense_TXG55560.1 Ayangbiense|Ayangbiense_TXG55566.1 Xsorbifolium|Xsorbifolium_XS13G00864 Xsorbifolium|Xsorbifolium_XS13G00867 Dlongan|Dlongan_Dlo_034161.1
XOG0034926	Q9S709|Splicing factor U2af small subunit A OS=Arabidopsis thaliana OX=3702 GN=U2AF35A PE=1 SV=1		GO:0060211,GO:0016607,GO:1900151,GO:0046872,GO:0000184,GO:0003677,GO:0003723,GO:0005634,GO:0007275,GO:0009908,GO:0016787,GO:0030154,GO:0004518,GO:0005515,GO:0005737,GO:0006417,GO:0005681,GO:0006446,GO:0006397,GO:0016032,GO:0008380,GO:0051704,GO:0044419,GO:0016788	Xsorbifolium|Xsorbifolium_XS10G00273 Xsorbifolium|Xsorbifolium_XS10G00290 Moleifera|Moleifera_Maole_022719
XOG0042836	Q9S709|Splicing factor U2af small subunit A OS=Arabidopsis thaliana OX=3702 GN=U2AF35A PE=1 SV=1		GO:0016607,GO:0046872,GO:0003677,GO:0003723,GO:0005634,GO:0005681,GO:0006397,GO:0008380	Xsorbifolium|Xsorbifolium_XS10G00272 Xsorbifolium|Xsorbifolium_XS10G00289
XOG0011808	Q9MT28|Threonine synthase, chloroplastic OS=Solanum tuberosum OX=4113 PE=2 SV=1		GO:0009536,GO:0016829,GO:0003824,GO:0004795,GO:0008152,GO:0008652,GO:0009088,GO:0009507,GO:0016053,GO:0046394,GO:0044283,GO:0016838	Athaliana|Athaliana_AT1G72810.1 Athaliana|Athaliana_AT4G29840.1 Csinensis|Csinensis_LOC102614479 Csinensis|Csinensis_LOC102628627 Gmax|Gmax_LOC100788585 Gmax|Gmax_LOC100805303 Gmax|Gmax_LOC100813292 Graimondii|Graimondii_LOC105769017 Graimondii|Graimondii_LOC105774633 Graimondii|Graimondii_LOC105776805 Hannuus|Hannuus_LOC110893712 Hannuus|Hannuus_LOC110894122 Hannuus|Hannuus_LOC110908672 Hannuus|…
XOG0042749	Q9MAH1|TPR repeat-containing thioredoxin TTL1 OS=Arabidopsis thaliana OX=3702 GN=TTL1 PE=1 SV=1		GO:0009651,GO:0009737,GO:0009507,GO:0009536,GO:0055114,GO:0005737,GO:0009738,GO:0009789,GO:0006970,GO:0097305,GO:0001101,GO:0048584,GO:0071229,GO:0009725,GO:0071215,GO:0097306,GO:0009719,GO:0071310,GO:1901700,GO:0023052,GO:0070887,GO:0033993,GO:0042221,GO:1901701,GO:0007165,GO:0009967,GO:0023056,GO:0032870,GO:0071495	Xsorbifolium|Xsorbifolium_XS06G01080 Xsorbifolium|Xsorbifolium_XS06G01123
XOG0014925	Q9M9S4|Probable LRR receptor-like serine/threonine-protein kinase At1g14390 OS=Arabidopsis thaliana OX=3702 GN=At1g14390 PE=1 SV=1		GO:0010508,GO:0001666,GO:0004708,GO:0032491,GO:0002229,GO:0002238,GO:0002376,GO:0010075,GO:0071215,GO:0010150,GO:0009908,GO:0009620,GO:0010262,GO:0009651,GO:0045089,GO:1900150,GO:0009729,GO:0042803,GO:1900425,GO:0009960,GO:0010200,GO:0010070,GO:2000071,GO:0009617,GO:0032585,GO:0071395,GO:0010183,GO:0005737,GO:0006281,GO:0006974,GO:0099402,GO:0045088,GO:0048439,GO:0046658,GO:0090627,GO:0071323,GO:…	Athaliana|Athaliana_AT1G14390.1 Athaliana|Athaliana_AT2G02780.1 Gmax|Gmax_LOC100789785 Gmax|Gmax_LOC100800018 Gmax|Gmax_LOC100803061 Gmax|Gmax_LOC100808724 Jregia|Jregia_LOC108985022 Jregia|Jregia_LOC108989808 Oeuropae|Oeuropae_LOC111381927 Oeuropae|Oeuropae_LOC111395634 Xsorbifolium|Xsorbifolium_XS05G01656 Xsorbifolium|Xsorbifolium_XS05G01662 Atruncatum|Atruncatum_Atru.chr11.1903 Ayangbiense|Aya…
XOG0025630	Q9M8J3|Protein FAR1-RELATED SEQUENCE 7 OS=Arabidopsis thaliana OX=3702 GN=FRS7 PE=2 SV=1		GO:0005515,GO:0009585,GO:0005634,GO:0046872,GO:0010017,GO:0009605,GO:0023052,GO:0007165	Gmax|Gmax_LOC100810283 Gmax|Gmax_LOC100813124 Xsorbifolium|Xsorbifolium_XS04G02382 Xsorbifolium|Xsorbifolium_XS04G02399 Atruncatum|Atruncatum_Atru.chr4.1192 Ayangbiense|Ayangbiense_TXG72820.1 Jregia|Jregia_LOC108979813 Ptrichocarpa|Ptrichocarpa_Potri.007G128800 Vvinifera|Vvinifera_LOC100245844
XOG0012885	Q9M439|Branched-chain-amino-acid aminotransferase 2, chloroplastic OS=Arabidopsis thaliana OX=3702 GN=BCAT2 PE=1 SV=1		GO:0006552,GO:0009099,GO:0005737,GO:0009507,GO:0009611,GO:0009536,GO:0016740,GO:0052654,GO:0052655,GO:0052656,GO:0009416,GO:0004084,GO:0008483,GO:0008652,GO:0005739,GO:0009082,GO:0006574,GO:0009097,GO:0009083,GO:0009098,GO:0016053,GO:0046394,GO:0044283	Atruncatum|Atruncatum_Atru.chr13.890 Ayangbiense|Ayangbiense_TXG52581.1 Ayangbiense|Ayangbiense_TXG52582.1 Csinensis|Csinensis_LOC102614136 Csinensis|Csinensis_LOC102614611 Gmax|Gmax_LOC100782644 Gmax|Gmax_LOC100818776 Graimondii|Graimondii_LOC105770382 Graimondii|Graimondii_LOC105770827 Hannuus|Hannuus_LOC110873035 Hannuus|Hannuus_LOC110873037 Hannuus|Hannuus_LOC110897576 Hannuus|Hannuus_LOC1108…
XOG0018506	Q9M3G7|Serine/threonine-protein kinase ATM OS=Arabidopsis thaliana OX=3702 GN=ATM PE=1 SV=1		GO:0051321,GO:2001020,GO:0000166,GO:0003677,GO:0004674,GO:0006281,GO:0006282,GO:0010507,GO:0006952,GO:0045893,GO:0031347,GO:0010929,GO:0007275,GO:0009615,GO:0050687,GO:0016032,GO:0009630,GO:0043424,GO:1900459,GO:0004430,GO:0009688,GO:0005794,GO:1901355,GO:0005515,GO:0005524,GO:0005634,GO:0006974,GO:0007049,GO:0008380,GO:0016301,GO:0016310,GO:0016740,GO:0040008,GO:2000234,GO:0030307,GO:0009742,GO:…	Athaliana|Athaliana_AT3G48190.2 Atruncatum|Atruncatum_Atru.chr9.2479 Csinensis|Csinensis_LOC102620162 Dlongan|Dlongan_Dlo_015345.1 Gmax|Gmax_LOC100788458 Graimondii|Graimondii_LOC105800021 Hannuus|Hannuus_LOC110912584 Jregia|Jregia_LOC108991465 Moleifera|Moleifera_Maole_010839 Oeuropae|Oeuropae_LOC111368111 Osativa|Osativa_Os01t0106700 Ptrichocarpa|Ptrichocarpa_Potri.015G076650 Sindicum|Sindicum_…
XOG0020560	Q9M390|Protein NRT1/ PTR FAMILY 8.1 OS=Arabidopsis thaliana OX=3702 GN=NPF8.1 PE=1 SV=1		GO:0015031,GO:0015833,GO:0005773,GO:0005774,GO:0042128,GO:0015293,GO:0009635,GO:0009734,GO:0016020,GO:0016021,GO:0005886,GO:0009725,GO:0009719,GO:0009733,GO:0071310,GO:0023052,GO:0070887,GO:0042221,GO:0007165,GO:0032870,GO:0071495,GO:0044437,GO:0031224	Graimondii|Graimondii_LOC105770148 Hannuus|Hannuus_LOC110914316 Hannuus|Hannuus_LOC110914328 Hannuus|Hannuus_LOC110914367 Hannuus|Hannuus_LOC110936379 Ptrichocarpa|Ptrichocarpa_Potri.002G029200 Ptrichocarpa|Ptrichocarpa_Potri.005G233500 Vvinifera|Vvinifera_LOC100243715 Vvinifera|Vvinifera_LOC100262501 Xsorbifolium|Xsorbifolium_XS06G01932 Xsorbifolium|Xsorbifolium_XS06G01945 Jregia|Jregia_LOC10899…
XOG0015661	Q9M347|Telomere repeat-binding protein 6 OS=Arabidopsis thaliana OX=3702 GN=TRP6 PE=1 SV=1		GO:0042162,GO:0042803,GO:0000781,GO:0005694,GO:0005515,GO:0003691,GO:0005730,GO:0043047,GO:0000785,GO:0003677,GO:0005634,GO:0032204,GO:0042592,GO:0042802,GO:0003690	Athaliana|Athaliana_AT1G17460.2 Athaliana|Athaliana_AT1G72650.2 Gmax|Gmax_LOC100775511 Gmax|Gmax_LOC100782501 Jregia|Jregia_LOC108983629 Jregia|Jregia_LOC109001935 Oeuropae|Oeuropae_LOC111374706 Oeuropae|Oeuropae_LOC111401501 Ptrichocarpa|Ptrichocarpa_Potri.001G170200 Ptrichocarpa|Ptrichocarpa_Potri.003G063700 Xsorbifolium|Xsorbifolium_XS08G00262 Xsorbifolium|Xsorbifolium_XS08G00272 Atruncatum|At…
XOG0010593	Q9M2Z2|COMPASS-like H3K4 histone methylase component WDR5A OS=Arabidopsis thaliana OX=3702 GN=WDR5A PE=1 SV=1		GO:0001732,GO:0002183,GO:0003743,GO:0010224,GO:0051015,GO:0030042,GO:0006310,GO:0003677,GO:0048586,GO:1902184,GO:0047484,GO:0016607,GO:0010192,GO:0005814,GO:0019900,GO:0030875,GO:0005654,GO:0003714,GO:0030687,GO:0006342,GO:0042273,GO:0009960,GO:0043021,GO:0010231,GO:0031519,GO:0070734,GO:0090696,GO:0031570,GO:0072718,GO:0009793,GO:0042073,GO:0042995,GO:0005737,GO:0005856,GO:0005730,GO:0005840,GO:…	Athaliana|Athaliana_AT1G64610.2 Athaliana|Athaliana_AT5G42010.1 Athaliana|Athaliana_AT5G24320.2 Athaliana|Athaliana_AT5G53500.2 Atruncatum|Atruncatum_Atru.chr12.2263 Atruncatum|Atruncatum_Atru.chr5.707 Ayangbiense|Ayangbiense_TXG48579.1 Ayangbiense|Ayangbiense_TXG50736.1 Ayangbiense|Ayangbiense_TXG63055.1 Csinensis|Csinensis_LOC102609724 Csinensis|Csinensis_LOC102618704 Dlongan|Dlongan_Dlo_002488…
XOG0019216	Q9M2Y9|Transcription factor RAX3 OS=Arabidopsis thaliana OX=3702 GN=RAX3 PE=2 SV=1		GO:0045995,GO:0055089,GO:2000014,GO:2000034,GO:2001280,GO:0010183,GO:0045691,GO:0050832,GO:0045697,GO:0010444,GO:0005829,GO:1902806,GO:0009742,GO:0032875,GO:2000037,GO:0009554,GO:0009629,GO:0050891,GO:0009734,GO:0061087,GO:2000067,GO:0008285,GO:0009664,GO:0048658,GO:0006952,GO:0035017,GO:1901957,GO:0009787,GO:0000902,GO:0010115,GO:0009611,GO:0043565,GO:0010091,GO:1904278,GO:2000033,GO:0009411,GO:…	Gmax|Gmax_LOC100790407 Gmax|Gmax_LOC778079 Gmax|Gmax_LOC100800290 Gmax|Gmax_LOC100815092 Jregia|Jregia_LOC109001129 Jregia|Jregia_LOC109013472 Xsorbifolium|Xsorbifolium_XS06G01423 Xsorbifolium|Xsorbifolium_XS06G01475 Atruncatum|Atruncatum_Atru.chr13.889 Ayangbiense|Ayangbiense_TXG52580.1 Dlongan|Dlongan_Dlo_009246.1 Graimondii|Graimondii_LOC105765918 Hannuus|Hannuus_LOC110878222 Oeuropae|Oeuropae…
XOG0012306	Q9M2U5|Endochitinase EP3 OS=Arabidopsis thaliana OX=3702 GN=EP3 PE=1 SV=1		GO:0004568,GO:0005975,GO:0006040,GO:0008843,GO:0050832,GO:0005576,GO:0005615,GO:0046872,GO:0009620,GO:0015066,GO:0031640,GO:0051781,GO:0009615,GO:0045840,GO:0010167,GO:0007275,GO:0009873,GO:0002229,GO:0042742,GO:0050830,GO:0006032,GO:0006952,GO:0008061,GO:0008152,GO:0009611,GO:0009617,GO:0016787,GO:0016798,GO:0000272,GO:0010150,GO:0010272,GO:0072722,GO:0005773,GO:0009607,GO:0009626,GO:0005618,GO:…	Ayangbiense|Ayangbiense_TXG72740.1 Ayangbiense|Ayangbiense_TXG72741.1 Hannuus|Hannuus_LOC110885786 Hannuus|Hannuus_LOC110885787 Hannuus|Hannuus_LOC110908406 Hannuus|Hannuus_LOC110908407 Hannuus|Hannuus_LOC110923115 Hannuus|Hannuus_LOC110928734 Hannuus|Hannuus_LOC110886260 Oeuropae|Oeuropae_LOC111393511 Osativa|Osativa_Os04t0494100 Ptrichocarpa|Ptrichocarpa_Potri.013G125000 Ptrichocarpa|Ptrichocar…
XOG0019790	Q9M2U3|Protein ALP1-like OS=Arabidopsis thaliana OX=3702 GN=At3g55350 PE=2 SV=1		GO:0016787,GO:0031936,GO:0035098,GO:0035102,GO:0005515,GO:0046872,GO:0004518,GO:0005634,GO:0060968,GO:0016788	Atruncatum|Atruncatum_Atru.chr10.578 Atruncatum|Atruncatum_Atru.chr13.2053 Atruncatum|Atruncatum_Atru.chr4.510 Atruncatum|Atruncatum_Atru.chr4.598 Atruncatum|Atruncatum_Atru.chr5.2125 Atruncatum|Atruncatum_Atru.chr7.660 Atruncatum|Atruncatum_Atru.chr9.75 Atruncatum|Atruncatum_Atru.chr5.1838 Atruncatum|Atruncatum_Atru.chr3.2877 Xsorbifolium|Xsorbifolium_XS03G00417 Xsorbifolium|Xsorbifolium_XS03G00…
XOG0024876	Q9M2U3|Protein ALP1-like OS=Arabidopsis thaliana OX=3702 GN=At3g55350 PE=2 SV=1		GO:0016787,GO:0031936,GO:0035098,GO:0035102,GO:0005515,GO:0046872,GO:0004518,GO:0005634,GO:0060968,GO:0016788	Sindicum|Sindicum_LOC105157082 Sindicum|Sindicum_LOC110012180 Sindicum|Sindicum_LOC105159037 Sindicum|Sindicum_LOC105179103 Sindicum|Sindicum_LOC105180029 Xsorbifolium|Xsorbifolium_XS01G03389 Xsorbifolium|Xsorbifolium_XS02G01289 Atruncatum|Atruncatum_Atru.chr13.2070 Ayangbiense|Ayangbiense_TXG53527.1 Atruncatum|Atruncatum_Atru.chr6.1586 Csinensis|Csinensis_LOC102618618
XOG0026056	Q9M2U3|Protein ALP1-like OS=Arabidopsis thaliana OX=3702 GN=At3g55350 PE=2 SV=1		GO:0016787,GO:0031936,GO:0035098,GO:0035102,GO:0005515,GO:0046872,GO:0004518,GO:0005634,GO:0060968,GO:0016788	Atruncatum|Atruncatum_Atru.chr10.1596 Atruncatum|Atruncatum_Atru.chr2.2393 Xsorbifolium|Xsorbifolium_XS06G01025 Xsorbifolium|Xsorbifolium_XS07G01862 Xsorbifolium|Xsorbifolium_XS11G00122 Osativa|Osativa_Os11t0202600 Oeuropae|Oeuropae_LOC111367135 Csinensis|Csinensis_LOC112497231
XOG0028194	Q9M2U3|Protein ALP1-like OS=Arabidopsis thaliana OX=3702 GN=At3g55350 PE=2 SV=1		GO:0016787,GO:0031936,GO:0035098,GO:0035102,GO:0005515,GO:0046872,GO:0004518,GO:0005634,GO:0060968,GO:0016788	Xsorbifolium|Xsorbifolium_XS11G00118 Xsorbifolium|Xsorbifolium_XS11G00128 Xsorbifolium|Xsorbifolium_XS14G00872 Xsorbifolium|Xsorbifolium_XS11G00428 Xsorbifolium|Xsorbifolium_XS15G00791 Xsorbifolium|Xsorbifolium_XS14G00946
XOG0029565	Q9M2I2|MATH domain and coiled-coil domain-containing protein At3g58340 OS=Arabidopsis thaliana OX=3702 GN=At3g58340 PE=4 SV=3		GO:0004843,GO:0005515,GO:0006508,GO:0046741,GO:0051607,GO:0006952,GO:0043621,GO:0005737,GO:0043424,GO:0016020,GO:0005886,GO:0008233,GO:0008234,GO:0016787,GO:0098542,GO:0009607,GO:0051704,GO:0040011,GO:0043207,GO:0051707,GO:0044419,GO:0002376,GO:0009605,GO:0070011,GO:0140096	Xsorbifolium|Xsorbifolium_XS13G01478 Xsorbifolium|Xsorbifolium_XS13G01483 Xsorbifolium|Xsorbifolium_XS13G01485 Xsorbifolium|Xsorbifolium_XS13G01487 Xsorbifolium|Xsorbifolium_XS13G01528
XOG0012992	Q9M2E2|(+)-neomenthol dehydrogenase OS=Arabidopsis thaliana OX=3702 GN=SDR1 PE=1 SV=1		GO:0016114,GO:0047037,GO:0050661,GO:0097295,GO:0000166,GO:0009820,GO:0009536,GO:0006629,GO:0009706,GO:0006631,GO:0015031,GO:0008670,GO:0016020,GO:0005777,GO:0009579,GO:0015996,GO:0034256,GO:0102069,GO:0009535,GO:0009626,GO:2000024,GO:0006665,GO:0016853,GO:0047560,GO:0004303,GO:0007275,GO:0018458,GO:0047501,GO:0102911,GO:0018459,GO:0055114,GO:0009807,GO:0005739,GO:0005737,GO:0051289,GO:0015995,GO:…	Gmax|Gmax_LOC100790340 Gmax|Gmax_LOC100795540 Gmax|Gmax_LOC100801160 Gmax|Gmax_LOC100813783 Gmax|Gmax_LOC100793649 Gmax|Gmax_LOC100811138 Hannuus|Hannuus_LOC110883647 Hannuus|Hannuus_LOC110917661 Ptrichocarpa|Ptrichocarpa_Potri.012G110200 Ptrichocarpa|Ptrichocarpa_Potri.015G108400 Sindicum|Sindicum_LOC105158283 Sindicum|Sindicum_LOC105165498 Xsorbifolium|Xsorbifolium_XS01G01550 Xsorbifolium|Xsorb…
XOG0034913	Q9M2E2|(+)-neomenthol dehydrogenase OS=Arabidopsis thaliana OX=3702 GN=SDR1 PE=1 SV=1		GO:0009820,GO:0031525,GO:0042214,GO:0052581,GO:0070402,GO:0016114,GO:2000024,GO:0004303,GO:0005777,GO:0005811,GO:0006629,GO:0009688,GO:0006631,GO:0010301,GO:0102069,GO:0102960,GO:0009706,GO:0102132,GO:0015031,GO:0004316,GO:0005516,GO:0016853,GO:0009528,GO:0018458,GO:0018459,GO:0005739,GO:0047501,GO:0055114,GO:0005737,GO:0006952,GO:0016491,GO:0047037,GO:0050661,GO:0097295,GO:0000166,GO:0009710,GO:…	Xsorbifolium|Xsorbifolium_XS08G01569 Xsorbifolium|Xsorbifolium_XS08G01570 Xsorbifolium|Xsorbifolium_XS08G01578
XOG0013852	Q9M2D8|Uncharacterized protein At3g61260 OS=Arabidopsis thaliana OX=3702 GN=At3g61260 PE=1 SV=1		GO:0007267,GO:0009651,GO:0010555,GO:1900458,GO:0005515,GO:0009738,GO:0009737,GO:0019900,GO:0043621,GO:0009414,GO:0005886,GO:0016020,GO:0048032,GO:0010035,GO:0097305,GO:0014070,GO:0001101,GO:0071229,GO:0009415,GO:0009725,GO:0071215,GO:0097306,GO:0009719,GO:0010648,GO:0023057,GO:0071310,GO:1901700,GO:0071407,GO:0023052,GO:0070887,GO:0033993,GO:0042221,GO:1901701,GO:0007165,GO:0032870,GO:0071495,GO:…	Athaliana|Athaliana_AT2G45820.1 Athaliana|Athaliana_AT3G61260.1 Gmax|Gmax_LOC100305679 Gmax|Gmax_LOC100782224 Gmax|Gmax_LOC100802984 Gmax|Gmax_LOC100817104 Osativa|Osativa_Os02t0642200 Osativa|Osativa_Os04t0533300 Ptrichocarpa|Ptrichocarpa_Potri.002G157700 Ptrichocarpa|Ptrichocarpa_Potri.014G081300 Xsorbifolium|Xsorbifolium_XS01G00904 Xsorbifolium|Xsorbifolium_XS01G00913 Atruncatum|Atruncatum_Atr…
XOG0017024	Q9M1S3|Probable RNA-binding protein ARP1 OS=Arabidopsis thaliana OX=3702 GN=ARP1 PE=2 SV=1		GO:0005515,GO:0006397,GO:0008380,GO:0051028,GO:0005681,GO:0009536,GO:0009507,GO:0045087,GO:0009631,GO:0002376,GO:0043489,GO:0009737,GO:0009414,GO:0003677,GO:0003697,GO:0071395,GO:1902464,GO:0005840,GO:1905933,GO:0009908,GO:0005783,GO:0030154,GO:0007275,GO:0016554,GO:0010029,GO:0080148,GO:1900140,GO:0003723,GO:0016607,GO:1901001,GO:0005634,GO:0009738,GO:0042803,GO:0005737,GO:0005654,GO:1901002,GO:…	Gmax|Gmax_LOC100779046 Gmax|Gmax_LOC100781647 Hannuus|Hannuus_LOC110894863 Hannuus|Hannuus_LOC110936044 Jregia|Jregia_LOC108998860 Jregia|Jregia_LOC109001387 Ptrichocarpa|Ptrichocarpa_Potri.013G094400 Ptrichocarpa|Ptrichocarpa_Potri.019G068400 Xsorbifolium|Xsorbifolium_XS06G00154 Xsorbifolium|Xsorbifolium_XS13G00110 Athaliana|Athaliana_AT1G22910.3 Oeuropae|Oeuropae_LOC111381913 Sindicum|Sindicum_…
XOG0015384	Q9M1K5|Probable protein S-acyltransferase 4 OS=Arabidopsis thaliana OX=3702 GN=PAT04 PE=2 SV=1	Palmitoyl acyltransferase.	GO:0009651,GO:0005886,GO:0000139,GO:0016020,GO:0005794,GO:0016021,GO:0030659,GO:0031410,GO:0005783,GO:0005789,GO:0005768,GO:0010008,GO:0009705,GO:0099402,GO:0016740,GO:0005773,GO:0016746,GO:0005774,GO:0019706,GO:0140096,GO:0016409,GO:0016417,GO:0019707,GO:0016747,GO:0044437,GO:0042175,GO:0098827,GO:0031224	Gmax|Gmax_LOC100779696 Gmax|Gmax_LOC102668608 Hannuus|Hannuus_LOC110884848 Hannuus|Hannuus_LOC110938013 Jregia|Jregia_LOC108992588 Jregia|Jregia_LOC108995301 Oeuropae|Oeuropae_LOC111403659 Oeuropae|Oeuropae_LOC111412992 Osativa|Osativa_Os11t0133800 Osativa|Osativa_Os12t0131200 Ptrichocarpa|Ptrichocarpa_Potri.006G027400 Ptrichocarpa|Ptrichocarpa_Potri.016G025100 Sindicum|Sindicum_LOC105155784 Sind…
XOG0034878	Q9M1H3|ABC transporter F family member 4 OS=Arabidopsis thaliana OX=3702 GN=ABCF4 PE=2 SV=1		GO:0000166,GO:0005524	Xsorbifolium|Xsorbifolium_XS05G00031 Xsorbifolium|Xsorbifolium_XS05G00037 Xsorbifolium|Xsorbifolium_XS05G00039
XOG0017578	Q9M1B4|Protein STRICTOSIDINE SYNTHASE-LIKE 13 OS=Arabidopsis thaliana OX=3702 GN=SSL13 PE=1 SV=1		GO:0009555,GO:0016844,GO:0009820,GO:0016829,GO:0051365,GO:0009620,GO:0009723,GO:0009751,GO:0009753,GO:0009611,GO:0009615,GO:0010584,GO:0005773,GO:0007275,GO:0042493,GO:0046677,GO:0009607,GO:0051704,GO:0014070,GO:0001101,GO:0043207,GO:0051707,GO:0009725,GO:0009719,GO:0048646,GO:1901700,GO:0009605,GO:0042221	Atruncatum|Atruncatum_Atru.chr11.2671 Atruncatum|Atruncatum_Atru.chr4.1253 Gmax|Gmax_LOC100808153 Gmax|Gmax_LOC100810076 Ptrichocarpa|Ptrichocarpa_Potri.007G130700 Ptrichocarpa|Ptrichocarpa_Potri.017G027600 Xsorbifolium|Xsorbifolium_XS04G02361 Xsorbifolium|Xsorbifolium_XS04G02366 Athaliana|Athaliana_AT3G59530.2 Csinensis|Csinensis_LOC102628538 Dlongan|Dlongan_Dlo_001471.1 Graimondii|Graimondii_LO…
XOG0029562	Q9M126|NAC domain-containing protein 69 OS=Arabidopsis thaliana OX=3702 GN=NAC69 PE=1 SV=1	Transcription activator activated by proteolytic cleavage through regulated intramembrane proteolysis (RIP). Involved in salt stress response during seed germination and seedling growth. Binds the auxin-responsive IAA30 gene promoter and may serve as a molecular link that interconnects a developmental feedback loop of auxin signaling with a salt signal transduction pathway during seed germination…	GO:0071470,GO:1900426,GO:0000976,GO:0005515,GO:0045995,GO:0048317,GO:0080060,GO:1904250,GO:0009753,GO:0009723,GO:0007275,GO:0009733,GO:0043565,GO:0009737,GO:0010029,GO:0042542,GO:0042803,GO:0045893,GO:0043068,GO:1901002,GO:0048527,GO:1902584,GO:0051091,GO:0009611,GO:0009789,GO:0048653,GO:0009555,GO:0016021,GO:1900150,GO:0009414,GO:0003677,GO:0071365,GO:1990110,GO:0005634,GO:0090059,GO:0009531,GO:…	Xsorbifolium|Xsorbifolium_XS11G00317 Xsorbifolium|Xsorbifolium_XS11G00545 Atruncatum|Atruncatum_Atru.chr4.1357 Ayangbiense|Ayangbiense_TXG50376.1 Dlongan|Dlongan_Dlo_012365.1
XOG0042669	Q9M0Z3|K(+) efflux antiporter 3, chloroplastic OS=Arabidopsis thaliana OX=3702 GN=KEA3 PE=1 SV=2		GO:0009536,GO:0009579,GO:0015297,GO:0016020,GO:0016021,GO:0031969,GO:0000139,GO:0005794,GO:0006811,GO:0006813,GO:0009507,GO:0009535,GO:0031224	Xsorbifolium|Xsorbifolium_XS03G01104 Xsorbifolium|Xsorbifolium_XS03G01110
XOG0010740	Q9M0Y3|Equilibrative nucleotide transporter 3 OS=Arabidopsis thaliana OX=3702 GN=ENT3 PE=1 SV=1		GO:0005337,GO:0015858,GO:0005773,GO:0005774,GO:0005886,GO:0016020,GO:0016021,GO:0044437,GO:0031224	Athaliana|Athaliana_AT1G61630.1 Athaliana|Athaliana_AT4G05120.1 Athaliana|Athaliana_AT4G05110.2 Athaliana|Athaliana_AT4G05130.1 Athaliana|Athaliana_AT4G05140.1 Atruncatum|Atruncatum_Atru.chr10.2029 Atruncatum|Atruncatum_Atru.chr10.2031 Atruncatum|Atruncatum_Atru.chr6.3089 Ayangbiense|Ayangbiense_TXG47266.1 Ayangbiense|Ayangbiense_TXG47267.1 Ayangbiense|Ayangbiense_TXG56321.1 Csinensis|Csinensis_L…
XOG0042780	Q9M0X5|Cysteine-rich receptor-like protein kinase 25 OS=Arabidopsis thaliana OX=3702 GN=CRK25 PE=3 SV=1		GO:0005886,GO:0004190,GO:0016310,GO:0009506,GO:0004518,GO:0016740,GO:0042742,GO:0005576,GO:0000166,GO:0004672,GO:0004674,GO:0005524,GO:0004519,GO:0006310,GO:0005515,GO:0006508,GO:0009405,GO:0016779,GO:0008233,GO:0042025,GO:0006952,GO:0015074,GO:0005739,GO:0016787,GO:0016020,GO:0016032,GO:0046872,GO:0016021,GO:0030054,GO:0003964,GO:0016301,GO:0098542,GO:0009607,GO:0051704,GO:0043207,GO:0051707,GO:…	Xsorbifolium|Xsorbifolium_XS07G01340 Xsorbifolium|Xsorbifolium_XS07G01351
XOG0042923	Q9M0R2|Patellin-5 OS=Arabidopsis thaliana OX=3702 GN=PATL5 PE=1 SV=2		GO:0007049,GO:0008289,GO:0016020,GO:0051301,GO:0005737	Xsorbifolium|Xsorbifolium_XS15G01244 Xsorbifolium|Xsorbifolium_XS15G01260
XOG0013271	Q9LZ82|Protein BTR1 OS=Arabidopsis thaliana OX=3702 GN=BTR1 PE=1 SV=1		GO:0003677,GO:0007275,GO:0046872,GO:0009908,GO:0009911,GO:0016607,GO:0030154,GO:0048497,GO:0005515,GO:0005634,GO:0006396,GO:0009299,GO:0048577,GO:0003723,GO:0048579,GO:0005737,GO:0008380,GO:0006397,GO:0099402,GO:0048437,GO:0051240,GO:0051094,GO:0048582,GO:0045596	Gmax|Gmax_LOC100782717 Gmax|Gmax_LOC100797476 Gmax|Gmax_LOC100813135 Graimondii|Graimondii_LOC105768669 Graimondii|Graimondii_LOC105772298 Hannuus|Hannuus_LOC110867883 Hannuus|Hannuus_LOC110899192 Jregia|Jregia_LOC108984825 Jregia|Jregia_LOC109008855 Oeuropae|Oeuropae_LOC111368219 Oeuropae|Oeuropae_LOC111407468 Ptrichocarpa|Ptrichocarpa_Potri.006G231800 Ptrichocarpa|Ptrichocarpa_Potri.018G055300 …
XOG0029564	Q9LYU3|Ethylene-responsive transcription factor ERF113 OS=Arabidopsis thaliana OX=3702 GN=ERF113 PE=2 SV=1		GO:0016020,GO:0005886,GO:0005737,GO:0009723,GO:0009753,GO:0009835,GO:0009736,GO:0009909,GO:0043565,GO:0060860,GO:0045893,GO:0080050,GO:1900036,GO:0097548,GO:0000976,GO:0003700,GO:0009877,GO:0006355,GO:0010582,GO:2000032,GO:0003677,GO:0005634,GO:0009873,GO:0007275,GO:0005515,GO:0006952,GO:0009738,GO:1902074,GO:0009737,GO:0009734,GO:0010104,GO:0031347,GO:0009414,GO:0009651,GO:0009408,GO:0009740,GO:…	Xsorbifolium|Xsorbifolium_XS13G00472 Xsorbifolium|Xsorbifolium_XS13G00492 Atruncatum|Atruncatum_Atru.chr6.2697 Ayangbiense|Ayangbiense_TXG54952.1 Dlongan|Dlongan_Dlo_023983.1
XOG0023040	Q9LYK2|High affinity nitrate transporter 2.7 OS=Arabidopsis thaliana OX=3702 GN=NRT2.7 PE=2 SV=1		GO:0005774,GO:0016020,GO:0005886,GO:0005515,GO:0015706,GO:1990351,GO:0015707,GO:0016021,GO:0042128,GO:0005773,GO:0006811,GO:0044437,GO:0031224	Jregia|Jregia_LOC109021642 Jregia|Jregia_LOC118349574 Vvinifera|Vvinifera_LOC100261203 Xsorbifolium|Xsorbifolium_XS01G00209 Xsorbifolium|Xsorbifolium_XS01G00236 Athaliana|Athaliana_AT5G14570.1 Ayangbiense|Ayangbiense_TXG54694.1 Csinensis|Csinensis_LOC102627329 Dlongan|Dlongan_Dlo_018744.1 Graimondii|Graimondii_LOC105768922 Hannuus|Hannuus_LOC110904069 Moleifera|Moleifera_Maole_006386 Oeuropae|Oeu…
XOG0028197	Q9LYE5|Polyadenylate-binding protein-interacting protein 5 OS=Arabidopsis thaliana OX=3702 GN=CID5 PE=2 SV=1		-	Xsorbifolium|Xsorbifolium_XS02G01935 Xsorbifolium|Xsorbifolium_XS02G01974 Atruncatum|Atruncatum_Atru.chr7.1287 Ayangbiense|Ayangbiense_TXG61344.1 Dlongan|Dlongan_Dlo_029073.1 Jregia|Jregia_LOC108992686
XOG0017795	Q9LXV5|Nuclear transcription factor Y subunit A-1 OS=Arabidopsis thaliana OX=3702 GN=NFYA1 PE=2 SV=1		GO:0009738,GO:0003677,GO:0005634,GO:0009785,GO:0009737,GO:0097305,GO:0001101,GO:0071229,GO:0009725,GO:0071215,GO:0097306,GO:0009719,GO:0071310,GO:1901700,GO:0023052,GO:0070887,GO:0033993,GO:0042221,GO:1901701,GO:0007165,GO:0032870,GO:0071495	Gmax|Gmax_GMNF_YA11 Gmax|Gmax_GMNF_YA13 Graimondii|Graimondii_LOC105790577 Graimondii|Graimondii_LOC105791770 Ptrichocarpa|Ptrichocarpa_Potri.001G266000 Ptrichocarpa|Ptrichocarpa_Potri.009G060600 Xsorbifolium|Xsorbifolium_XS05G00858 Xsorbifolium|Xsorbifolium_XS05G00866 Dlongan|Dlongan_Dlo_028681.1 Atruncatum|Atruncatum_Atru.chr11.2622 Ayangbiense|Ayangbiense_TXG55812.1 Csinensis|Csinensis_LOC1026…
XOG0016228	Q9LXV2|Transcription factor MYB46 OS=Arabidopsis thaliana OX=3702 GN=MYB46 PE=2 SV=1		GO:0010929,GO:1901001,GO:0071555,GO:0010183,GO:0045691,GO:0045697,GO:1900150,GO:0001935,GO:0045995,GO:0048527,GO:2000034,GO:0050891,GO:0009834,GO:0009554,GO:0009629,GO:1901333,GO:0010052,GO:0005681,GO:0010235,GO:0006281,GO:1902806,GO:0006397,GO:0010376,GO:0006974,GO:0008380,GO:0045087,GO:0002376,GO:0033587,GO:0031540,GO:0000976,GO:0009585,GO:0010017,GO:0016607,GO:0045893,GO:0055065,GO:0009409,GO:…	Gmax|Gmax_LOC100785810 Gmax|Gmax_LOC100786151 Gmax|Gmax_LOC100799410 Gmax|Gmax_MYB82 Graimondii|Graimondii_LOC105794266 Graimondii|Graimondii_LOC105799410 Hannuus|Hannuus_LOC110926789 Hannuus|Hannuus_LOC110927107 Jregia|Jregia_LOC108985387 Jregia|Jregia_LOC108998681 Ptrichocarpa|Ptrichocarpa_Potri.001G258700 Ptrichocarpa|Ptrichocarpa_Potri.009G053900 Xsorbifolium|Xsorbifolium_XS10G01176 Xsorbifol…
XOG0013258	Q9LXU9|IRK-interacting protein OS=Arabidopsis thaliana OX=3702 GN=IRKI PE=1 SV=1		-	Gmax|Gmax_LOC100779911 Gmax|Gmax_LOC100786740 Gmax|Gmax_LOC100814681 Graimondii|Graimondii_LOC105769801 Graimondii|Graimondii_LOC105790844 Hannuus|Hannuus_LOC110898628 Hannuus|Hannuus_LOC110927140 Jregia|Jregia_LOC108998734 Jregia|Jregia_LOC109018295 Oeuropae|Oeuropae_LOC111392325 Oeuropae|Oeuropae_LOC111396788 Oeuropae|Oeuropae_LOC111400982 Osativa|Osativa_Os08t0508100 Osativa|Osativa_Os09t04888…
XOG0042835	Q9LXL9|NAC domain-containing protein 60 OS=Arabidopsis thaliana OX=3702 GN=NAC60 PE=2 SV=1	Transcriptional activator activated by proteolytic cleavage through regulated intramembrane proteolysis (RIP) (By similarity). Transcription factor involved in modulation of abscisic acid (ABA) signaling. Attenuates ABA sensitivity and glucose-induced ABA accumulation. Reduces the expression of ABI4 gene.	GO:0005634,GO:0016020,GO:0009739,GO:0009740,GO:0009845,GO:0009908,GO:0009938,GO:0033619,GO:0048573,GO:0071472,GO:0005886,GO:0016021,GO:0005737,GO:0071333,GO:0003677,GO:0006508,GO:0048878,GO:0042592,GO:0001101,GO:0071229,GO:0009725,GO:0009719,GO:0010648,GO:0023057,GO:0071310,GO:1901700,GO:0023052,GO:0070887,GO:0033993,GO:0042221,GO:1901701,GO:0007165,GO:0032870,GO:0071495,GO:0009743,GO:0031224	Xsorbifolium|Xsorbifolium_XS10G00128 Xsorbifolium|Xsorbifolium_XS10G00129
XOG0014660	Q9LXG9|Plant cysteine oxidase 1 OS=Arabidopsis thaliana OX=3702 GN=PCO1 PE=1 SV=1		GO:0005634,GO:0005737,GO:0016491,GO:0017172,GO:0046872,GO:0055114	Gmax|Gmax_LOC100527888 Gmax|Gmax_LOC100805411 Gmax|Gmax_LOC100806473 Gmax|Gmax_LOC100819405 Hannuus|Hannuus_LOC110891125 Hannuus|Hannuus_LOC118480467 Oeuropae|Oeuropae_LOC111367300 Oeuropae|Oeuropae_LOC111373515 Ptrichocarpa|Ptrichocarpa_Potri.013G064200 Ptrichocarpa|Ptrichocarpa_Potri.019G038851 Xsorbifolium|Xsorbifolium_XS02G00939 Xsorbifolium|Xsorbifolium_XS02G00947 Athaliana|Athaliana_AT5G151…
XOG0014169	Q9LXC9|Soluble inorganic pyrophosphatase 6, chloroplastic OS=Arabidopsis thaliana OX=3702 GN=PPA6 PE=1 SV=1		GO:0004427,GO:0009507,GO:0009536,GO:0005737,GO:0071344,GO:0000287,GO:0005739,GO:0009570,GO:0016787,GO:0046872	Gmax|Gmax_LOC100787109 Gmax|Gmax_LOC100798544 Graimondii|Graimondii_LOC105763006 Graimondii|Graimondii_LOC105779969 Graimondii|Graimondii_LOC105786043 Hannuus|Hannuus_LOC110877994 Hannuus|Hannuus_LOC110941347 Jregia|Jregia_LOC108995721 Jregia|Jregia_LOC109008709 Ptrichocarpa|Ptrichocarpa_Potri.001G286900 Ptrichocarpa|Ptrichocarpa_Potri.009G081200 Sindicum|Sindicum_LOC105169326 Sindicum|Sindicum_L…
XOG0012122	Q9LX82|Transcription factor MYB48 OS=Arabidopsis thaliana OX=3702 GN=MYB48 PE=2 SV=1		GO:0009620,GO:0032465,GO:0050832,GO:1901181,GO:0010183,GO:0045691,GO:0045697,GO:0001935,GO:0042752,GO:0010444,GO:1900150,GO:1902806,GO:0009834,GO:0032875,GO:2000037,GO:0009554,GO:0009629,GO:0006397,GO:0050891,GO:0006974,GO:0009734,GO:0008380,GO:0061087,GO:0045087,GO:0002376,GO:0080147,GO:1900033,GO:0010373,GO:0045892,GO:0055062,GO:0009740,GO:0006952,GO:1902074,GO:0009909,GO:0009414,GO:0007275,GO:…	Athaliana|Athaliana_AT3G24310.1 Athaliana|Athaliana_AT4G13480.1 Gmax|Gmax_LOC100782089 Gmax|Gmax_LOC100795981 Gmax|Gmax_LOC100813935 Gmax|Gmax_LOC100818237 Gmax|Gmax_LOC100819404 Jregia|Jregia_LOC108980691 Jregia|Jregia_LOC109010427 Oeuropae|Oeuropae_LOC111371604 Oeuropae|Oeuropae_LOC111371605 Oeuropae|Oeuropae_LOC111393644 Ptrichocarpa|Ptrichocarpa_Potri.008G173400 Ptrichocarpa|Ptrichocarpa_Potr…
XOG0015633	Q9LX30|eIF-2-alpha kinase GCN2 OS=Arabidopsis thaliana OX=3702 GN=GCN2 PE=2 SV=2		GO:1900424,GO:0004712,GO:0005739,GO:0009504,GO:0000911,GO:0009620,GO:0051510,GO:0009626,GO:0010082,GO:0010150,GO:0009570,GO:0022622,GO:0045184,GO:0031347,GO:0048226,GO:1902065,GO:0051302,GO:0006833,GO:0055075,GO:0071555,GO:0009408,GO:0090708,GO:0009651,GO:1903224,GO:0009737,GO:0030104,GO:0009416,GO:0046898,GO:0009608,GO:0009877,GO:2000032,GO:0009931,GO:0009585,GO:0034263,GO:0009637,GO:0003677,GO:…	Xsorbifolium|Xsorbifolium_XS04G02386 Xsorbifolium|Xsorbifolium_XS04G02394 Athaliana|Athaliana_AT3G59410.2 Atruncatum|Atruncatum_Atru.chr3.1489 Ayangbiense|Ayangbiense_TXG72832.1 Csinensis|Csinensis_LOC102617770 Dlongan|Dlongan_Dlo_015614.1 Gmax|Gmax_LOC100797996 Graimondii|Graimondii_LOC105776161 Hannuus|Hannuus_LOC110930848 Jregia|Jregia_LOC108979906 Moleifera|Moleifera_Maole_003620 Oeuropae|Oeu…
XOG0014837	Q9LX29|Serine/threonine-protein kinase-like protein ACR4 OS=Arabidopsis thaliana OX=3702 GN=ACR4 PE=1 SV=1		GO:0046898,GO:0005681,GO:0006811,GO:0006397,GO:0006813,GO:0008380,GO:0071805,GO:2000038,GO:0004675,GO:0005739,GO:0031966,GO:0005783,GO:0005789,GO:0008061,GO:0045089,GO:2000067,GO:0060862,GO:2000280,GO:0009816,GO:0042659,GO:0031625,GO:0071369,GO:1902074,GO:1902882,GO:0005775,GO:0009414,GO:0009609,GO:0010310,GO:0010067,GO:0018108,GO:0010089,GO:1901141,GO:1901333,GO:1902025,GO:0009945,GO:0010311,GO:…	Gmax|Gmax_LOC100797455 Gmax|Gmax_LOC100807392 Gmax|Gmax_LOC100809215 Oeuropae|Oeuropae_LOC111374884 Oeuropae|Oeuropae_LOC111407452 Oeuropae|Oeuropae_LOC111410112 Ptrichocarpa|Ptrichocarpa_Potri.007G128400 Ptrichocarpa|Ptrichocarpa_Potri.017G029900 Sindicum|Sindicum_LOC105169776 Sindicum|Sindicum_LOC105172965 Xsorbifolium|Xsorbifolium_XS04G02385 Xsorbifolium|Xsorbifolium_XS04G02395 Athaliana|Athal…
XOG0012738	Q9LX14|Protein UPSTREAM OF FLC OS=Arabidopsis thaliana OX=3702 GN=UFC PE=2 SV=1		-	Gmax|Gmax_LOC100783687 Gmax|Gmax_LOC100795715 Gmax|Gmax_LOC100800618 Gmax|Gmax_LOC100802920 Graimondii|Graimondii_LOC105788996 Graimondii|Graimondii_LOC105792419 Hannuus|Hannuus_LOC110898013 Hannuus|Hannuus_LOC110927046 Oeuropae|Oeuropae_LOC111372503 Oeuropae|Oeuropae_LOC111374639 Oeuropae|Oeuropae_LOC111400277 Oeuropae|Oeuropae_LOC111400289 Ptrichocarpa|Ptrichocarpa_Potri.004G216200 Ptrichocarpa…
XOG0010371	Q9LW83|G-type lectin S-receptor-like serine/threonine-protein kinase CES101 OS=Arabidopsis thaliana OX=3702 GN=CES101 PE=2 SV=2	Promotes the expression of genes involved in photosynthesis at least in dedifferentiated calli.	GO:2000037,GO:0071805,GO:0031347,GO:1900458,GO:0005267,GO:1902065,GO:0034263,GO:0009734,GO:0003674,GO:0009615,GO:1900057,GO:0009741,GO:1902457,GO:0009788,GO:0023014,GO:0009873,GO:2000032,GO:0010376,GO:0009736,GO:0010359,GO:0000160,GO:0019903,GO:0005739,GO:0031966,GO:0008889,GO:0043621,GO:0016787,GO:0009631,GO:0009626,GO:0009651,GO:0010286,GO:0008061,GO:0042542,GO:0004683,GO:0062075,GO:0010067,GO:…	Athaliana|Athaliana_AT1G67520.6 Athaliana|Athaliana_AT3G16030.6 Csinensis|Csinensis_LOC102607278 Csinensis|Csinensis_LOC102608366 Csinensis|Csinensis_LOC102609131 Csinensis|Csinensis_LOC102631089 Dlongan|Dlongan_Dlo_006626.1 Dlongan|Dlongan_Dlo_006629.1 Dlongan|Dlongan_Dlo_006630.1 Dlongan|Dlongan_Dlo_006633.1 Dlongan|Dlongan_Dlo_018773.1 Dlongan|Dlongan_Dlo_018774.1 Dlongan|Dlongan_Dlo_018775.1 …
XOG0034897	Q9LW83|G-type lectin S-receptor-like serine/threonine-protein kinase CES101 OS=Arabidopsis thaliana OX=3702 GN=CES101 PE=2 SV=2	Promotes the expression of genes involved in photosynthesis at least in dedifferentiated calli.	GO:0009881,GO:0009751,GO:0005938,GO:0018298,GO:0009504,GO:0010150,GO:0050896,GO:0043424,GO:0009615,GO:0010359,GO:0070300,GO:0048364,GO:0010376,GO:0009723,GO:1900057,GO:0009741,GO:0072755,GO:1902457,GO:0009788,GO:0000049,GO:0023014,GO:0009873,GO:1990451,GO:0048825,GO:0043621,GO:0003723,GO:0009651,GO:0010019,GO:1902025,GO:0009737,GO:2000028,GO:0010311,GO:0042542,GO:0042752,GO:2000023,GO:0004683,GO:…	Xsorbifolium|Xsorbifolium_XS07G00830 Xsorbifolium|Xsorbifolium_XS07G00889 Moleifera|Moleifera_Maole_004015
XOG0023385	Q9LW00|Methyl-CpG-binding domain-containing protein 11 OS=Arabidopsis thaliana OX=3702 GN=MBD11 PE=1 SV=1		GO:0003677,GO:0005634	Gmax|Gmax_LOC100776785 Gmax|Gmax_LOC100786540 Graimondii|Graimondii_LOC105776787 Graimondii|Graimondii_LOC105799106 Jregia|Jregia_LOC108998356 Jregia|Jregia_LOC109013909 Xsorbifolium|Xsorbifolium_XS08G00975 Xsorbifolium|Xsorbifolium_XS08G00978 Atruncatum|Atruncatum_Atru.chr1.2978 Ayangbiense|Ayangbiense_TXG69342.1 Dlongan|Dlongan_Dlo_007921.1 Csinensis|Csinensis_LOC102622697 Sindicum|Sindicum_LOC…
XOG0042619	Q9LVW7|Carbamoyl-phosphate synthase small chain, chloroplastic OS=Arabidopsis thaliana OX=3702 GN=CARA PE=1 SV=1		GO:0008652,GO:0009507,GO:0009536,GO:0016874,GO:0044205,GO:0000166,GO:0004088,GO:0005524,GO:0006221,GO:0006526,GO:0006541,GO:0016053,GO:0046394,GO:0044283	Xsorbifolium|Xsorbifolium_XS02G00273 Xsorbifolium|Xsorbifolium_XS02G00278
XOG0043014	Q9LVQ4|WEB family protein At5g55860 OS=Arabidopsis thaliana OX=3702 GN=At5g55860 PE=1 SV=1		-	Xsorbifolium|Xsorbifolium_XS14G01090 Xsorbifolium|Xsorbifolium_XS14G01096
XOG0023730	Q9LVP1|DNA topoisomerase 3-alpha OS=Arabidopsis thaliana OX=3702 GN=TOP3A PE=1 SV=1		GO:0003677,GO:0003916,GO:0003917,GO:0005737,GO:0009409,GO:0009414,GO:0009631,GO:0009651,GO:0003723,GO:0005634,GO:0016853,GO:0046872,GO:0051321,GO:0010035,GO:0001101,GO:0009415,GO:1901700,GO:0042221,GO:0140097	Ayangbiense|Ayangbiense_TXG54969.1 Ayangbiense|Ayangbiense_TXG54970.1 Gmax|Gmax_LOC100527087 Gmax|Gmax_LOC100802558 Gmax|Gmax_LOC100804614 Xsorbifolium|Xsorbifolium_XS13G00469 Xsorbifolium|Xsorbifolium_XS13G00491 Jregia|Jregia_LOC109001847 Atruncatum|Atruncatum_Atru.chr6.2712 Csinensis|Csinensis_LOC102607900 Moleifera|Moleifera_Maole_009246 Vvinifera|Vvinifera_LOC104881640 Sindicum|Sindicum_LOC10…
XOG0012104	Q9LVJ3|Probable GTP diphosphokinase RSH2, chloroplastic OS=Arabidopsis thaliana OX=3702 GN=RSH2 PE=2 SV=1		GO:0016301,GO:0016310,GO:0016740,GO:0000166,GO:0005524,GO:0005525,GO:0005515,GO:0008728,GO:0009507,GO:0009536,GO:0016772	Athaliana|Athaliana_AT1G54130.1 Athaliana|Athaliana_AT3G14050.1 Gmax|Gmax_LOC100787301 Gmax|Gmax_LOC100789399 Graimondii|Graimondii_LOC105769019 Graimondii|Graimondii_LOC105776473 Hannuus|Hannuus_LOC110880271 Hannuus|Hannuus_LOC110898739 Hannuus|Hannuus_LOC110935487 Jregia|Jregia_LOC109001980 Jregia|Jregia_LOC109022312 Oeuropae|Oeuropae_LOC111380864 Oeuropae|Oeuropae_LOC111380865 Osativa|Osativa_…
XOG0020988	Q9LVC3|Pumilio homolog 12 OS=Arabidopsis thaliana OX=3702 GN=APUM12 PE=2 SV=2		GO:0005737,GO:0009507,GO:0009536,GO:0003729,GO:0003730,GO:0006417,GO:0003723,GO:0005634	Atruncatum|Atruncatum_Atru.chr3.2101 Atruncatum|Atruncatum_Atru.chr3.2394 Osativa|Osativa_Os11t0579900 Osativa|Osativa_Os12t0488900 Ptrichocarpa|Ptrichocarpa_Potri.001G002600 Ptrichocarpa|Ptrichocarpa_Potri.003G222300 Vvinifera|Vvinifera_LOC100248421 Vvinifera|Vvinifera_LOC100250413 Xsorbifolium|Xsorbifolium_XS07G00007 Xsorbifolium|Xsorbifolium_XS10G01570 Athaliana|Athaliana_AT5G56510.1 Ayangbien…
XOG0031575	Q9LV26|Putative F-box/LRR-repeat protein At3g18150 OS=Arabidopsis thaliana OX=3702 GN=At3g18150 PE=4 SV=2		GO:0051321,GO:0005694,GO:0006281,GO:0005634,GO:0016567,GO:0006974	Xsorbifolium|Xsorbifolium_XS08G00042 Xsorbifolium|Xsorbifolium_XS08G00747 Atruncatum|Atruncatum_Atru.chr1.2844 Dlongan|Dlongan_Dlo_001460.1
XOG0010456	Q9LV16|Hydroxyproline O-galactosyltransferase GALT6 OS=Arabidopsis thaliana OX=3702 GN=GALT6 PE=2 SV=2		GO:0016740,GO:0016757,GO:0018258,GO:0000139,GO:0005794,GO:0006486,GO:0080147,GO:1990714,GO:0005783,GO:0005515,GO:0008378,GO:0010405,GO:0009793,GO:0016020,GO:0016021,GO:0099402,GO:0022622,GO:0048364,GO:0090627,GO:0010154,GO:0021700,GO:0071695,GO:0009790,GO:0031224	Athaliana|Athaliana_AT1G27120.1 Athaliana|Athaliana_AT1G74800.1 Athaliana|Athaliana_AT4G21060.1 Athaliana|Athaliana_AT5G62620.1 Atruncatum|Atruncatum_Atru.chr10.1051.1 Atruncatum|Atruncatum_Atru.chr11.1885 Atruncatum|Atruncatum_Atru.chr9.2357 Ayangbiense|Ayangbiense_TXG48016.1 Ayangbiense|Ayangbiense_TXG56425.1 Csinensis|Csinensis_LOC102619553 Csinensis|Csinensis_LOC102623753 Csinensis|Csinensis_…
XOG0014055	Q9LUV2|Stress-response A/B barrel domain-containing protein HS1 OS=Arabidopsis thaliana OX=3702 GN=HS1 PE=1 SV=1		GO:1901697,GO:0005737,GO:0009975,GO:0016829,GO:0005777,GO:0005829,GO:0006952,GO:0046872,GO:1901696,GO:0044550,GO:1901615,GO:0019748,GO:0016053,GO:0046394,GO:1901617,GO:0044283,GO:0018958	Gmax|Gmax_LOC100305974 Gmax|Gmax_LOC100791148 Ptrichocarpa|Ptrichocarpa_Potri.010G037200 Ptrichocarpa|Ptrichocarpa_Potri.010G037500 Vvinifera|Vvinifera_LOC100241949 Vvinifera|Vvinifera_LOC100251122 Vvinifera|Vvinifera_LOC100255022 Vvinifera|Vvinifera_LOC100261862 Athaliana|Athaliana_AT3G17210.1 Atruncatum|Atruncatum_Atru.chr4.3100 Ayangbiense|Ayangbiense_TXG71439.1 Csinensis|Csinensis_LOC10262837…
XOG0020410	Q9LUQ5|Probable ubiquitin-conjugating enzyme E2 25 OS=Arabidopsis thaliana OX=3702 GN=UBC25 PE=2 SV=1		GO:0009585,GO:0005524,GO:0010017,GO:0016567,GO:0019900,GO:0005783,GO:0005789,GO:0005794,GO:0016020,GO:0016874,GO:0005778,GO:0000139,GO:0007031,GO:0004842,GO:0015031,GO:0016925,GO:0005777,GO:0031625,GO:0016740,GO:0005515,GO:0061631,GO:0005634,GO:0000166,GO:0009605,GO:0023052,GO:0007165,GO:0140096,GO:0042175,GO:0098827	Gmax|Gmax_LOC100797350 Gmax|Gmax_LOC100812552 Graimondii|Graimondii_LOC105774065 Graimondii|Graimondii_LOC105794870 Oeuropae|Oeuropae_LOC111377800 Oeuropae|Oeuropae_LOC111382707 Xsorbifolium|Xsorbifolium_XS13G00230 Xsorbifolium|Xsorbifolium_XS13G00250 Vvinifera|Vvinifera_LOC100264294 Atruncatum|Atruncatum_Atru.chr6.2991 Ayangbiense|Ayangbiense_TXG55151.1 Csinensis|Csinensis_LOC102608976 Dlongan|D…
XOG0042882	Q9LUQ5|Probable ubiquitin-conjugating enzyme E2 25 OS=Arabidopsis thaliana OX=3702 GN=UBC25 PE=2 SV=1		GO:0005524,GO:0016567,GO:0005783,GO:0005789,GO:0005794,GO:0016020,GO:0016874,GO:0000139,GO:0016740,GO:0061631,GO:0000166,GO:0140096,GO:0042175,GO:0098827	Xsorbifolium|Xsorbifolium_XS13G00231 Xsorbifolium|Xsorbifolium_XS13G00251
XOG0042900	Q9LUQ3|Putative nuclear RNA export factor SDE5 OS=Arabidopsis thaliana OX=3702 GN=SDE5 PE=4 SV=1		GO:0006952,GO:0031047	Xsorbifolium|Xsorbifolium_XS14G00684 Xsorbifolium|Xsorbifolium_XS14G00692
XOG0022932	Q9LU85|Probable plastid-lipid-associated protein 4, chloroplastic OS=Arabidopsis thaliana OX=3702 GN=PAP4 PE=1 SV=1		GO:0009536,GO:0009509,GO:0010287,GO:0009535,GO:0016020,GO:0003674,GO:0009414,GO:0010236,GO:0005515,GO:0071482,GO:0009570,GO:0009579,GO:0009507,GO:0009534,GO:0010035,GO:0001101,GO:0009415,GO:1901700,GO:0042221,GO:0044283,GO:0042180	Gmax|Gmax_LOC100803367 Gmax|Gmax_LOC100803715 Xsorbifolium|Xsorbifolium_XS03G00027 Xsorbifolium|Xsorbifolium_XS03G00032 Ayangbiense|Ayangbiense_TXG53823.1 Osativa|Osativa_Os03t0704100 Vvinifera|Vvinifera_LOC100254934 Csinensis|Csinensis_LOC102628015 Graimondii|Graimondii_LOC105780863 Hannuus|Hannuus_LOC110928965 Jregia|Jregia_LOC109002276 Oeuropae|Oeuropae_LOC111409783 Ptrichocarpa|Ptrichocarpa_P…
XOG0013902	Q9LU46|DEAD-box ATP-dependent RNA helicase 35 OS=Arabidopsis thaliana OX=3702 GN=RH35 PE=2 SV=1		GO:0042254,GO:0000184,GO:0005737,GO:0006397,GO:0008380,GO:0005730,GO:0009507,GO:0006413,GO:0009536,GO:0009555,GO:0009658,GO:0048653,GO:0000373,GO:0000932,GO:0006952,GO:0006968,GO:0009817,GO:0005694,GO:0071369,GO:0006281,GO:0071395,GO:0006974,GO:0071446,GO:0071215,GO:0016592,GO:0003677,GO:0004386,GO:0005524,GO:0016787,GO:0046872,GO:0000166,GO:0003723,GO:0003724,GO:0005634,GO:0006364,GO:0009570,GO:…	Athaliana|Athaliana_AT4G33370.1 Athaliana|Athaliana_AT5G51280.1 Gmax|Gmax_LOC100814127 Gmax|Gmax_LOC100819984 Oeuropae|Oeuropae_LOC111365306 Oeuropae|Oeuropae_LOC111365307 Osativa|Osativa_Os02t0150100 Osativa|Osativa_Os06t0697200 Ptrichocarpa|Ptrichocarpa_Potri.004G224000 Ptrichocarpa|Ptrichocarpa_Potri.005G047301 Slycopersicum|Slycopersicum_Solyc03g117440.3 Slycopersicum|Slycopersicum_Solyc06g06…
XOG0021019	Q9LTC4|Transcription factor MYB15 OS=Arabidopsis thaliana OX=3702 GN=MYB15 PE=1 SV=1		GO:0010228,GO:0010262,GO:0055089,GO:2000014,GO:2001280,GO:1901001,GO:1900150,GO:1901348,GO:0005829,GO:0010444,GO:0009742,GO:1902806,GO:0042803,GO:0032875,GO:2000037,GO:0009554,GO:0009629,GO:0006397,GO:0050891,GO:0006974,GO:0009734,GO:0008380,GO:0061087,GO:0045087,GO:0002376,GO:0080147,GO:1900033,GO:0009909,GO:0007275,GO:0009416,GO:0009809,GO:0006355,GO:0007623,GO:0010468,GO:0009908,GO:0010597,GO:…	Ayangbiense|Ayangbiense_TXG55280.1 Ayangbiense|Ayangbiense_TXG55281.1 Gmax|Gmax_LOC100815765 Graimondii|Graimondii_LOC105778767 Graimondii|Graimondii_LOC105794922 Jregia|Jregia_LOC108982456 Jregia|Jregia_LOC108991955 Ptrichocarpa|Ptrichocarpa_Potri.013G149200 Ptrichocarpa|Ptrichocarpa_Potri.019G118900 Xsorbifolium|Xsorbifolium_XS13G00053 Xsorbifolium|Xsorbifolium_XS13G00066 Moleifera|Moleifera_Ma…
XOG0026542	Q9LT45|GATA transcription factor 29 OS=Arabidopsis thaliana OX=3702 GN=GATA29 PE=2 SV=1		GO:0009416,GO:0010029,GO:1902326,GO:0009908,GO:0009646,GO:0010151,GO:0009658,GO:0005515,GO:0010114,GO:0043610,GO:2000028,GO:0007275,GO:0010167,GO:0080050,GO:0009909,GO:0009934,GO:0042803,GO:0043565,GO:0009733,GO:0045892,GO:0090693,GO:0009735,GO:0048825,GO:0071555,GO:0009736,GO:0001228,GO:1905177,GO:0009739,GO:0003700,GO:0003677,GO:0099402,GO:0009740,GO:0048437,GO:0005634,GO:1901698,GO:0009938,GO:…	Xsorbifolium|Xsorbifolium_XS02G01469 Xsorbifolium|Xsorbifolium_XS10G01407 Ayangbiense|Ayangbiense_TXG48150.1 Csinensis|Csinensis_LOC102630117 Ptrichocarpa|Ptrichocarpa_Potri.003G213300 Graimondii|Graimondii_LOC105767600 Dlongan|Dlongan_Dlo_010258.1 Jregia|Jregia_LOC108994480
XOG0012509	Q9LT08|26S proteasome non-ATPase regulatory subunit 14 homolog OS=Arabidopsis thaliana OX=3702 GN=RPN11 PE=1 SV=1		GO:0009738,GO:0034286,GO:0000502,GO:0009744,GO:0042788,GO:0006508,GO:0009749,GO:0045948,GO:0008233,GO:0001732,GO:0008180,GO:1990641,GO:0005515,GO:0007275,GO:0005852,GO:0009585,GO:0016282,GO:0006412,GO:0010017,GO:0002183,GO:0006413,GO:0005634,GO:0033290,GO:0006417,GO:0005737,GO:0008237,GO:0003743,GO:0009733,GO:0070536,GO:0016787,GO:0016020,GO:0009737,GO:0071108,GO:0046872,GO:0097305,GO:0001101,GO:…	Gmax|Gmax_LOC100778174 Gmax|Gmax_LOC100787992 Gmax|Gmax_LOC100813116 Gmax|Gmax_LOC100817264 Graimondii|Graimondii_LOC105769287 Graimondii|Graimondii_LOC105772501 Hannuus|Hannuus_LOC110879455 Hannuus|Hannuus_LOC110915415 Hannuus|Hannuus_LOC110936191 Jregia|Jregia_LOC109004156 Jregia|Jregia_LOC109019365 Oeuropae|Oeuropae_LOC111368169 Oeuropae|Oeuropae_LOC111394506 Oeuropae|Oeuropae_LOC111408810 Osa…
XOG0042869	Q9LSU0|Proteasome subunit alpha type-3 OS=Oryza sativa subsp. japonica OX=39947 GN=PAG1 PE=2 SV=1		GO:0016787,GO:0019773,GO:0000502,GO:0004298,GO:0005634,GO:0005737,GO:0006508,GO:0008233,GO:0004175,GO:0070011,GO:0140096	Xsorbifolium|Xsorbifolium_XS12G00037 Xsorbifolium|Xsorbifolium_XS12G00058
XOG0028214	Q9LSE2|Transcription factor ICE1 OS=Arabidopsis thaliana OX=3702 GN=SCRM PE=1 SV=1		GO:0043565,GO:0009738,GO:0031347,GO:2000022,GO:0006355,GO:0010090,GO:0019900,GO:0010017,GO:0051289,GO:0010244,GO:0048658,GO:0080006,GO:0009555,GO:0090229,GO:0080113,GO:0009742,GO:2000032,GO:0006260,GO:0046872,GO:0000166,GO:0007275,GO:0003677,GO:0005515,GO:0005634,GO:0009813,GO:0031542,GO:0045893,GO:0006952,GO:0040008,GO:0010377,GO:0010444,GO:0061086,GO:0090547,GO:0006970,GO:0047484,GO:2000038,GO:…	Xsorbifolium|Xsorbifolium_XS13G00506 Xsorbifolium|Xsorbifolium_XS13G00523 Atruncatum|Atruncatum_Atru.chr6.2650 Ayangbiense|Ayangbiense_TXG54940.1 Csinensis|Csinensis_LOC102620321 Dlongan|Dlongan_Dlo_023998.1
XOG0013067	Q9LSC2|PTI1-like tyrosine-protein kinase At3g15890 OS=Arabidopsis thaliana OX=3702 GN=At3g15890 PE=2 SV=1		GO:0034263,GO:0043424,GO:0034976,GO:0070300,GO:0009734,GO:0006397,GO:0048825,GO:0009751,GO:0006986,GO:0009608,GO:0009931,GO:0030308,GO:1900458,GO:0048364,GO:1902911,GO:0009723,GO:0009845,GO:0009741,GO:0090351,GO:0009788,GO:0009504,GO:0009873,GO:0009409,GO:2000280,GO:0009651,GO:2000652,GO:0009737,GO:0031540,GO:0042542,GO:0042277,GO:0001653,GO:0048831,GO:0010067,GO:0005739,GO:0010089,GO:0031966,GO:…	Athaliana|Athaliana_AT1G52540.1 Athaliana|Athaliana_AT3G15890.1 Gmax|Gmax_LOC100788153 Gmax|Gmax_LOC100791193 Gmax|Gmax_LOC100814204 Gmax|Gmax_LOC100819540 Graimondii|Graimondii_LOC105767850 Graimondii|Graimondii_LOC105773505 Hannuus|Hannuus_LOC110885732 Hannuus|Hannuus_LOC110927281 Jregia|Jregia_LOC109013914 Jregia|Jregia_LOC109013927 Oeuropae|Oeuropae_LOC111365312 Oeuropae|Oeuropae_LOC111405187…
XOG0024903	Q9LRW1|LOB domain-containing protein 22 OS=Arabidopsis thaliana OX=3702 GN=LBD22 PE=2 SV=1		GO:0005515,GO:0042803,GO:0048830,GO:0010311,GO:0007275,GO:0005634,GO:0045893,GO:0090698,GO:0099402,GO:0048527,GO:0048528,GO:0090696,GO:0090697,GO:0022622,GO:0048364,GO:0048646,GO:1905393,GO:0042802	Xsorbifolium|Xsorbifolium_XS02G01672 Xsorbifolium|Xsorbifolium_XS02G01673 Xsorbifolium|Xsorbifolium_XS02G01676 Xsorbifolium|Xsorbifolium_XS02G01677 Csinensis|Csinensis_LOC102614725 Jregia|Jregia_LOC109009155 Vvinifera|Vvinifera_LOC104880631 Gmax|Gmax_LBD34 Moleifera|Moleifera_Maole_016918 Slycopersicum|Slycopersicum_Solyc07g039384.1 Sindicum|Sindicum_LOC105173821
XOG0010004	Q9LRR5|Putative disease resistance protein At3g14460 OS=Arabidopsis thaliana OX=3702 GN=At3g14460 PE=3 SV=1	Potential disease resistance protein.	GO:0009409,GO:0009414,GO:0009846,GO:0009942,GO:0009945,GO:0048508,GO:1900426,GO:0071485,GO:0031349,GO:0090333,GO:0046777,GO:1901528,GO:0009664,GO:0009737,GO:0009738,GO:0009789,GO:0004672,GO:0016829,GO:0071244,GO:0004383,GO:0002376,GO:0005496,GO:0005929,GO:0008289,GO:0008356,GO:0010090,GO:0010375,GO:0010262,GO:0010376,GO:0045089,GO:1905034,GO:0009729,GO:0009593,GO:0031901,GO:0031902,GO:0009626,GO:…	Atruncatum|Atruncatum_Atru.chr1.1734 Atruncatum|Atruncatum_Atru.chr11.1935 Atruncatum|Atruncatum_Atru.chr2.3808 Atruncatum|Atruncatum_Atru.chr2.3817 Atruncatum|Atruncatum_Atru.chr2.3825 Atruncatum|Atruncatum_Atru.chr2.3828 Atruncatum|Atruncatum_Atru.chr1.1716 Atruncatum|Atruncatum_Atru.chr2.2790 Atruncatum|Atruncatum_Atru.chr10.2007 Atruncatum|Atruncatum_Atru.chr12.1225 Atruncatum|Atruncatum_Atru…
XOG0032595	Q9LRR4|Putative disease resistance RPP13-like protein 1 OS=Arabidopsis thaliana OX=3702 GN=RPPL1 PE=3 SV=1	Potential disease resistance protein.	GO:0009626,GO:0009611,GO:0009637,GO:0009646,GO:0009751,GO:0051607,GO:0071446,GO:0019677,GO:0002230,GO:0003953,GO:0002239,GO:0009870,GO:0012505,GO:0043621,GO:0060548,GO:0010942,GO:0009816,GO:0003677,GO:0007275,GO:0010082,GO:0000166,GO:0005524,GO:0006952,GO:0005886,GO:0016020,GO:0042742,GO:0050776,GO:0005515,GO:0005634,GO:0009620,GO:0002238,GO:0009817,GO:0016787,GO:0042803,GO:0043068,GO:0050135,GO:…	Dlongan|Dlongan_Dlo_018361.1 Xsorbifolium|Xsorbifolium_XS10G01417 Xsorbifolium|Xsorbifolium_XS10G01424
XOG0013687	Q9LP56|Probable WRKY transcription factor 65 OS=Arabidopsis thaliana OX=3702 GN=WRKY65 PE=2 SV=1	Transcription factor. Interacts specifically with the W box (5'-(T)TGAC[CT]-3'), a frequently occurring elicitor-responsive cis-acting element (By similarity).	GO:1900425,GO:0000976,GO:0005524,GO:0009870,GO:0042742,GO:0000166,GO:0005515,GO:0009620,GO:0007275,GO:0010200,GO:0009738,GO:0045892,GO:0009740,GO:1905034,GO:1901002,GO:0003700,GO:0009873,GO:0006355,GO:0009611,GO:0006970,GO:0031347,GO:0009625,GO:0009409,GO:2000070,GO:0047484,GO:0009742,GO:0000302,GO:0003677,GO:0080151,GO:0005634,GO:0002229,GO:0006952,GO:0080187,GO:0009723,GO:0009751,GO:0009753,GO:…	Gmax|Gmax_LOC100793777 Gmax|Gmax_WRKY48 Graimondii|Graimondii_LOC105769145 Graimondii|Graimondii_LOC105774266 Graimondii|Graimondii_LOC105778134 Hannuus|Hannuus_LOC110911726 Hannuus|Hannuus_LOC110919788 Hannuus|Hannuus_LOC110937240 Jregia|Jregia_LOC109010041 Jregia|Jregia_LOC109013195 Oeuropae|Oeuropae_LOC111370503 Oeuropae|Oeuropae_LOC111412156 Ptrichocarpa|Ptrichocarpa_Potri.004G060900 Ptrichoc…
XOG0031521	Q9LP24|Probable leucine-rich repeat receptor-like protein kinase At1g35710 OS=Arabidopsis thaliana OX=3702 GN=At1g35710 PE=1 SV=1		GO:0002229,GO:0005516,GO:0005737,GO:0009555,GO:1900425,GO:0019901,GO:0050832,GO:0062074,GO:0071369,GO:0009816,GO:0071472,GO:0042542,GO:0010073,GO:0004683,GO:0009626,GO:0060320,GO:0009960,GO:0000287,GO:0071215,GO:0009877,GO:0010726,GO:0002239,GO:0010942,GO:0009620,GO:1902289,GO:0010200,GO:2000071,GO:0046658,GO:0002238,GO:0071323,GO:1900424,GO:0000187,GO:0010183,GO:0010075,GO:0080141,GO:0045184,GO:…	Xsorbifolium|Xsorbifolium_XS01G03154 Xsorbifolium|Xsorbifolium_XS01G03159 Xsorbifolium|Xsorbifolium_XS01G03382 Xsorbifolium|Xsorbifolium_XS01G03387
XOG0034850	Q9LP24|Probable leucine-rich repeat receptor-like protein kinase At1g35710 OS=Arabidopsis thaliana OX=3702 GN=At1g35710 PE=1 SV=1		GO:0002376,GO:0048767,GO:0071485,GO:0090333,GO:1901528,GO:0009416,GO:0009737,GO:0048510,GO:0009738,GO:0048574,GO:0009789,GO:0005737,GO:0004672,GO:0008356,GO:0010090,GO:0010375,GO:0010376,GO:1900425,GO:1905034,GO:0010183,GO:0048046,GO:0031347,GO:0010262,GO:1902290,GO:0009682,GO:0009617,GO:0019677,GO:0005856,GO:0003953,GO:0009877,GO:0009834,GO:0002239,GO:0005516,GO:1902289,GO:0010200,GO:2000280,GO:…	Xsorbifolium|Xsorbifolium_XS02G01386 Xsorbifolium|Xsorbifolium_XS07G00361 Ayangbiense|Ayangbiense_TXG47621.1
XOG0042613	Q9LP24|Probable leucine-rich repeat receptor-like protein kinase At1g35710 OS=Arabidopsis thaliana OX=3702 GN=At1g35710 PE=1 SV=1		GO:1901528,GO:0009416,GO:0009737,GO:0009738,GO:0009789,GO:0004672,GO:0071244,GO:0006281,GO:0071215,GO:0006974,GO:0010150,GO:0048046,GO:0009651,GO:0031347,GO:0008356,GO:0010090,GO:0010375,GO:0048471,GO:0010376,GO:0048510,GO:1905034,GO:0048574,GO:0010070,GO:0005737,GO:0010183,GO:0009625,GO:0050826,GO:0010200,GO:0009960,GO:2000071,GO:0009631,GO:0004715,GO:0008061,GO:0032585,GO:0009816,GO:0045184,GO:…	Xsorbifolium|Xsorbifolium_XS01G03374 Xsorbifolium|Xsorbifolium_XS01G03378
XOG0025652	Q9LNC4|Transcription factor GTE4 OS=Arabidopsis thaliana OX=3702 GN=GTE4 PE=2 SV=1		GO:0009536,GO:0006325,GO:0009651,GO:0009738,GO:0051365,GO:0009409,GO:0045893,GO:0007275,GO:0016740,GO:0016746,GO:0004402,GO:0005634,GO:0005515,GO:0009507,GO:0009737,GO:0097305,GO:0001101,GO:0071229,GO:0009725,GO:0071215,GO:0097306,GO:0009719,GO:0071310,GO:1901700,GO:0009605,GO:0023052,GO:0070887,GO:0033993,GO:0042221,GO:1901701,GO:0007165,GO:0032870,GO:0071495,GO:0016747	Graimondii|Graimondii_LOC105766385 Graimondii|Graimondii_LOC105778428 Xsorbifolium|Xsorbifolium_XS14G00849 Xsorbifolium|Xsorbifolium_XS14G00850 Atruncatum|Atruncatum_Atru.chr2.2246 Ayangbiense|Ayangbiense_TXG66795.1 Csinensis|Csinensis_LOC102617308 Dlongan|Dlongan_Dlo_004603.1 Jregia|Jregia_LOC109012533
XOG0027240	Q9LN01|Pentatricopeptide repeat-containing protein At1g08070, chloroplastic OS=Arabidopsis thaliana OX=3702 GN=PCMP-H12 PE=2 SV=1		GO:0016020,GO:0048255,GO:0009507,GO:0009416,GO:0045727,GO:0005739,GO:0009535,GO:0003729,GO:0046872,GO:0010207,GO:1900865,GO:0003723,GO:0008270,GO:0000166,GO:0008380,GO:0016554,GO:0043022,GO:0031425,GO:0080156,GO:0006413,GO:0000373,GO:0006417,GO:0045292,GO:0003727,GO:0009534,GO:0009536,GO:0048564,GO:0042793,GO:0009570,GO:0005515,GO:0005634,GO:0005743,GO:0009579,GO:0006397	Vvinifera|Vvinifera_LOC109122814 Xsorbifolium|Xsorbifolium_XS10G00209 Xsorbifolium|Xsorbifolium_XS10G00195 Atruncatum|Atruncatum_Atru.chr3.3282 Dlongan|Dlongan_Dlo_032529.1 Gmax|Gmax_LOC102664046 Jregia|Jregia_LOC108985835
XOG0024647	Q9LM46|Agamous-like MADS-box protein AGL104 OS=Arabidopsis thaliana OX=3702 GN=AGL104 PE=1 SV=1		GO:0010022,GO:0045893,GO:0006355,GO:0009888,GO:0003700,GO:0005737,GO:0008134,GO:0009910,GO:0009739,GO:0048577,GO:0009911,GO:0010077,GO:0043565,GO:0010220,GO:0009909,GO:0010167,GO:0048527,GO:0010048,GO:0071249,GO:0042803,GO:2000692,GO:0010152,GO:0080092,GO:0003677,GO:0005515,GO:0005634,GO:0009908,GO:0030154,GO:0007275,GO:0010093,GO:0060560,GO:0040008,GO:0048576,GO:0010076,GO:0010082,GO:0010228,GO:…	Dlongan|Dlongan_Dlo_002439.1 Dlongan|Dlongan_Dlo_011017.1 Xsorbifolium|Xsorbifolium_XS06G01458 Xsorbifolium|Xsorbifolium_XS08G00993 Xsorbifolium|Xsorbifolium_XS09G00450 Xsorbifolium|Xsorbifolium_XS10G01265 Xsorbifolium|Xsorbifolium_XS10G01267 Athaliana|Athaliana_AT4G37435.1 Ayangbiense|Ayangbiense_TXG59923.1 Graimondii|Graimondii_LOC105803980 Csinensis|Csinensis_LOC107178187
XOG0034934	Q9LKG8|NAC domain-containing protein 91 OS=Arabidopsis thaliana OX=3702 GN=NAC091 PE=1 SV=1	Transcription activator essential for the anti-viral defense called virus basal resistance response pathway (PubMed:11041886, PubMed:15629774, PubMed:18785827, PubMed:24418554). Not involved in HRT-mediated hypersensitive response (HR) and resistance to TCV (PubMed:18785827). Binds DNA non specifically (PubMed:15629774). Activated by proteolytic cleavage through regulated intramembrane proteolysi…	GO:0002230,GO:0002237,GO:0003677,GO:0007275,GO:0009789,GO:0003700,GO:0005516,GO:0005737,GO:0005783,GO:0009611,GO:0005789,GO:0042542,GO:0005886,GO:0051091,GO:1900057,GO:1902074,GO:0009651,GO:0070301,GO:1904250,GO:0071333,GO:0009723,GO:1990110,GO:0009733,GO:1901002,GO:1902584,GO:0009414,GO:0009739,GO:0005515,GO:0009531,GO:0009740,GO:0005634,GO:0009620,GO:0009845,GO:0006952,GO:0010981,GO:0009938,GO:…	Xsorbifolium|Xsorbifolium_XS11G00319 Xsorbifolium|Xsorbifolium_XS11G00549 Dlongan|Dlongan_Dlo_012396.3
XOG0016116	Q9LKA4|UBP1-associated protein 2C OS=Arabidopsis thaliana OX=3702 GN=UBA2C PE=2 SV=1		GO:0000184,GO:0005515,GO:0009536,GO:0006397,GO:0009507,GO:0008380,GO:0051028,GO:0005783,GO:0005681,GO:0007275,GO:0009414,GO:0009617,GO:0005739,GO:0009909,GO:0010439,GO:0010468,GO:0043231,GO:0019843,GO:0043565,GO:0005840,GO:0003682,GO:0003677,GO:0045824,GO:0010029,GO:0080148,GO:1900140,GO:1901001,GO:0003723,GO:0043484,GO:0003697,GO:0005634,GO:0009738,GO:0042803,GO:0046872,GO:0016607,GO:0009737,GO:…	Gmax|Gmax_LOC100776220 Gmax|Gmax_LOC100794097 Graimondii|Graimondii_LOC105766381 Graimondii|Graimondii_LOC105778419 Hannuus|Hannuus_LOC110898107 Hannuus|Hannuus_LOC110917905 Jregia|Jregia_LOC109018383 Jregia|Jregia_LOC118343679 Oeuropae|Oeuropae_LOC111370821 Oeuropae|Oeuropae_LOC111395600 Xsorbifolium|Xsorbifolium_XS14G00858 Xsorbifolium|Xsorbifolium_XS14G00861 Athaliana|Athaliana_AT3G15010.1 Atr…
XOG0043015	Q9LK53|WEB family protein At3g13190 OS=Arabidopsis thaliana OX=3702 GN=At3g13190 PE=2 SV=1		-	Xsorbifolium|Xsorbifolium_XS14G01089 Xsorbifolium|Xsorbifolium_XS14G01095
XOG0042700	Q9LK43|Receptor-like kinase TMK4 OS=Arabidopsis thaliana OX=3702 GN=TMK4 PE=1 SV=1		GO:0016310,GO:0016740,GO:0000166,GO:0004674,GO:0005524,GO:0005886,GO:0016020,GO:0016021,GO:0016301,GO:0016772,GO:0140096,GO:0031224	Xsorbifolium|Xsorbifolium_XS04G02221 Xsorbifolium|Xsorbifolium_XS04G02223
XOG0016646	Q9LJD8|MAP3K epsilon protein kinase 1 OS=Arabidopsis thaliana OX=3702 GN=M3KE1 PE=1 SV=1		GO:0005956,GO:0006071,GO:0002238,GO:0048439,GO:0006968,GO:1902911,GO:0090627,GO:0008889,GO:0009617,GO:0000287,GO:0010019,GO:0009788,GO:2000028,GO:0009873,GO:0048367,GO:0002229,GO:0006486,GO:2000012,GO:0010857,GO:0031090,GO:0006412,GO:0050832,GO:0043231,GO:0006417,GO:0008285,GO:0090406,GO:0019900,GO:0010075,GO:0009651,GO:0005975,GO:0009749,GO:0006629,GO:0098725,GO:0006631,GO:1902806,GO:0010235,GO:…	Atruncatum|Atruncatum_Atru.BG.279 Atruncatum|Atruncatum_Atru.chr11.1613.1 Gmax|Gmax_LOC100784666 Gmax|Gmax_LOC100804995 Graimondii|Graimondii_LOC105764455 Graimondii|Graimondii_LOC105794245 Oeuropae|Oeuropae_LOC111381705 Oeuropae|Oeuropae_LOC111403325 Athaliana|Athaliana_AT1G69220.1 Ayangbiense|Ayangbiense_TXG56642.1 Csinensis|Csinensis_LOC102629404 Dlongan|Dlongan_Dlo_026083.1 Hannuus|Hannuus_LO…
XOG0017394	Q9LIR4|Dihydroxy-acid dehydratase, chloroplastic OS=Arabidopsis thaliana OX=3702 GN=DHAD PE=1 SV=1		GO:0009536,GO:0016829,GO:0046872,GO:0051536,GO:0051539,GO:0004160,GO:0008652,GO:0009082,GO:0009097,GO:0009099,GO:0009507,GO:0016053,GO:0046394,GO:0044283	Hannuus|Hannuus_LOC110906814 Hannuus|Hannuus_LOC110908540 Hannuus|Hannuus_LOC110927370 Ptrichocarpa|Ptrichocarpa_Potri.001G051700 Ptrichocarpa|Ptrichocarpa_Potri.003G176600 Slycopersicum|Slycopersicum_Solyc05g053540.3 Slycopersicum|Slycopersicum_Solyc12g043020.2 Xsorbifolium|Xsorbifolium_XS04G02032 Xsorbifolium|Xsorbifolium_XS04G02041 Athaliana|Athaliana_AT3G23940.1 Atruncatum|Atruncatum_Atru.chr…
XOG0042790	Q9LIG0|Clavaminate synthase-like protein At3g21360 OS=Arabidopsis thaliana OX=3702 GN=At3g21360 PE=1 SV=1		GO:0016491,GO:0046872,GO:0055114	Xsorbifolium|Xsorbifolium_XS08G00634 Xsorbifolium|Xsorbifolium_XS08G00635
XOG0042861	Q9LHT0|Tropinone reductase homolog At5g06060 OS=Arabidopsis thaliana OX=3702 GN=At5g06060 PE=2 SV=1		GO:0006633,GO:0102131,GO:0102132,GO:0004316,GO:0006629,GO:0006631,GO:0005777,GO:0015996,GO:0051289,GO:0016020,GO:0102911,GO:0016021,GO:0009807,GO:0034256,GO:0009535,GO:0006694,GO:0006665,GO:0047560,GO:0005783,GO:0005789,GO:0016491,GO:0055114,GO:0050356,GO:0050358,GO:0000166,GO:0009820,GO:0009507,GO:0009536,GO:0009710,GO:0005737,GO:0009688,GO:0010301,GO:0102069,GO:0007275,GO:0006952,GO:0009626,GO:…	Xsorbifolium|Xsorbifolium_XS11G01021 Xsorbifolium|Xsorbifolium_XS11G01036
XOG0015898	Q9LHH7|Bifunctional protein FolD 2 OS=Arabidopsis thaliana OX=3702 GN=FOLD2 PE=2 SV=1		GO:0009853,GO:0016491,GO:0016787,GO:0035999,GO:0055114,GO:0003824,GO:0004477,GO:0004486,GO:0009507,GO:0009536,GO:0005739,GO:0004488,GO:0006730,GO:0008152	Ayangbiense|Ayangbiense_TXG63466.1 Ayangbiense|Ayangbiense_TXG70514.1 Gmax|Gmax_LOC100783652 Gmax|Gmax_LOC100792682 Xsorbifolium|Xsorbifolium_XS01G01390 Xsorbifolium|Xsorbifolium_XS08G00078 Xsorbifolium|Xsorbifolium_XS08G00079 Xsorbifolium|Xsorbifolium_XS08G00115 Athaliana|Athaliana_AT3G12290.1 Atruncatum|Atruncatum_Atru.BG.174 Csinensis|Csinensis_LOC102615816 Dlongan|Dlongan_Dlo_024857.1 Graimon…
XOG0016224	Q9LHH5|Protein LNK3 OS=Arabidopsis thaliana OX=3702 GN=LNK3 PE=1 SV=1		GO:0005634,GO:0048511	Gmax|Gmax_LOC100785636 Gmax|Gmax_LOC100810608 Gmax|Gmax_LOC100817056 Hannuus|Hannuus_LOC110890601 Hannuus|Hannuus_LOC110941001 Jregia|Jregia_LOC108989290 Jregia|Jregia_LOC108999393 Oeuropae|Oeuropae_LOC111384252 Oeuropae|Oeuropae_LOC111401515 Ptrichocarpa|Ptrichocarpa_Potri.001G031800 Ptrichocarpa|Ptrichocarpa_Potri.003G193800 Graimondii|Graimondii_LOC105770551 Sindicum|Sindicum_LOC105168054 Slyc…
XOG0026061	Q9LFD5|Binding partner of ACD11 1 OS=Arabidopsis thaliana OX=3702 GN=BPA1 PE=1 SV=1		GO:0005634,GO:0006397,GO:0000166,GO:0006417,GO:0003723,GO:0005737,GO:0016020	Atruncatum|Atruncatum_Atru.chr12.1461 Atruncatum|Atruncatum_Atru.chr12.1466 Xsorbifolium|Xsorbifolium_XS15G01182 Xsorbifolium|Xsorbifolium_XS15G01223 Ayangbiense|Ayangbiense_TXG48995.1 Graimondii|Graimondii_LOC105794836 Ptrichocarpa|Ptrichocarpa_Potri.001G070200 Vvinifera|Vvinifera_LOC104880947
XOG0042627	Q9LF50|Maltose excess protein 1, chloroplastic OS=Arabidopsis thaliana OX=3702 GN=MEX1 PE=2 SV=2		GO:0016021,GO:0000023,GO:0009507,GO:0009528,GO:0009536,GO:0009706,GO:0016020,GO:0031224	Xsorbifolium|Xsorbifolium_XS02G00650 Xsorbifolium|Xsorbifolium_XS02G00658
XOG0014063	Q9LEV3|CBS domain-containing protein CBSX3, mitochondrial OS=Arabidopsis thaliana OX=3702 GN=CBSX3 PE=1 SV=1		GO:0009507,GO:0009536,GO:0009570,GO:0005975,GO:0009553,GO:0048443,GO:0006629,GO:0006631,GO:0006633,GO:0042128,GO:0000166,GO:0005739,GO:0005524,GO:0016020,GO:0016021,GO:0099402,GO:0048466,GO:0048827,GO:0048437,GO:0048438,GO:0016053,GO:0046394,GO:0044283,GO:0031224	Gmax|Gmax_LOC100306364 Gmax|Gmax_LOC100527191 Jregia|Jregia_LOC108986804 Jregia|Jregia_LOC108999413 Ptrichocarpa|Ptrichocarpa_Potri.013G161500 Ptrichocarpa|Ptrichocarpa_Potri.017G000100 Sindicum|Sindicum_LOC105163809 Sindicum|Sindicum_LOC105170486 Xsorbifolium|Xsorbifolium_XS08G01685 Xsorbifolium|Xsorbifolium_XS08G01698 Xsorbifolium|Xsorbifolium_XS08G01703 Athaliana|Athaliana_AT5G10860.1 Csinensi…
XOG0011696	Q9LE86|Scopoletin 8-hydroxylase OS=Arabidopsis thaliana OX=3702 GN=S8H PE=1 SV=1		GO:1990641,GO:0010224,GO:0046244,GO:0002229,GO:0006952,GO:0031418,GO:0009693,GO:0102717,GO:0009835,GO:0045431,GO:0009617,GO:0062131,GO:0009751,GO:0050589,GO:0009718,GO:0050498,GO:0009815,GO:0033760,GO:0000166,GO:0010041,GO:0005524,GO:0010030,GO:0016740,GO:0071398,GO:0071732,GO:0047998,GO:0009686,GO:0055114,GO:0102111,GO:0016707,GO:0016491,GO:0102652,GO:0052860,GO:0046872,GO:0102924,GO:0033761,GO:…	Ayangbiense|Ayangbiense_TXG70003.1 Ayangbiense|Ayangbiense_TXG71208.1 Ayangbiense|Ayangbiense_TXG71209.1 Ayangbiense|Ayangbiense_TXG71210.1 Ayangbiense|Ayangbiense_TXG71211.1 Ayangbiense|Ayangbiense_TXG71212.1 Csinensis|Csinensis_LOC102607347 Csinensis|Csinensis_LOC102607640 Gmax|Gmax_LOC100803722 Gmax|Gmax_LOC102659647 Graimondii|Graimondii_LOC105761379 Graimondii|Graimondii_LOC105775787 Graimon…
XOG0014147	Q9LDD1|Probable BOI-related E3 ubiquitin-protein ligase 3 OS=Arabidopsis thaliana OX=3702 GN=BRG3 PE=1 SV=1		GO:0009527,GO:0043161,GO:0005634,GO:0009507,GO:0009536,GO:0000166,GO:0005524,GO:0005874,GO:0005739,GO:0009707,GO:0016020,GO:0016021,GO:0046872,GO:0016567,GO:0006952,GO:1904215,GO:0016740,GO:0006508,GO:0031224	Gmax|Gmax_LOC100783373 Gmax|Gmax_LOC100811918 Hannuus|Hannuus_LOC110895851 Hannuus|Hannuus_LOC110941389 Oeuropae|Oeuropae_LOC111368164 Oeuropae|Oeuropae_LOC111379959 Ptrichocarpa|Ptrichocarpa_Potri.002G124700 Ptrichocarpa|Ptrichocarpa_Potri.014G027000 Sindicum|Sindicum_LOC105159155 Sindicum|Sindicum_LOC105166272 Xsorbifolium|Xsorbifolium_XS06G01642 Xsorbifolium|Xsorbifolium_XS06G01658 Athaliana|A…
XOG0013680	Q9LD45|Bax inhibitor 1 OS=Arabidopsis thaliana OX=3702 GN=BI-1 PE=1 SV=1		GO:0005783,GO:0005789,GO:0016020,GO:0016021,GO:0005515,GO:0042175,GO:0098827,GO:0031224	Gmax|Gmax_LOC100791632 Gmax|Gmax_LOC100804444 Graimondii|Graimondii_LOC105765068 Graimondii|Graimondii_LOC105792015 Graimondii|Graimondii_LOC105801977 Hannuus|Hannuus_LOC110899731 Hannuus|Hannuus_LOC110930750 Jregia|Jregia_LOC108994397 Jregia|Jregia_LOC108995577 Oeuropae|Oeuropae_LOC111385634 Oeuropae|Oeuropae_LOC111390259 Ptrichocarpa|Ptrichocarpa_Potri.001G151800 Ptrichocarpa|Ptrichocarpa_Potri…
XOG0034947	Q9FZ48|Ubiquitin-conjugating enzyme E2 36 OS=Arabidopsis thaliana OX=3702 GN=UBC36 PE=1 SV=1		GO:0045116,GO:0005524,GO:0009585,GO:0016567,GO:0010017,GO:0005515,GO:0004842,GO:0031625,GO:0016925,GO:0005737,GO:0019900,GO:0005634,GO:0005778,GO:0007031,GO:0015031,GO:0016740,GO:0016020,GO:0061631,GO:0005777,GO:0000166,GO:0009605,GO:0023052,GO:0007165,GO:0140096	Xsorbifolium|Xsorbifolium_XS14G00888 Xsorbifolium|Xsorbifolium_XS14G00891 Moleifera|Moleifera_Maole_010543
XOG0013309	Q9FZ47|ACT domain-containing protein ACR11 OS=Arabidopsis thaliana OX=3702 GN=ACR11 PE=1 SV=1		GO:0009507,GO:0009536,GO:0005634	Gmax|Gmax_LOC100797324 Gmax|Gmax_LOC100799245 Gmax|Gmax_LOC100803191 Gmax|Gmax_LOC100817063 Graimondii|Graimondii_LOC105769976 Graimondii|Graimondii_LOC105772527 Jregia|Jregia_LOC109012800 Jregia|Jregia_LOC109019319 Ptrichocarpa|Ptrichocarpa_Potri.008G010400 Ptrichocarpa|Ptrichocarpa_Potri.010G248700 Slycopersicum|Slycopersicum_Solyc03g117890.3 Slycopersicum|Slycopersicum_Solyc06g068670.3 Xsorbif…
XOG0016389	Q9FZ45|Uncharacterized membrane protein At1g16860 OS=Arabidopsis thaliana OX=3702 GN=At1g16860 PE=1 SV=1		GO:0016020,GO:0016021,GO:0031224	Gmax|Gmax_LOC100809634 Gmax|Gmax_LOC100810114 Graimondii|Graimondii_LOC105768701 Graimondii|Graimondii_LOC105773662 Graimondii|Graimondii_LOC105777899 Jregia|Jregia_LOC108980988 Jregia|Jregia_LOC108996403 Oeuropae|Oeuropae_LOC111370648 Oeuropae|Oeuropae_LOC111402413 Ptrichocarpa|Ptrichocarpa_Potri.004G002000 Ptrichocarpa|Ptrichocarpa_Potri.011G022600 Slycopersicum|Slycopersicum_Solyc04g014680.3 S…
XOG0015565	Q9FZ42|NADPH-dependent aldehyde reductase 1, chloroplastic OS=Arabidopsis thaliana OX=3702 GN=ChlADR1 PE=1 SV=1		GO:0004316,GO:0006629,GO:0006631,GO:0005777,GO:0008670,GO:0102960,GO:0102069,GO:0005739,GO:0005737,GO:0007275,GO:0009688,GO:0006952,GO:0010301,GO:0009626,GO:0016021,GO:0070524,GO:0004303,GO:0004318,GO:0005811,GO:0097295,GO:0016020,GO:0009706,GO:0006694,GO:0015031,GO:0005516,GO:0009528,GO:0006665,GO:0055114,GO:0047560,GO:0009507,GO:0005783,GO:0009536,GO:0005789,GO:0016491,GO:0009710,GO:0050356,GO:…	Gmax|Gmax_LOC100807147 Gmax|Gmax_PM34 Oeuropae|Oeuropae_LOC111382332 Oeuropae|Oeuropae_LOC111382336 Xsorbifolium|Xsorbifolium_XS04G00165 Xsorbifolium|Xsorbifolium_XS04G00166 Athaliana|Athaliana_AT1G54870.2 Ayangbiense|Ayangbiense_TXG65544.1 Csinensis|Csinensis_LOC102629742 Dlongan|Dlongan_Dlo_006103.2 Graimondii|Graimondii_LOC105792526 Hannuus|Hannuus_LOC110894114 Jregia|Jregia_LOC108983828 Molei…
XOG0012660	Q9FYZ9|Benzoate carboxyl methyltransferase OS=Antirrhinum majus OX=4151 GN=BAMT PE=1 SV=1		GO:0042742,GO:0009751,GO:0035834,GO:0046872,GO:1900140,GO:0009753,GO:0030749,GO:0006952,GO:2000280,GO:0080027,GO:0042802,GO:0006631,GO:0007275,GO:0002238,GO:0006633,GO:0030795,GO:0031408,GO:0102078,GO:0103007,GO:0005634,GO:0009611,GO:0000287,GO:0005737,GO:0009416,GO:0010252,GO:0006629,GO:0009617,GO:0051749,GO:0009820,GO:0008168,GO:0010029,GO:0102117,GO:0102740,GO:0016740,GO:0035195,GO:0102118,GO:…	Atruncatum|Atruncatum_Atru.chr3.639 Atruncatum|Atruncatum_Atru.chr3.685 Atruncatum|Atruncatum_Atru.chr6.1659 Csinensis|Csinensis_LOC102625698 Graimondii|Graimondii_LOC105775995 Graimondii|Graimondii_LOC105798355 Ptrichocarpa|Ptrichocarpa_Potri.019G022000 Ptrichocarpa|Ptrichocarpa_Potri.019G022002 Ptrichocarpa|Ptrichocarpa_Potri.019G022200 Ptrichocarpa|Ptrichocarpa_Potri.019G022400 Ptrichocarpa|Pt…
XOG0034895	Q9FXF2|Probable LRR receptor-like serine/threonine-protein kinase RFK1 OS=Arabidopsis thaliana OX=3702 GN=RKF1 PE=1 SV=1		GO:0016310,GO:0016740,GO:0000166,GO:0004674,GO:0005524,GO:0005886,GO:0016020,GO:0016021,GO:0016301,GO:0016772,GO:0140096,GO:0031224	Xsorbifolium|Xsorbifolium_XS07G00244 Xsorbifolium|Xsorbifolium_XS07G00277 Atruncatum|Atruncatum_Atru.chr10.1497
XOG0019865	Q9FXA2|Polyadenylate-binding protein 8 OS=Arabidopsis thaliana OX=3702 GN=PAB8 PE=1 SV=1		GO:0000184,GO:0006402,GO:0009908,GO:2000028,GO:0003729,GO:0006952,GO:0009536,GO:0019843,GO:0006397,GO:0080148,GO:0009507,GO:1900140,GO:0008143,GO:1901001,GO:0003677,GO:0003697,GO:0005739,GO:0010468,GO:0016554,GO:0043231,GO:1900871,GO:0043565,GO:0008380,GO:0003682,GO:0045824,GO:0045893,GO:0030154,GO:0005737,GO:0006364,GO:0008361,GO:0006417,GO:0005730,GO:0048510,GO:0016032,GO:0005654,GO:0080113,GO:…	Ayangbiense|Ayangbiense_TXG71905.1 Ayangbiense|Ayangbiense_TXG71907.1 Gmax|Gmax_LOC100781760 Gmax|Gmax_LOC100807097 Xsorbifolium|Xsorbifolium_XS10G00685 Xsorbifolium|Xsorbifolium_XS10G00687 Athaliana|Athaliana_AT3G46020.1 Csinensis|Csinensis_LOC102626540 Graimondii|Graimondii_LOC105768306 Hannuus|Hannuus_LOC110939987 Jregia|Jregia_LOC108992964 Moleifera|Moleifera_Maole_020811 Oeuropae|Oeuropae_LO…
XOG0010476	Q9FX02|Putative F-box protein At1g47300 OS=Arabidopsis thaliana OX=3702 GN=At1g47300 PE=4 SV=2		GO:0045735,GO:0009536,GO:0009570,GO:0000166,GO:0005524,GO:0009507,GO:0005737,GO:0005856,GO:0009524,GO:0004843,GO:0005634,GO:0016787,GO:0070011,GO:0008233,GO:0140096	Xsorbifolium|Xsorbifolium_XS01G00037 Xsorbifolium|Xsorbifolium_XS01G03255 Xsorbifolium|Xsorbifolium_XS04G01086 Xsorbifolium|Xsorbifolium_XS06G00855 Xsorbifolium|Xsorbifolium_XS09G00735 Xsorbifolium|Xsorbifolium_XS09G01177 Xsorbifolium|Xsorbifolium_XS10G00497 Xsorbifolium|Xsorbifolium_XS11G00153 Xsorbifolium|Xsorbifolium_XS12G00568 Xsorbifolium|Xsorbifolium_XS15G00374 Xsorbifolium|Xsorbifolium_XS0…
XOG0014322	Q9FWR2|Pyrophosphate-energized membrane proton pump 3 OS=Arabidopsis thaliana OX=3702 GN=AVPL2 PE=3 SV=1		GO:0046872,GO:0000139,GO:0005794,GO:0006811,GO:0005773,GO:0005774,GO:0005886,GO:0010008,GO:0005768,GO:0009678,GO:0016020,GO:0016021,GO:0044437,GO:0031224	Athaliana|Athaliana_AT1G16780.2 Athaliana|Athaliana_AT1G78920.1 Gmax|Gmax_LOC100784465 Gmax|Gmax_LOC100787805 Graimondii|Graimondii_LOC105773126 Graimondii|Graimondii_LOC105776918 Jregia|Jregia_LOC109005008 Jregia|Jregia_LOC109012858 Oeuropae|Oeuropae_LOC111397433 Oeuropae|Oeuropae_LOC111397435 Oeuropae|Oeuropae_LOC111403939 Xsorbifolium|Xsorbifolium_XS08G01469 Xsorbifolium|Xsorbifolium_XS08G0148…
XOG0034872	Q9FWR2|Pyrophosphate-energized membrane proton pump 3 OS=Arabidopsis thaliana OX=3702 GN=AVPL2 PE=3 SV=1		GO:0046872,GO:0000139,GO:0005794,GO:0006811,GO:0009678,GO:0016020,GO:0016021,GO:0031224	Xsorbifolium|Xsorbifolium_XS04G00797 Xsorbifolium|Xsorbifolium_XS06G00586 Xsorbifolium|Xsorbifolium_XS09G01535
XOG0034912	Q9FWR2|Pyrophosphate-energized membrane proton pump 3 OS=Arabidopsis thaliana OX=3702 GN=AVPL2 PE=3 SV=1		GO:0046872,GO:0000139,GO:0005794,GO:0006811,GO:0009678,GO:0016020,GO:0016021,GO:0031224	Xsorbifolium|Xsorbifolium_XS08G01361 Xsorbifolium|Xsorbifolium_XS08G01379 Xsorbifolium|Xsorbifolium_XS08G01381
XOG0014952	Q9FVW3|Putative methylesterase 14, chloroplastic OS=Arabidopsis thaliana OX=3702 GN=MES14 PE=1 SV=1		GO:0016298,GO:0033310,GO:0080031,GO:0035560,GO:0009862,GO:0042803,GO:0052689,GO:0070988,GO:0005737,GO:0010150,GO:0016829,GO:0015996,GO:0046593,GO:0045087,GO:0052891,GO:0002376,GO:0052892,GO:0006952,GO:0009507,GO:0009820,GO:0009536,GO:0050529,GO:0016787,GO:0035690,GO:0042493,GO:0009751,GO:0046677,GO:0098542,GO:0099402,GO:0009607,GO:0051704,GO:0014070,GO:0001101,GO:0043207,GO:0051707,GO:0071229,GO:…	Athaliana|Athaliana_AT1G33990.1 Athaliana|Athaliana_AT4G09900.1 Gmax|Gmax_LOC100784567 Gmax|Gmax_LOC100795903 Graimondii|Graimondii_LOC105770089 Graimondii|Graimondii_LOC105777511 Hannuus|Hannuus_LOC110912731 Hannuus|Hannuus_LOC110936082 Jregia|Jregia_LOC109006334 Jregia|Jregia_LOC109013139 Ptrichocarpa|Ptrichocarpa_Potri.013G104700 Ptrichocarpa|Ptrichocarpa_Potri.019G077400 Sindicum|Sindicum_LOC…
XOG0025089	Q9FVS1|F-box/kelch-repeat protein At1g57790 OS=Arabidopsis thaliana OX=3702 GN=At1g57790 PE=2 SV=1		GO:0006511,GO:0009742,GO:1900459,GO:0005515,GO:0005634,GO:0005730,GO:0009408,GO:0016567,GO:0005737,GO:0006508,GO:0014070,GO:0048584,GO:0009725,GO:0009719,GO:0071310,GO:1901700,GO:0071407,GO:0023052,GO:0070887,GO:0033993,GO:0042221,GO:1901701,GO:0007165,GO:0009967,GO:0023056,GO:0032870,GO:0071495	Dlongan|Dlongan_Dlo_008463.1 Dlongan|Dlongan_Dlo_011685.1 Dlongan|Dlongan_Dlo_013149.1 Xsorbifolium|Xsorbifolium_XS10G01371 Xsorbifolium|Xsorbifolium_XS10G01282 Xsorbifolium|Xsorbifolium_XS10G01283 Xsorbifolium|Xsorbifolium_XS10G01380 Csinensis|Csinensis_LOC107174693 Moleifera|Moleifera_Maole_002856 Vvinifera|Vvinifera_LOC100854805
XOG0042797	Q9FV53|Peptide deformylase 1A, chloroplastic/mitochondrial OS=Arabidopsis thaliana OX=3702 GN=PDF1A PE=1 SV=3		GO:0042586,GO:0046872,GO:0005739,GO:0006412,GO:0009507,GO:0009536,GO:0009570,GO:0016787	Xsorbifolium|Xsorbifolium_XS08G00914 Xsorbifolium|Xsorbifolium_XS08G00926
XOG0013943	Q9FV46|Zeta-carotene desaturase, chloroplastic/chromoplastic OS=Tagetes erecta OX=13708 PE=2 SV=1		GO:0035452,GO:0052887,GO:0055114,GO:0009507,GO:0009509,GO:0009536,GO:0052889,GO:1901177,GO:0016020,GO:0016166,GO:0016120,GO:0009635,GO:0016117,GO:0051289,GO:0016491,GO:0071949,GO:0052886,GO:0006721,GO:0016114,GO:0042214,GO:0006720,GO:0008299,GO:0042440,GO:0046148,GO:0046246,GO:0042221	Atruncatum|Atruncatum_Atru.chr2.757 Atruncatum|Atruncatum_Atru.chr2.765 Atruncatum|Atruncatum_Atru.chr2.771 Gmax|Gmax_LOC100776502 Gmax|Gmax_LOC100816122 Graimondii|Graimondii_LOC105782169 Graimondii|Graimondii_LOC105804712 Oeuropae|Oeuropae_LOC111379201 Oeuropae|Oeuropae_LOC111379204 Ptrichocarpa|Ptrichocarpa_Potri.005G050700 Ptrichocarpa|Ptrichocarpa_Potri.013G037700 Sindicum|Sindicum_LOC105162…
XOG0042688	Q9FUY2|Transcriptional corepressor LEUNIG OS=Arabidopsis thaliana OX=3702 GN=LUG PE=1 SV=2		GO:0005834,GO:0009738,GO:2000280,GO:0009585,GO:0009637,GO:0010017,GO:0000166,GO:0009555,GO:0006325,GO:0009663,GO:0019900,GO:0010044,GO:0004842,GO:0010497,GO:0031570,GO:0048481,GO:0071158,GO:0000777,GO:0072718,GO:0006282,GO:0006914,GO:2000024,GO:0009414,GO:0009611,GO:0009617,GO:0009620,GO:0045892,GO:0009624,GO:0047484,GO:0045995,GO:0010192,GO:0009733,GO:1901001,GO:0046898,GO:0009827,GO:0045893,GO:…	Xsorbifolium|Xsorbifolium_XS04G00589 Xsorbifolium|Xsorbifolium_XS04G00598
XOG0034884	Q9FUS8|Glutathione S-transferase U17 OS=Arabidopsis thaliana OX=3702 GN=GSTU17 PE=2 SV=1	Involved in light signaling, mainly phyA-mediated photomorphogenesis and in the integration of various phytohormone signals to modulate various aspects of plant development by affecting glutathione pools. In vitro, possesses glutathione S-transferase activity toward 1-chloro-2,4-dinitrobenzene (CDNB) and benzyl isothiocyanate (BITC).	GO:2000030,GO:0004364,GO:0009607,GO:0005737,GO:0016853,GO:0005829,GO:0005634,GO:0009734,GO:0006952,GO:0009718,GO:0009507,GO:0016491,GO:0009536,GO:0055114,GO:0004601,GO:0009629,GO:0009636,GO:0019899,GO:0016740,GO:0043295,GO:0040008,GO:0009813,GO:0009725,GO:0009719,GO:0040007,GO:0042440,GO:0046283,GO:0046148,GO:0009733,GO:0071310,GO:0023052,GO:0070887,GO:0009812,GO:0042221,GO:0007165,GO:0032870,GO:…	Xsorbifolium|Xsorbifolium_XS05G01601 Xsorbifolium|Xsorbifolium_XS05G01618 Dlongan|Dlongan_Dlo_000688.1
XOG0042731	Q9FUS8|Glutathione S-transferase U17 OS=Arabidopsis thaliana OX=3702 GN=GSTU17 PE=2 SV=1	Involved in light signaling, mainly phyA-mediated photomorphogenesis and in the integration of various phytohormone signals to modulate various aspects of plant development by affecting glutathione pools. In vitro, possesses glutathione S-transferase activity toward 1-chloro-2,4-dinitrobenzene (CDNB) and benzyl isothiocyanate (BITC).	GO:0009718,GO:0004364,GO:0009607,GO:0005737,GO:0016853,GO:0005829,GO:0005634,GO:0009734,GO:0006952,GO:0016491,GO:0055114,GO:0004601,GO:0009629,GO:0019899,GO:0009636,GO:0043295,GO:0016740,GO:2000030,GO:0040008,GO:0009813,GO:0009725,GO:0009719,GO:0040007,GO:0042440,GO:0046283,GO:0046148,GO:0009733,GO:0071310,GO:0023052,GO:0070887,GO:0009812,GO:0042221,GO:0007165,GO:0032870,GO:0071495,GO:0033218,GO:…	Xsorbifolium|Xsorbifolium_XS15G01084 Xsorbifolium|Xsorbifolium_XS15G01086
XOG0013531	Q9FTA0|GEM-like protein 4 OS=Arabidopsis thaliana OX=3702 GN=At5g08350 PE=2 SV=1		-	Ayangbiense|Ayangbiense_TXG56837.1 Ayangbiense|Ayangbiense_TXG56850.1 Csinensis|Csinensis_LOC102622479 Csinensis|Csinensis_LOC102622779 Gmax|Gmax_LOC100783868 Gmax|Gmax_LOC100787096 Graimondii|Graimondii_LOC105764136 Graimondii|Graimondii_LOC105783406 Graimondii|Graimondii_LOC105783407 Graimondii|Graimondii_LOC105794983 Graimondii|Graimondii_LOC105794988 Graimondii|Graimondii_LOC105794989 Jregia|…
XOG0013466	Q9FQ25|Protein TONNEAU 1a OS=Arabidopsis thaliana OX=3702 GN=TON1A PE=1 SV=1		GO:0030981,GO:0000226,GO:0000913,GO:0005515,GO:0005737,GO:0005856,GO:0030865	Athaliana|Athaliana_AT3G55000.1 Athaliana|Athaliana_AT3G55005.1 Gmax|Gmax_LOC100784351 Gmax|Gmax_LOC100808445 Hannuus|Hannuus_LOC110868812 Hannuus|Hannuus_LOC110904990 Jregia|Jregia_LOC109003000 Jregia|Jregia_LOC109014552 Oeuropae|Oeuropae_LOC111395841 Oeuropae|Oeuropae_LOC111407690 Osativa|Osativa_Os11t0102600 Osativa|Osativa_Os12t0102200 Ptrichocarpa|Ptrichocarpa_Potri.008G046000 Ptrichocarpa|P…
XOG0042856	Q9FQ19|Sister chromatid cohesion 1 protein 3 OS=Arabidopsis thaliana OX=3702 GN=SYN3 PE=2 SV=2		GO:0007059,GO:0070601,GO:0000775,GO:0005694,GO:0051301,GO:0005634,GO:0007049	Xsorbifolium|Xsorbifolium_XS11G00198 Xsorbifolium|Xsorbifolium_XS11G00212
XOG0010606	Q9FQ03|5'-3' exoribonuclease 3 OS=Arabidopsis thaliana OX=3702 GN=XRN3 PE=1 SV=1		GO:0000932,GO:0006397,GO:0010587,GO:0016787,GO:0046872,GO:0060149,GO:0071035,GO:0000967,GO:0004518,GO:0004527,GO:0005515,GO:0005737,GO:0005844,GO:0004534,GO:0006402,GO:0005634,GO:0010286,GO:0006364,GO:0060968,GO:0016788	Athaliana|Athaliana_AT1G75660.1 Athaliana|Athaliana_AT5G42540.2 Atruncatum|Atruncatum_Atru.chr12.2055 Atruncatum|Atruncatum_Atru.chr2.716 Csinensis|Csinensis_LOC102610368 Csinensis|Csinensis_LOC102623051 Dlongan|Dlongan_Dlo_008690.1 Dlongan|Dlongan_Dlo_031593.1 Gmax|Gmax_LOC100783068 Gmax|Gmax_LOC100785683 Gmax|Gmax_LOC100786106 Gmax|Gmax_LOC100789497 Gmax|Gmax_LOC100793385 Gmax|Gmax_LOC100817715…
XOG0024899	Q9FPT1|Ubiquitin carboxyl-terminal hydrolase 12 OS=Arabidopsis thaliana OX=3702 GN=UBP12 PE=1 SV=2		GO:0004843,GO:0005515,GO:0006508,GO:0016020,GO:0005737,GO:0005886,GO:0008233,GO:0008234,GO:0016787,GO:0070011,GO:0140096	Xsorbifolium|Xsorbifolium_XS07G00278 Xsorbifolium|Xsorbifolium_XS01G01402 Xsorbifolium|Xsorbifolium_XS01G01410 Xsorbifolium|Xsorbifolium_XS01G01413 Xsorbifolium|Xsorbifolium_XS01G01656 Xsorbifolium|Xsorbifolium_XS01G01660 Xsorbifolium|Xsorbifolium_XS01G01661 Xsorbifolium|Xsorbifolium_XS01G01409 Xsorbifolium|Xsorbifolium_XS01G01658 Xsorbifolium|Xsorbifolium_XS07G00281 Dlongan|Dlongan_Dlo_017717.1
XOG0042599	Q9FPT1|Ubiquitin carboxyl-terminal hydrolase 12 OS=Arabidopsis thaliana OX=3702 GN=UBP12 PE=1 SV=2		GO:0004843,GO:0005515,GO:0006508,GO:0008233,GO:0008234,GO:0016787,GO:0070011,GO:0140096	Xsorbifolium|Xsorbifolium_XS01G01657 Xsorbifolium|Xsorbifolium_XS01G01659
XOG0042892	Q9FPT1|Ubiquitin carboxyl-terminal hydrolase 12 OS=Arabidopsis thaliana OX=3702 GN=UBP12 PE=1 SV=2		GO:0004843,GO:0005515,GO:0006508,GO:0046741,GO:0051607,GO:0006952,GO:0043621,GO:0008233,GO:0008234,GO:0016787,GO:0098542,GO:0009607,GO:0051704,GO:0040011,GO:0043207,GO:0051707,GO:0044419,GO:0002376,GO:0009605,GO:0070011,GO:0140096	Xsorbifolium|Xsorbifolium_XS13G01479 Xsorbifolium|Xsorbifolium_XS13G01481
XOG0011837	Q9FPR3|Serine/threonine-protein kinase EDR1 OS=Arabidopsis thaliana OX=3702 GN=EDR1 PE=1 SV=1		GO:0008285,GO:0098725,GO:1902806,GO:0008289,GO:0046872,GO:1902584,GO:0000287,GO:0009631,GO:0010286,GO:0001558,GO:0009609,GO:0009626,GO:0009507,GO:0010726,GO:0009536,GO:0010942,GO:0009570,GO:0004708,GO:0010067,GO:0012505,GO:0007049,GO:0010082,GO:0009524,GO:0010365,GO:0000919,GO:0051301,GO:0004721,GO:0008152,GO:0003824,GO:0005819,GO:1901141,GO:0007349,GO:1901333,GO:0009555,GO:0010311,GO:0009556,GO:…	Atruncatum|Atruncatum_Atru.chr4.1780 Atruncatum|Atruncatum_Atru.chr5.1870 Gmax|Gmax_LOC100790135 Gmax|Gmax_LOC100809991 Gmax|Gmax_LOC100807361 Gmax|Gmax_LOC100810711 Graimondii|Graimondii_LOC105792343 Graimondii|Graimondii_LOC105798916 Hannuus|Hannuus_LOC110883935 Hannuus|Hannuus_LOC110936735 Jregia|Jregia_LOC108990725 Jregia|Jregia_LOC109006050 Ptrichocarpa|Ptrichocarpa_Potri.001G052000 Ptrichoc…
XOG0034945	Q9FMU6|Mitochondrial phosphate carrier protein 3, mitochondrial OS=Arabidopsis thaliana OX=3702 GN=MPT3 PE=1 SV=1		GO:0015228,GO:0009579,GO:0035435,GO:0016020,GO:0046861,GO:0009941,GO:0046872,GO:0030974,GO:0005777,GO:0009535,GO:0070588,GO:0090422,GO:0009514,GO:0033098,GO:0031966,GO:0015297,GO:0031969,GO:0009507,GO:0005347,GO:0009536,GO:0009501,GO:0009528,GO:0015085,GO:0015181,GO:0009706,GO:0015114,GO:0015189,GO:0017077,GO:0015217,GO:0016021,GO:0000064,GO:1902600,GO:0015866,GO:0005739,GO:0005290,GO:1990559,GO:…	Xsorbifolium|Xsorbifolium_XS13G00528 Xsorbifolium|Xsorbifolium_XS13G00530 Ayangbiense|Ayangbiense_TXG54931.1
XOG0014758	Q9FMN2|Phosphatidate phosphatase PAH2 OS=Arabidopsis thaliana OX=3702 GN=PAH2 PE=1 SV=1		GO:0005829,GO:0006629,GO:0006886,GO:0032586,GO:0000139,GO:0008195,GO:0016787,GO:0005737,GO:0016788,GO:0044437	Gmax|Gmax_LOC100785499 Gmax|Gmax_LOC100811824 Graimondii|Graimondii_LOC105769559 Graimondii|Graimondii_LOC105772709 Graimondii|Graimondii_LOC105771651 Graimondii|Graimondii_LOC105797330 Hannuus|Hannuus_LOC110879450 Hannuus|Hannuus_LOC110908856 Hannuus|Hannuus_LOC110914598 Athaliana|Athaliana_AT5G42870.1 Moleifera|Moleifera_Maole_022135 Osativa|Osativa_Os11t0615000 Vvinifera|Vvinifera_LOC100266011…
XOG0010343	Q9FMH8|Probable cysteine protease RD21B OS=Arabidopsis thaliana OX=3702 GN=RD21B PE=1 SV=1		GO:0005737,GO:0009555,GO:0009908,GO:0030154,GO:0007275,GO:0006970,GO:0009651,GO:0031410,GO:0016314,GO:0050832,GO:0004721,GO:1990169,GO:0004725,GO:0009626,GO:0009733,GO:0009735,GO:0009744,GO:0097655,GO:0009749,GO:0005575,GO:0009750,GO:0005764,GO:0010150,GO:0000323,GO:0005634,GO:0046856,GO:0008234,GO:0016787,GO:0005515,GO:0006508,GO:0008233,GO:0005773,GO:0005794,GO:0010494,GO:0000932,GO:0006629,GO:…	Athaliana|Athaliana_AT1G47128.1 Athaliana|Athaliana_AT3G19390.1 Athaliana|Athaliana_AT5G43060.1 Athaliana|Athaliana_AT3G19420.1 Athaliana|Athaliana_AT3G50110.1 Atruncatum|Atruncatum_Atru.chr13.745 Atruncatum|Atruncatum_Atru.chr5.2598 Atruncatum|Atruncatum_Atru.chr9.459 Atruncatum|Atruncatum_Atru.chr3.260 Atruncatum|Atruncatum_Atru.chr5.2597 Atruncatum|Atruncatum_Atru.chr9.458 Ayangbiense|Ayangbie…
XOG0014278	Q9FME2|Nuclear transport factor 2 OS=Arabidopsis thaliana OX=3702 GN=NTF2 PE=1 SV=1		GO:1900151,GO:0000184,GO:0006402,GO:0006952,GO:0009908,GO:2000028,GO:0003729,GO:0009409,GO:0015031,GO:0009414,GO:0006606,GO:0009651,GO:0005730,GO:0010029,GO:0080148,GO:1900140,GO:1901001,GO:0003677,GO:0003697,GO:0005681,GO:0005737,GO:0031047,GO:0003723,GO:0005515,GO:0005634,GO:0006417,GO:0006446,GO:0016032,GO:0060211,GO:0005635,GO:0008143,GO:0010494,GO:0034605,GO:0006397,GO:0016607,GO:0009536,GO:…	Jregia|Jregia_LOC108986460 Jregia|Jregia_LOC108987969 Oeuropae|Oeuropae_LOC111380688 Oeuropae|Oeuropae_LOC111400923 Oeuropae|Oeuropae_LOC111396979 Osativa|Osativa_Os02t0497700 Osativa|Osativa_Os03t0418800 Osativa|Osativa_Os07t0603100 Sindicum|Sindicum_LOC105167615 Sindicum|Sindicum_LOC105177331 Xsorbifolium|Xsorbifolium_XS01G03168 Xsorbifolium|Xsorbifolium_XS01G03173 Moleifera|Moleifera_Maole_019…
XOG0031524	Q9FME2|Nuclear transport factor 2 OS=Arabidopsis thaliana OX=3702 GN=NTF2 PE=1 SV=1		GO:0019843,GO:0005515,GO:0005840,GO:0005634,GO:0009507,GO:0006417,GO:0060211,GO:0000184,GO:0015031,GO:0006606,GO:0006397,GO:0005730,GO:0005635,GO:0016032,GO:0006446,GO:0005737,GO:1900151,GO:0031047,GO:0009536,GO:0003723,GO:0051704,GO:0044419	Xsorbifolium|Xsorbifolium_XS02G00095 Xsorbifolium|Xsorbifolium_XS02G00105 Ayangbiense|Ayangbiense_TXG48848.1 Dlongan|Dlongan_Dlo_001255.1
XOG0027263	Q9FMD5|Protein TIC 40, chloroplastic OS=Arabidopsis thaliana OX=3702 GN=TIC40 PE=1 SV=1		GO:0016020,GO:0016021,GO:0005515,GO:0009507,GO:0009528,GO:0009536,GO:0009706,GO:0015031,GO:0031224	Xsorbifolium|Xsorbifolium_XS03G00168 Xsorbifolium|Xsorbifolium_XS05G00080 Xsorbifolium|Xsorbifolium_XS11G02079 Xsorbifolium|Xsorbifolium_XS13G00851 Xsorbifolium|Xsorbifolium_XS14G01294 Xsorbifolium|Xsorbifolium_XS08G01239 Xsorbifolium|Xsorbifolium_XS08G01257
XOG0034935	Q9FM90|Putative FBD-associated F-box protein At5g56410 OS=Arabidopsis thaliana OX=3702 GN=At5g56410 PE=4 SV=1		GO:0051321,GO:0005694,GO:0006281,GO:0016020,GO:0016021,GO:0005634,GO:0016567,GO:0006974,GO:0031224	Xsorbifolium|Xsorbifolium_XS11G01307 Xsorbifolium|Xsorbifolium_XS11G01326 Graimondii|Graimondii_LOC105791384
XOG0042906	Q9FLX5|ABC transporter G family member 8 OS=Arabidopsis thaliana OX=3702 GN=ABCG8 PE=2 SV=1		GO:0016020,GO:0016021,GO:0000166,GO:0005524,GO:0031224	Xsorbifolium|Xsorbifolium_XS14G01022 Xsorbifolium|Xsorbifolium_XS15G01037
XOG0034930	Q9FLS0|F-box protein At5g07610 OS=Arabidopsis thaliana OX=3702 GN=At5g07610 PE=2 SV=1		GO:0010118,GO:0042631,GO:0005515,GO:0009738,GO:0009788,GO:0006952,GO:0016020,GO:0016021,GO:0016567,GO:0030246,GO:0005634,GO:0010035,GO:0009737,GO:0097305,GO:0001101,GO:0071229,GO:0009415,GO:0009725,GO:0071215,GO:0097306,GO:0009719,GO:0010648,GO:0023057,GO:0071310,GO:1901700,GO:0009605,GO:0023052,GO:0070887,GO:0033993,GO:0042221,GO:1901701,GO:0009414,GO:0007165,GO:0032870,GO:0071495,GO:0031224	Xsorbifolium|Xsorbifolium_XS11G00011 Xsorbifolium|Xsorbifolium_XS11G02116 Moleifera|Moleifera_Maole_019110
XOG0027537	Q9FLN0|GDSL esterase/lipase 1 OS=Arabidopsis thaliana OX=3702 GN=GLIP1 PE=1 SV=1		GO:0005575,GO:0048046,GO:0010930,GO:0009871,GO:0070505,GO:0008299,GO:0009873,GO:0016798,GO:0009611,GO:0016042,GO:0004560,GO:0016298,GO:0016787,GO:0005576,GO:0005615,GO:0016746,GO:0006629,GO:0008152,GO:0016788,GO:0009723,GO:0050285,GO:0005773,GO:0009734,GO:0009820,GO:0005783,GO:0009751,GO:0006952,GO:0033879,GO:0010226,GO:0009753,GO:0009627,GO:0019863,GO:0042538,GO:0009814,GO:0009817,GO:0042493,GO:…	Ayangbiense|Ayangbiense_TXG68206.1 Ayangbiense|Ayangbiense_TXG68207.1 Xsorbifolium|Xsorbifolium_XS08G00397 Xsorbifolium|Xsorbifolium_XS08G00409 Csinensis|Csinensis_LOC112498940 Dlongan|Dlongan_Dlo_018835.1
XOG0042830	Q9FLC2|Monooxygenase 3 OS=Arabidopsis thaliana OX=3702 GN=MO3 PE=2 SV=1		GO:0016787,GO:0046872,GO:0004518,GO:0004519,GO:0004523,GO:0009620,GO:0004497,GO:0016491,GO:0055114,GO:0009607,GO:0051704,GO:0043207,GO:0051707,GO:0009605,GO:0016788	Xsorbifolium|Xsorbifolium_XS09G01395 Xsorbifolium|Xsorbifolium_XS09G01397
XOG0031580	Q9FKZ3|LOB domain-containing protein 36 OS=Arabidopsis thaliana OX=3702 GN=LBD36 PE=2 SV=1		GO:0005515,GO:0042803,GO:0048830,GO:0010311,GO:0007275,GO:0005634,GO:0045893,GO:0090698,GO:0099402,GO:0048527,GO:0048528,GO:0090696,GO:0090697,GO:0022622,GO:0048364,GO:0048646,GO:1905393,GO:0042802	Xsorbifolium|Xsorbifolium_XS09G00625 Xsorbifolium|Xsorbifolium_XS09G00626 Xsorbifolium|Xsorbifolium_XS09G00629 Xsorbifolium|Xsorbifolium_XS09G00639
XOG0025843	Q9FKH6|Cytochrome b561 and DOMON domain-containing protein At5g35735 OS=Arabidopsis thaliana OX=3702 GN=At5g35735 PE=2 SV=1	May act as a catecholamine-responsive trans-membrane electron transporter.	GO:0046872,GO:0031225,GO:0005886,GO:0009734,GO:0055114,GO:0016020,GO:0016021,GO:0009725,GO:0009719,GO:0009733,GO:0071310,GO:0023052,GO:0070887,GO:0042221,GO:0007165,GO:0032870,GO:0071495,GO:0031224	Ptrichocarpa|Ptrichocarpa_Potri.002G222700 Ptrichocarpa|Ptrichocarpa_Potri.014G162000 Xsorbifolium|Xsorbifolium_XS13G00789 Xsorbifolium|Xsorbifolium_XS13G00801 Athaliana|Athaliana_AT5G35735.1 Csinensis|Csinensis_LOC102618290 Dlongan|Dlongan_Dlo_012889.1 Vvinifera|Vvinifera_LOC100258038 Ayangbiense|Ayangbiense_TXG55488.1
XOG0011159	Q9FKC0|60S ribosomal protein L13a-4 OS=Arabidopsis thaliana OX=3702 GN=RPL13AD PE=2 SV=1		GO:0005840,GO:0009507,GO:0009536	Athaliana|Athaliana_AT4G13170.1 Athaliana|Athaliana_AT5G48760.1 Gmax|Gmax_LOC100499978 Gmax|Gmax_LOC100784830 Gmax|Gmax_LOC100808497 Gmax|Gmax_LOC100813340 Gmax|Gmax_LOC100527190 Graimondii|Graimondii_LOC105777735 Graimondii|Graimondii_LOC105794063 Graimondii|Graimondii_LOC105800371 Graimondii|Graimondii_LOC105790497 Graimondii|Graimondii_LOC105799062 Graimondii|Graimondii_LOC105803290 Hannuus|Ha…
XOG0018621	Q9FKA5|Uncharacterized protein At5g39570 OS=Arabidopsis thaliana OX=3702 GN=At5g39570 PE=1 SV=1		-	Atruncatum|Atruncatum_Atru.chr10.2079 Atruncatum|Atruncatum_Atru.chr10.2091 Vvinifera|Vvinifera_LOC104878738 Vvinifera|Vvinifera_LOC104878751 Xsorbifolium|Xsorbifolium_XS07G00679 Xsorbifolium|Xsorbifolium_XS07G00685 Athaliana|Athaliana_AT1G11440.1 Csinensis|Csinensis_LOC102616344 Gmax|Gmax_LOC102661545 Moleifera|Moleifera_Maole_014459 Slycopersicum|Slycopersicum_Solyc02g079780.1 Graimondii|Graimo…
XOG0015779	Q9FK68|Ras-related protein RABA1c OS=Arabidopsis thaliana OX=3702 GN=RABA1C PE=1 SV=1		GO:0009733,GO:0003924,GO:0010008,GO:0019900,GO:0030659,GO:0031410,GO:0005515,GO:0045324,GO:0000139,GO:0005774,GO:0005783,GO:0007034,GO:0005789,GO:0006897,GO:0005773,GO:0009705,GO:0010256,GO:0019899,GO:0032586,GO:0019901,GO:0010089,GO:0005856,GO:0010508,GO:0005929,GO:0030992,GO:0031514,GO:0042995,GO:0015031,GO:0005764,GO:0016020,GO:0005765,GO:0000166,GO:0005819,GO:0005525,GO:0005886,GO:0005794,GO:…	Athaliana|Athaliana_AT4G18800.1 Athaliana|Athaliana_AT5G45750.1 Gmax|Gmax_LOC100810759 Gmax|Gmax_LOC547654 Graimondii|Graimondii_LOC105769146 Graimondii|Graimondii_LOC105773507 Graimondii|Graimondii_LOC105776207 Oeuropae|Oeuropae_LOC111370504 Oeuropae|Oeuropae_LOC111412153 Xsorbifolium|Xsorbifolium_XS07G00324 Xsorbifolium|Xsorbifolium_XS07G00346 Atruncatum|Atruncatum_Atru.chr10.1573 Csinensis|Csi…
XOG0034920	Q9FJW6|Pentatricopeptide repeat-containing protein At5g67570, chloroplastic OS=Arabidopsis thaliana OX=3702 GN=DG1 PE=1 SV=2		GO:0000166,GO:0009536,GO:0005759,GO:0005739,GO:0005634,GO:0009570,GO:0048255,GO:0003723,GO:0006397,GO:0006417,GO:0009534,GO:0009579,GO:0045727,GO:0003729,GO:0042793,GO:0005743,GO:0005515,GO:0016020,GO:0009507	Xsorbifolium|Xsorbifolium_XS09G00161 Xsorbifolium|Xsorbifolium_XS09G00186 Xsorbifolium|Xsorbifolium_XS09G00193
XOG0042819	Q9FJW6|Pentatricopeptide repeat-containing protein At5g67570, chloroplastic OS=Arabidopsis thaliana OX=3702 GN=DG1 PE=1 SV=2		GO:0009536,GO:0042793,GO:0005515,GO:0009507	Xsorbifolium|Xsorbifolium_XS09G00187 Xsorbifolium|Xsorbifolium_XS09G00194
XOG0020946	Q9FJW5|Telomere repeat-binding factor 2 OS=Arabidopsis thaliana OX=3702 GN=TRB2 PE=1 SV=1		GO:0000785,GO:0003677,GO:0005634,GO:0003691,GO:0043047,GO:0000781,GO:0043565,GO:2000014,GO:0005694,GO:0005730,GO:0042803,GO:0009960,GO:0010154,GO:0042802,GO:0003690	Athaliana|Athaliana_AT3G49850.1 Athaliana|Athaliana_AT5G67580.1 Gmax|Gmax_LOC100779583 Gmax|Gmax_LOC100796539 Gmax|Gmax_LOC778165 Gmax|Gmax_MYB85 Graimondii|Graimondii_LOC105787681 Graimondii|Graimondii_LOC105804039 Jregia|Jregia_LOC108988560 Jregia|Jregia_LOC109002460 Ptrichocarpa|Ptrichocarpa_Potri.014G004900 Xsorbifolium|Xsorbifolium_XS09G00160 Xsorbifolium|Xsorbifolium_XS09G00184 Atruncatum|A…
XOG0042962	Q9FJW3|Cysteine-rich and transmembrane domain-containing protein WIH1 OS=Arabidopsis thaliana OX=3702 GN=WIH1 PE=2 SV=1		GO:0016020,GO:0016021,GO:0031224	Xsorbifolium|Xsorbifolium_XS09G00154 Xsorbifolium|Xsorbifolium_XS09G00179
XOG0042840	Q9FJD5|Laccase-17 OS=Arabidopsis thaliana OX=3702 GN=LAC17 PE=2 SV=1		GO:0006979,GO:0055114,GO:0005576,GO:0016491,GO:0046274,GO:0009615,GO:0009753,GO:0019854,GO:0042542,GO:0050687,GO:0006952,GO:0008447,GO:0046872,GO:0009651,GO:0048046,GO:1901001,GO:0052716,GO:0042493,GO:0046677,GO:0098542,GO:0010035,GO:0002831,GO:0032101,GO:0047484,GO:0009607,GO:0051704,GO:0001101,GO:0043207,GO:0051707,GO:1901000,GO:0009725,GO:0043900,GO:0009719,GO:0002682,GO:0009698,GO:0031347,GO:…	Xsorbifolium|Xsorbifolium_XS10G00617 Xsorbifolium|Xsorbifolium_XS10G00623
XOG0019308	Q9FJB8|Growth-regulating factor 7 OS=Arabidopsis thaliana OX=3702 GN=GRF7 PE=2 SV=1		GO:0048366,GO:0005515,GO:0008283,GO:0009739,GO:0030912,GO:0005634,GO:0045893,GO:0048316,GO:0010035,GO:0099402,GO:0001101,GO:0009415,GO:0048827,GO:0009725,GO:0009719,GO:1901700,GO:0033993,GO:0042221,GO:0010154	Gmax|Gmax_LOC100796948 Gmax|Gmax_LOC100803096 Oeuropae|Oeuropae_LOC111388991 Oeuropae|Oeuropae_LOC111388992 Oeuropae|Oeuropae_LOC111402838 Ptrichocarpa|Ptrichocarpa_Potri.012G022600 Ptrichocarpa|Ptrichocarpa_Potri.015G006200 Sindicum|Sindicum_LOC105160287 Sindicum|Sindicum_LOC105166777 Xsorbifolium|Xsorbifolium_XS14G01331 Xsorbifolium|Xsorbifolium_XS14G01346 Athaliana|Athaliana_AT5G53660.1 Atrunc…
XOG0028212	Q9FJ30|Putative F-box/LRR-repeat protein At5g41840 OS=Arabidopsis thaliana OX=3702 GN=At5g41840 PE=4 SV=1		GO:0051321,GO:0005694,GO:0006281,GO:0005930,GO:0031514,GO:0042995,GO:0005737,GO:0005856,GO:0005929,GO:0005634,GO:0016567,GO:0006974	Xsorbifolium|Xsorbifolium_XS08G00450 Xsorbifolium|Xsorbifolium_XS08G00474 Ayangbiense|Ayangbiense_TXG68999.1 Dlongan|Dlongan_Dlo_031567.1 Ptrichocarpa|Ptrichocarpa_Potri.001G395000 Csinensis|Csinensis_LOC102618558
XOG0029546	Q9FIZ3|LRR receptor-like serine/threonine-protein kinase GSO2 OS=Arabidopsis thaliana OX=3702 GN=GSO2 PE=1 SV=2	Together with GSO1, receptor-like serine/threonine-kinase required during the development of the epidermal surface in embryos and cotyledons. Involved in the nuclear division phase of megagametogenesis. In coordination with GSO2, regulates root growth through control of cell division and cell fate specification. Controls seedling root growth by modulating sucrose response after germination (PubMe…	GO:0004672,GO:0071244,GO:0002240,GO:0019901,GO:0032491,GO:0002229,GO:1900150,GO:0010376,GO:1902288,GO:1905034,GO:0009620,GO:0005618,GO:0009651,GO:0008134,GO:0048471,GO:0048510,GO:0048574,GO:0005516,GO:0005737,GO:0009625,GO:0048046,GO:0009733,GO:1902290,GO:1900425,GO:0009960,GO:0009817,GO:0016787,GO:0043068,GO:0050135,GO:0061809,GO:0016740,GO:0042659,GO:0048226,GO:0051302,GO:0000166,GO:0071555,GO:…	Xsorbifolium|Xsorbifolium_XS07G00273 Xsorbifolium|Xsorbifolium_XS07G00271 Xsorbifolium|Xsorbifolium_XS07G00275 Atruncatum|Atruncatum_Atru.chr10.1491 Ayangbiense|Ayangbiense_TXG47731.1
XOG0042609	Q9FIZ3|LRR receptor-like serine/threonine-protein kinase GSO2 OS=Arabidopsis thaliana OX=3702 GN=GSO2 PE=1 SV=2	Together with GSO1, receptor-like serine/threonine-kinase required during the development of the epidermal surface in embryos and cotyledons. Involved in the nuclear division phase of megagametogenesis. In coordination with GSO2, regulates root growth through control of cell division and cell fate specification. Controls seedling root growth by modulating sucrose response after germination (PubMe…	GO:0003677,GO:0098725,GO:1902806,GO:0071446,GO:0002238,GO:1900150,GO:0010262,GO:0045089,GO:0002240,GO:0019901,GO:0009651,GO:0032491,GO:0005618,GO:0002229,GO:0010070,GO:0002376,GO:0030246,GO:0009620,GO:0010183,GO:0002239,GO:0031625,GO:1902289,GO:0009877,GO:0010200,GO:0008061,GO:2000071,GO:1901001,GO:0008356,GO:0010090,GO:0010375,GO:0009555,GO:0010376,GO:0060320,GO:0071215,GO:0009631,GO:1905034,GO:…	Xsorbifolium|Xsorbifolium_XS08G01147 Xsorbifolium|Xsorbifolium_XS08G01160
XOG0012632	Q9FIB6|26S proteasome non-ATPase regulatory subunit 12 homolog A OS=Arabidopsis thaliana OX=3702 GN=RPN5A PE=1 SV=1		GO:0007275,GO:0008180,GO:0009585,GO:0010017,GO:0005515,GO:0000502,GO:0005634,GO:0005737,GO:0009605,GO:0023052,GO:0007165	Athaliana|Athaliana_AT5G09900.3 Athaliana|Athaliana_AT5G64760.1 Gmax|Gmax_LOC100791893 Gmax|Gmax_LOC100793755 Gmax|Gmax_LOC100801382 Gmax|Gmax_LOC100817016 Graimondii|Graimondii_LOC105780412 Graimondii|Graimondii_LOC105792716 Hannuus|Hannuus_LOC110884240 Hannuus|Hannuus_LOC110928927 Hannuus|Hannuus_LOC110940309 Jregia|Jregia_LOC108980340 Jregia|Jregia_LOC109009985 Oeuropae|Oeuropae_LOC111366816 O…
XOG0042772	Q9FI78|Shikimate O-hydroxycinnamoyltransferase OS=Arabidopsis thaliana OX=3702 GN=HST PE=1 SV=1		GO:0102406,GO:0047203,GO:0009821,GO:0050638,GO:0042617,GO:0102165,GO:0050642,GO:0016132,GO:0009742,GO:0001558,GO:0009962,GO:0005634,GO:0010268,GO:0005783,GO:0006952,GO:0050636,GO:0047180,GO:0009718,GO:0009809,GO:0009636,GO:0016407,GO:0016413,GO:0035835,GO:0047162,GO:0080073,GO:0006596,GO:0008216,GO:0071555,GO:0047183,GO:1900150,GO:0016740,GO:0102777,GO:1900424,GO:0016746,GO:0102815,GO:0009617,GO:…	Xsorbifolium|Xsorbifolium_XS07G00973 Xsorbifolium|Xsorbifolium_XS07G00974
XOG0042598	Q9FI46|Chromophore lyase CRL, chloroplastic OS=Arabidopsis thaliana OX=3702 GN=CRL PE=1 SV=1		GO:0009707,GO:0016020,GO:0016021,GO:0016829,GO:0046741,GO:0051301,GO:0098586,GO:0006952,GO:0007049,GO:0007275,GO:0009507,GO:0009527,GO:0009536,GO:0009607,GO:0051704,GO:0040011,GO:0043207,GO:0051707,GO:0044419,GO:0009605,GO:0031224	Xsorbifolium|Xsorbifolium_XS01G01552 Xsorbifolium|Xsorbifolium_XS01G01566
XOG0022515	Q9FHE1|Glutathione S-transferase T3 OS=Arabidopsis thaliana OX=3702 GN=GSTT3 PE=2 SV=1	May be involved in the conjugation of reduced glutathione to a wide number of exogenous and endogenous hydrophobic electrophiles and have a detoxification role against certain herbicides.	GO:0009636,GO:0005777,GO:0016740,GO:0004364,GO:0005634,GO:0042221	Xsorbifolium|Xsorbifolium_XS01G02829 Xsorbifolium|Xsorbifolium_XS01G02887 Xsorbifolium|Xsorbifolium_XS01G02979 Xsorbifolium|Xsorbifolium_XS03G00517 Xsorbifolium|Xsorbifolium_XS03G01371 Xsorbifolium|Xsorbifolium_XS04G02282 Xsorbifolium|Xsorbifolium_XS06G00092 Xsorbifolium|Xsorbifolium_XS06G01125 Xsorbifolium|Xsorbifolium_XS08G01630 Xsorbifolium|Xsorbifolium_XS09G00390 Xsorbifolium|Xsorbifolium_XS1…
XOG0010387	Q9FHB6|Protein DETOXIFICATION 16 OS=Arabidopsis thaliana OX=3702 GN=DTX16 PE=2 SV=1		GO:0006952,GO:0010015,GO:0005773,GO:0080168,GO:0031902,GO:0005774,GO:0090440,GO:0042910,GO:0009813,GO:2000070,GO:0010023,GO:0015297,GO:0015299,GO:0009705,GO:0000139,GO:0048767,GO:0005777,GO:0005768,GO:0005794,GO:0005778,GO:0005770,GO:0006970,GO:0010008,GO:0009408,GO:0016020,GO:0010252,GO:0009646,GO:0016021,GO:0046620,GO:0009737,GO:0005886,GO:0048878,GO:0010035,GO:0099402,GO:0097305,GO:0042592,GO:…	Athaliana|Athaliana_AT1G73700.1 Athaliana|Athaliana_AT2G34360.1 Athaliana|Athaliana_AT5G52450.1 Atruncatum|Atruncatum_Atru.chr11.350 Atruncatum|Atruncatum_Atru.chr9.2573 Ayangbiense|Ayangbiense_TXG50205.1 Ayangbiense|Ayangbiense_TXG51390.1 Ayangbiense|Ayangbiense_TXG51393.1 Ayangbiense|Ayangbiense_TXG51392.1 Ayangbiense|Ayangbiense_TXG51395.1 Ayangbiense|Ayangbiense_TXG57263.1 Csinensis|Csinensis…
XOG0017359	Q9FH57|GATA transcription factor 5 OS=Arabidopsis thaliana OX=3702 GN=GATA5 PE=2 SV=1		GO:0080050,GO:1902326,GO:0009658,GO:0071555,GO:0090693,GO:2000028,GO:0009735,GO:1905177,GO:0010114,GO:0009733,GO:0009739,GO:0007275,GO:0010167,GO:0009736,GO:0005515,GO:0009908,GO:0009909,GO:0009934,GO:0099402,GO:0042803,GO:0009740,GO:1901698,GO:0043565,GO:0009938,GO:0009416,GO:0045892,GO:0010029,GO:0009646,GO:0048825,GO:0003677,GO:0010151,GO:0048437,GO:0001228,GO:0005634,GO:0043610,GO:0048510,GO:…	Graimondii|Graimondii_LOC105783009 Graimondii|Graimondii_LOC105795349 Hannuus|Hannuus_LOC110911594 Hannuus|Hannuus_LOC110920743 Jregia|Jregia_LOC108986988 Jregia|Jregia_LOC109006529 Oeuropae|Oeuropae_LOC111374921 Oeuropae|Oeuropae_LOC111380711 Ptrichocarpa|Ptrichocarpa_Potri.004G161500 Ptrichocarpa|Ptrichocarpa_Potri.009G123400 Xsorbifolium|Xsorbifolium_XS03G01830 Xsorbifolium|Xsorbifolium_XS09G0…
XOG0014321	Q9FH28|Chaperone protein dnaJ 49 OS=Arabidopsis thaliana OX=3702 GN=ATJ49 PE=2 SV=2		GO:0009507,GO:0005788,GO:0009536,GO:0005789,GO:0009579,GO:0005794,GO:0005856,GO:0000139,GO:0005737,GO:0044794,GO:0010598,GO:0016032,GO:0048038,GO:0005515,GO:0009535,GO:0005886,GO:0005739,GO:0046872,GO:0016020,GO:0005773,GO:0005634,GO:0016021,GO:0006952,GO:0005783,GO:0051704,GO:0043900,GO:0044419,GO:0043902,GO:0042175,GO:0098827,GO:0031224	Athaliana|Athaliana_AT1G16680.1 Athaliana|Athaliana_AT1G79030.1 Gmax|Gmax_LOC100779992 Gmax|Gmax_LOC100817237 Graimondii|Graimondii_LOC105775557 Graimondii|Graimondii_LOC105782976 Hannuus|Hannuus_LOC110873545 Hannuus|Hannuus_LOC110929702 Oeuropae|Oeuropae_LOC111402375 Oeuropae|Oeuropae_LOC111407130 Ptrichocarpa|Ptrichocarpa_Potri.001G438300 Ptrichocarpa|Ptrichocarpa_Potri.011G142000 Sindicum|Sind…
XOG0020679	Q9FGY4|F-box protein At5g49610 OS=Arabidopsis thaliana OX=3702 GN=At5g49610 PE=1 SV=1		GO:0005515,GO:0005634,GO:0005737,GO:0010118,GO:0042631,GO:0009738,GO:0009788,GO:0016567,GO:0006952,GO:0009626,GO:0010035,GO:0009737,GO:0097305,GO:0001101,GO:0071229,GO:0009415,GO:0009725,GO:0071215,GO:0097306,GO:0009719,GO:0010648,GO:0023057,GO:0071310,GO:0008219,GO:0002376,GO:1901700,GO:0009605,GO:0023052,GO:0070887,GO:0033993,GO:0042221,GO:1901701,GO:0009414,GO:0007165,GO:0032870,GO:0071495,GO:…	Jregia|Jregia_LOC108995335 Jregia|Jregia_LOC108995336 Oeuropae|Oeuropae_LOC111397244 Oeuropae|Oeuropae_LOC111409013 Slycopersicum|Slycopersicum_Solyc01g097610.3 Slycopersicum|Slycopersicum_Solyc02g085450.2 Xsorbifolium|Xsorbifolium_XS09G00758 Xsorbifolium|Xsorbifolium_XS09G00766 Ayangbiense|Ayangbiense_TXG59616.1 Atruncatum|Atruncatum_Atru.chr3.556 Csinensis|Csinensis_LOC102621822 Dlongan|Dlongan…
XOG0025493	Q9FGK4|Cytochrome b561 and DOMON domain-containing protein At5g47530 OS=Arabidopsis thaliana OX=3702 GN=At5g47530 PE=2 SV=1	May act as a catecholamine-responsive trans-membrane electron transporter.	GO:0046872,GO:0031225,GO:0005886,GO:0009734,GO:0055114,GO:0016020,GO:0016021,GO:0009725,GO:0009719,GO:0009733,GO:0071310,GO:0023052,GO:0070887,GO:0042221,GO:0007165,GO:0032870,GO:0071495,GO:0031224	Atruncatum|Atruncatum_Atru.chr12.1258 Atruncatum|Atruncatum_Atru.chr12.1259 Gmax|Gmax_LOC100776149 Gmax|Gmax_LOC100780702 Xsorbifolium|Xsorbifolium_XS03G00525 Xsorbifolium|Xsorbifolium_XS03G00527 Xsorbifolium|Xsorbifolium_XS03G00528 Xsorbifolium|Xsorbifolium_XS03G00534 Xsorbifolium|Xsorbifolium_XS03G00535
XOG0042838	Q9FGK3|Putative MO25-like protein At5g47540 OS=Arabidopsis thaliana OX=3702 GN=At5g47540 PE=2 SV=1		-	Xsorbifolium|Xsorbifolium_XS10G00511 Xsorbifolium|Xsorbifolium_XS10G00517
XOG0024596	Q9FGF0|Phosphoglycerate mutase-like protein 1 OS=Arabidopsis thaliana OX=3702 GN=At5g64460 PE=2 SV=1		GO:0009507,GO:0009536	Ayangbiense|Ayangbiense_TXG52616.1 Ayangbiense|Ayangbiense_TXG52617.1 Graimondii|Graimondii_LOC105767615 Graimondii|Graimondii_LOC105772290 Graimondii|Graimondii_LOC105772371 Graimondii|Graimondii_LOC105781869 Xsorbifolium|Xsorbifolium_XS06G01365 Xsorbifolium|Xsorbifolium_XS06G01366 Athaliana|Athaliana_AT1G09935.1 Csinensis|Csinensis_LOC102626864 Ptrichocarpa|Ptrichocarpa_Potri.002G108600
XOG0028601	Q9FGF0|Phosphoglycerate mutase-like protein 1 OS=Arabidopsis thaliana OX=3702 GN=At5g64460 PE=2 SV=1		GO:0009507,GO:0009536	Csinensis|Csinensis_LOC102627136 Csinensis|Csinensis_LOC102627429 Xsorbifolium|Xsorbifolium_XS06G01362 Xsorbifolium|Xsorbifolium_XS06G01364 Ayangbiense|Ayangbiense_TXG52619.1
XOG0018390	Q9FFN2|Probable glycosyltransferase At5g03795 OS=Arabidopsis thaliana OX=3702 GN=At5g03795 PE=3 SV=2		GO:0071555,GO:0000139,GO:0005794,GO:0016020,GO:0102983,GO:0010417,GO:0045492,GO:0080116,GO:0009834,GO:0005515,GO:0016021,GO:0016740,GO:0016757,GO:0031224	Graimondii|Graimondii_LOC105781881 Graimondii|Graimondii_LOC105793722 Sindicum|Sindicum_LOC105161796 Sindicum|Sindicum_LOC105173946 Csinensis|Csinensis_LOC102625628 Gmax|Gmax_LOC100798319 Graimondii|Graimondii_LOC105784173 Hannuus|Hannuus_LOC110904337 Moleifera|Moleifera_Maole_014585 Ayangbiense|Ayangbiense_TXG66348.1 Dlongan|Dlongan_Dlo_030604.1 Hannuus|Hannuus_LOC110924939 Jregia|Jregia_LOC1089…
XOG0023727	Q9FFJ8|L10-interacting MYB domain-containing protein OS=Arabidopsis thaliana OX=3702 GN=LIMYB PE=1 SV=1		GO:0005634,GO:0003677,GO:0046872	Ayangbiense|Ayangbiense_TXG49506.1 Ayangbiense|Ayangbiense_TXG58819.1 Ayangbiense|Ayangbiense_TXG72675.1 Osativa|Osativa_Os04t0243400 Osativa|Osativa_Os12t0207200 Osativa|Osativa_Os05t0596300 Vvinifera|Vvinifera_LOC109122326 Vvinifera|Vvinifera_LOC109122494 Atruncatum|Atruncatum_Atru.chr11.998 Moleifera|Moleifera_Maole_019212 Oeuropae|Oeuropae_LOC111387985 Xsorbifolium|Xsorbifolium_XS07G01861 Xso…
XOG0042618	Q9FFD0|Auxin efflux carrier component 5 OS=Arabidopsis thaliana OX=3702 GN=PIN5 PE=2 SV=2		GO:0005783,GO:0005789,GO:0005886,GO:0010015,GO:0007275,GO:0009630,GO:0009926,GO:0009921,GO:0009749,GO:0048825,GO:0005515,GO:0009734,GO:0016020,GO:0016021,GO:0010817,GO:0099402,GO:0048827,GO:0009725,GO:0048366,GO:0009719,GO:0009793,GO:0009733,GO:0022622,GO:0048364,GO:0071310,GO:1901700,GO:0009605,GO:0023052,GO:0070887,GO:0042221,GO:0007165,GO:0032870,GO:0010154,GO:0071495,GO:0009743,GO:0009790,GO:…	Xsorbifolium|Xsorbifolium_XS02G00254 Xsorbifolium|Xsorbifolium_XS02G00266
XOG0029538	Q9FFB6|E3 ubiquitin-protein ligase RZFP34 OS=Arabidopsis thaliana OX=3702 GN=RZPF34 PE=1 SV=1		GO:0005634,GO:0005737,GO:0005783,GO:0006952,GO:0008270,GO:0010106,GO:0016020,GO:0016021,GO:0016874,GO:0060586,GO:0061630,GO:0016567,GO:0005506,GO:0016740,GO:0005515,GO:0046872,GO:0048878,GO:0050801,GO:0042592,GO:0055065,GO:0098771,GO:0055080,GO:0009605,GO:0140096,GO:0031224	Xsorbifolium|Xsorbifolium_XS04G00580 Xsorbifolium|Xsorbifolium_XS10G00979 Xsorbifolium|Xsorbifolium_XS13G00097 Xsorbifolium|Xsorbifolium_XS13G00584 Xsorbifolium|Xsorbifolium_XS13G00585
XOG0014851	Q9FF66|Ubiquitin-conjugating enzyme E2 22 OS=Arabidopsis thaliana OX=3702 GN=UBC22 PE=1 SV=1		GO:0016021,GO:0010017,GO:0005524,GO:0005737,GO:0016567,GO:0045116,GO:0005515,GO:0016925,GO:0031625,GO:0004842,GO:0005778,GO:0019900,GO:0007031,GO:0005783,GO:0015031,GO:0005789,GO:0016020,GO:0005794,GO:0005777,GO:0016740,GO:0016874,GO:0005634,GO:0061631,GO:0000139,GO:0009585,GO:0000166,GO:0009605,GO:0023052,GO:0007165,GO:0140096,GO:0042175,GO:0098827,GO:0031224	Gmax|Gmax_LOC100801681 Gmax|Gmax_LOC100811067 Hannuus|Hannuus_LOC110868742 Hannuus|Hannuus_LOC110903856 Jregia|Jregia_LOC108988378 Jregia|Jregia_LOC108992605 Oeuropae|Oeuropae_LOC111375315 Oeuropae|Oeuropae_LOC111386262 Ptrichocarpa|Ptrichocarpa_Potri.006G026900 Ptrichocarpa|Ptrichocarpa_Potri.016G024800 Xsorbifolium|Xsorbifolium_XS01G03070 Xsorbifolium|Xsorbifolium_XS01G03078 Athaliana|Athaliana…
XOG0042605	Q9FF66|Ubiquitin-conjugating enzyme E2 22 OS=Arabidopsis thaliana OX=3702 GN=UBC22 PE=1 SV=1		GO:0005524,GO:0016567,GO:0016740,GO:0061631,GO:0000166,GO:0140096	Xsorbifolium|Xsorbifolium_XS01G03069 Xsorbifolium|Xsorbifolium_XS01G03077
XOG0042606	Q9FF66|Ubiquitin-conjugating enzyme E2 22 OS=Arabidopsis thaliana OX=3702 GN=UBC22 PE=1 SV=1		GO:0005524,GO:0016567,GO:0016740,GO:0061631,GO:0000166,GO:0140096	Xsorbifolium|Xsorbifolium_XS01G03071 Xsorbifolium|Xsorbifolium_XS01G03079
XOG0013822	Q9FF18|Cytokinin hydroxylase OS=Arabidopsis thaliana OX=3702 GN=CYP735A1 PE=1 SV=1		GO:0033770,GO:0102604,GO:0102668,GO:0047056,GO:0016132,GO:0080132,GO:0005886,GO:0009414,GO:1901012,GO:0009733,GO:0009707,GO:0102557,GO:0009527,GO:0008299,GO:0047052,GO:0102632,GO:0010132,GO:0019742,GO:0050592,GO:0102614,GO:0036202,GO:0090709,GO:0102598,GO:0033772,GO:0009718,GO:0102626,GO:0036191,GO:0008168,GO:0036204,GO:0016740,GO:0030659,GO:0032259,GO:0031410,GO:0048653,GO:0052722,GO:0050616,GO:…	Athaliana|Athaliana_AT1G67110.1 Athaliana|Athaliana_AT5G38450.1 Gmax|Gmax_LOC100808392 Gmax|Gmax_LOC100812443 Gmax|Gmax_LOC100812567 Graimondii|Graimondii_LOC105763147 Graimondii|Graimondii_LOC105803578 Jregia|Jregia_LOC108987045 Jregia|Jregia_LOC108987941 Oeuropae|Oeuropae_LOC111376931 Oeuropae|Oeuropae_LOC111382823 Ptrichocarpa|Ptrichocarpa_Potri.004G100400 Ptrichocarpa|Ptrichocarpa_Potri.017G1…
XOG0017411	Q9FF17|Probable dolichyl pyrophosphate Man9GlcNAc2 alpha-1,3-glucosyltransferase OS=Arabidopsis thaliana OX=3702 GN=At5g38460 PE=2 SV=1	Adds the first glucose residue to the lipid-linked oligosaccharide precursor for N-linked glycosylation. Transfers glucose from dolichyl phosphate glucose (Dol-P-Glc) onto the lipid-linked oligosaccharide Man9GlcNAc2-PP-Dol (By similarity).	GO:0016757,GO:0042281,GO:0005783,GO:0005789,GO:0006486,GO:0042283,GO:0016020,GO:0016021,GO:0016740,GO:0042175,GO:0098827,GO:0031224	Jregia|Jregia_LOC109007048 Jregia|Jregia_LOC109013415 Ptrichocarpa|Ptrichocarpa_Potri.004G100500 Ptrichocarpa|Ptrichocarpa_Potri.017G114100 Xsorbifolium|Xsorbifolium_XS12G00038 Xsorbifolium|Xsorbifolium_XS12G00059 Athaliana|Athaliana_AT5G38460.2 Atruncatum|Atruncatum_Atru.chr1.1714 Ayangbiense|Ayangbiense_TXG70108.1 Csinensis|Csinensis_LOC102614354 Gmax|Gmax_LOC100809881 Graimondii|Graimondii_LOC…
XOG0015311	Q9FEC1|Light-harvesting complex-like protein OHP2, chloroplastic OS=Arabidopsis thaliana OX=3702 GN=OHP2 PE=1 SV=1		GO:0009507,GO:0009535,GO:0009536,GO:0015979,GO:0009523,GO:0009637,GO:0010114,GO:0010196,GO:0009644,GO:0031969,GO:0009579,GO:0016020,GO:0016021,GO:0009642,GO:0031224	Gmax|Gmax_LOC100527001 Gmax|Gmax_LOC100802195 Gmax|Gmax_LOC100804460 Graimondii|Graimondii_LOC105770724 Graimondii|Graimondii_LOC105797027 Ptrichocarpa|Ptrichocarpa_Potri.002G065000 Ptrichocarpa|Ptrichocarpa_Potri.005G196100 Slycopersicum|Slycopersicum_Solyc04g071930.3 Slycopersicum|Slycopersicum_Solyc12g056620.2 Xsorbifolium|Xsorbifolium_XS06G00505 Xsorbifolium|Xsorbifolium_XS06G00512 Athaliana|…
XOG0031569	Q9FE64|Elongation factor G, mitochondrial OS=Oryza sativa subsp. japonica OX=39947 GN=Os03g0565500 PE=2 SV=2		GO:0006414,GO:0070125,GO:0000166,GO:0003746,GO:0003924,GO:0005525,GO:0005739,GO:0006412	Xsorbifolium|Xsorbifolium_XS07G01062 Xsorbifolium|Xsorbifolium_XS08G01492 Xsorbifolium|Xsorbifolium_XS09G00632 Xsorbifolium|Xsorbifolium_XS08G01497
XOG0010990	Q9FDZ9|60S ribosomal protein L21-2 OS=Arabidopsis thaliana OX=3702 GN=RPL21E PE=2 SV=1		GO:0016798,GO:0102148,GO:0004563,GO:0005886,GO:0008152,GO:0005773,GO:0005840,GO:0016020,GO:0016787	Athaliana|Athaliana_AT1G09590.1 Athaliana|Athaliana_AT1G09690.1 Athaliana|Athaliana_AT1G57660.1 Athaliana|Athaliana_AT1G57860.1 Atruncatum|Atruncatum_Atru.chr8.1178 Atruncatum|Atruncatum_Atru.chr9.391 Atruncatum|Atruncatum_Atru.chr9.392 Gmax|Gmax_LOC100305629 Gmax|Gmax_LOC100500046 Graimondii|Graimondii_LOC105766555 Graimondii|Graimondii_LOC105786257 Graimondii|Graimondii_LOC105799564 Graimondii|…
XOG0011045	Q9CAU3|Serine carboxypeptidase-like 2 OS=Arabidopsis thaliana OX=3702 GN=SCPL2 PE=2 SV=1		GO:0005515,GO:0005576,GO:0016829,GO:0006508,GO:0050419,GO:0016740,GO:0016746,GO:0047158,GO:0016754,GO:0005773,GO:0016020,GO:0047202,GO:0016021,GO:0004185,GO:0005794,GO:0005615,GO:0009610,GO:0008233,GO:0036377,GO:0016787,GO:0048046,GO:0004180,GO:0009620,GO:0009607,GO:0051704,GO:0043207,GO:0051707,GO:0044419,GO:0009605,GO:0070011,GO:0140096,GO:0016747,GO:0031224	Athaliana|Athaliana_AT1G33540.1 Athaliana|Athaliana_AT1G73270.1 Athaliana|Athaliana_AT1G73280.1 Athaliana|Athaliana_AT1G73290.1 Athaliana|Athaliana_AT1G73300.1 Athaliana|Athaliana_AT1G73310.1 Athaliana|Athaliana_AT2G22920.2 Athaliana|Athaliana_AT2G22970.3 Athaliana|Athaliana_AT2G22980.4 Athaliana|Athaliana_AT2G23000.2 Athaliana|Athaliana_AT2G23010.1 Athaliana|Athaliana_AT3G10450.1 Athaliana|Athal…
XOG0011961	Q9CAT7|Nascent polypeptide-associated complex subunit beta OS=Arabidopsis thaliana OX=3702 GN=At1g73230 PE=2 SV=1		-	Gmax|Gmax_LOC100306292 Gmax|Gmax_LOC100499834 Gmax|Gmax_LOC100500153 Gmax|Gmax_LOC100500678 Graimondii|Graimondii_LOC105777952 Graimondii|Graimondii_LOC105792742 Jregia|Jregia_LOC109001355 Jregia|Jregia_LOC109001896 Oeuropae|Oeuropae_LOC111397058 Oeuropae|Oeuropae_LOC111409145 Osativa|Osativa_Os03t0109600 Osativa|Osativa_Os10t0483000 Ptrichocarpa|Ptrichocarpa_Potri.004G078300 Ptrichocarpa|Ptricho…
XOG0042855	Q9CAT7|Nascent polypeptide-associated complex subunit beta OS=Arabidopsis thaliana OX=3702 GN=At1g73230 PE=2 SV=1		-	Xsorbifolium|Xsorbifolium_XS11G00172 Xsorbifolium|Xsorbifolium_XS11G00176
XOG0029539	Q9CAK4|Protein ROH1 OS=Arabidopsis thaliana OX=3702 GN=ROH1 PE=1 SV=1		GO:0016020,GO:0016021,GO:0005515,GO:0007275,GO:0031224	Xsorbifolium|Xsorbifolium_XS04G01225 Xsorbifolium|Xsorbifolium_XS11G00092 Xsorbifolium|Xsorbifolium_XS10G01183 Xsorbifolium|Xsorbifolium_XS12G01368 Xsorbifolium|Xsorbifolium_XS11G00783
XOG0024794	Q9CA57|Glutathione S-transferase U10 OS=Arabidopsis thaliana OX=3702 GN=GSTU10 PE=2 SV=1	May be involved in the conjugation of reduced glutathione to a wide number of exogenous and endogenous hydrophobic electrophiles and have a detoxification role against certain herbicides.	GO:0005634,GO:0005737,GO:0009718,GO:0005829,GO:0016853,GO:0009734,GO:0006952,GO:0009607,GO:0016491,GO:0055114,GO:0009570,GO:0004601,GO:0045174,GO:0040008,GO:0009507,GO:0009629,GO:0009536,GO:0019899,GO:0009636,GO:0033355,GO:0043295,GO:0016740,GO:0098869,GO:2000030,GO:0004364,GO:0009813,GO:0009725,GO:0009719,GO:0040007,GO:0042440,GO:0046283,GO:0046148,GO:0009733,GO:0071310,GO:0051187,GO:0023052,GO:…	Jregia|Jregia_LOC109009248 Jregia|Jregia_LOC109009250 Jregia|Jregia_LOC109009251 Vvinifera|Vvinifera_LOC100260235 Vvinifera|Vvinifera_LOC100263691 Vvinifera|Vvinifera_LOC100265455 Xsorbifolium|Xsorbifolium_XS05G01702 Xsorbifolium|Xsorbifolium_XS05G01719 Moleifera|Moleifera_Maole_005291 Atruncatum|Atruncatum_Atru.chr11.1792 Dlongan|Dlongan_Dlo_026222.1
XOG0034834	Q9C9G6|Protein AE7 OS=Arabidopsis thaliana OX=3702 GN=AE7 PE=1 SV=2		GO:0005634,GO:0005737,GO:0007059	Xsorbifolium|Xsorbifolium_XS01G03132 Xsorbifolium|Xsorbifolium_XS01G03137 Moleifera|Moleifera_Maole_000950
XOG0011312	Q9C827|Coatomer subunit beta'-2 OS=Arabidopsis thaliana OX=3702 GN=At1g52360 PE=1 SV=1		GO:0005783,GO:0005789,GO:0031047,GO:0051028,GO:0000347,GO:0003723,GO:0005654,GO:0009555,GO:0030687,GO:0009663,GO:0042273,GO:0010044,GO:0043021,GO:0010497,GO:0031570,GO:0048481,GO:0071158,GO:0006342,GO:0072718,GO:0009960,GO:0006282,GO:0010231,GO:0080186,GO:0031519,GO:0070734,GO:0090696,GO:0030875,GO:0048316,GO:0010229,GO:0009637,GO:0006914,GO:0016604,GO:0051512,GO:0016605,GO:2000028,GO:0031514,GO:…	Athaliana|Athaliana_AT1G52360.2 Athaliana|Athaliana_AT1G79990.1 Athaliana|Athaliana_AT3G15980.5 Gmax|Gmax_LOC100797508 Gmax|Gmax_LOC100804239 Gmax|Gmax_LOC100815780 Gmax|Gmax_LOC100818132 Gmax|Gmax_LOC106794271 Graimondii|Graimondii_LOC105768101 Graimondii|Graimondii_LOC105775786 Graimondii|Graimondii_LOC105777849 Graimondii|Graimondii_LOC105799085 Hannuus|Hannuus_LOC110880122 Hannuus|Hannuus_LOC…
XOG0026722	Q9C7Z9|Serine carboxypeptidase-like 18 OS=Arabidopsis thaliana OX=3702 GN=SCPL18 PE=2 SV=2		GO:0005515,GO:0005576,GO:0016829,GO:0006508,GO:0050419,GO:0016740,GO:0016746,GO:0047158,GO:0047202,GO:0016754,GO:0016020,GO:0005773,GO:0016021,GO:0004185,GO:0005794,GO:0005615,GO:0009610,GO:0008233,GO:0036377,GO:0016787,GO:0048046,GO:0004180,GO:0009620,GO:0009607,GO:0051704,GO:0043207,GO:0051707,GO:0044419,GO:0009605,GO:0070011,GO:0140096,GO:0016747,GO:0031224	Ayangbiense|Ayangbiense_TXG59949.1 Ayangbiense|Ayangbiense_TXG60325.1 Graimondii|Graimondii_LOC105763456 Graimondii|Graimondii_LOC105777081 Xsorbifolium|Xsorbifolium_XS09G00143 Xsorbifolium|Xsorbifolium_XS09G00166 Jregia|Jregia_LOC108985639
XOG0024197	Q9C7N4|GDSL esterase/lipase At1g29670 OS=Arabidopsis thaliana OX=3702 GN=At1g29670 PE=2 SV=1		GO:0033879,GO:0016798,GO:0009817,GO:0016042,GO:0004560,GO:0009871,GO:0048046,GO:0008152,GO:0009873,GO:0010226,GO:0005783,GO:0042538,GO:0009751,GO:0070505,GO:0008299,GO:0016298,GO:0009611,GO:0005773,GO:0009723,GO:0016746,GO:0019863,GO:0009734,GO:0016788,GO:0005575,GO:0009753,GO:0005615,GO:0016787,GO:0050285,GO:0009814,GO:0006952,GO:0005576,GO:0009820,GO:0010930,GO:0009627,GO:0006629,GO:0042493,GO:…	Csinensis|Csinensis_LOC102609514 Csinensis|Csinensis_LOC102611234 Csinensis|Csinensis_LOC102610313 Oeuropae|Oeuropae_LOC111372701 Oeuropae|Oeuropae_LOC111372737 Slycopersicum|Slycopersicum_Solyc02g071720.3 Xsorbifolium|Xsorbifolium_XS03G00331 Xsorbifolium|Xsorbifolium_XS03G00336 Atruncatum|Atruncatum_Atru.chr6.477 Vvinifera|Vvinifera_LOC100266713 Sindicum|Sindicum_LOC105180228 Sindicum|Sindicum_L…
XOG0025655	Q9C7N4|GDSL esterase/lipase At1g29670 OS=Arabidopsis thaliana OX=3702 GN=At1g29670 PE=2 SV=1		GO:0033879,GO:0016798,GO:0009817,GO:0016042,GO:0004560,GO:0009871,GO:0048046,GO:0008152,GO:0009873,GO:0010226,GO:0005783,GO:0042538,GO:0009751,GO:0070505,GO:0008299,GO:0016298,GO:0009611,GO:0005773,GO:0009723,GO:0016746,GO:0019863,GO:0009734,GO:0016788,GO:0005575,GO:0009753,GO:0005615,GO:0016787,GO:0050285,GO:0009814,GO:0006952,GO:0005576,GO:0009820,GO:0010930,GO:0009627,GO:0006629,GO:0042493,GO:…	Graimondii|Graimondii_LOC105767374 Graimondii|Graimondii_LOC105790179 Xsorbifolium|Xsorbifolium_XS07G00265 Xsorbifolium|Xsorbifolium_XS07G00238 Xsorbifolium|Xsorbifolium_XS07G00263 Oeuropae|Oeuropae_LOC111366512 Csinensis|Csinensis_LOC102617531 Dlongan|Dlongan_Dlo_031155.1 Ptrichocarpa|Ptrichocarpa_Potri.011G075900
XOG0026085	Q9C7N4|GDSL esterase/lipase At1g29670 OS=Arabidopsis thaliana OX=3702 GN=At1g29670 PE=2 SV=1		GO:0033879,GO:0016798,GO:0008299,GO:0016042,GO:0004560,GO:0009611,GO:0048046,GO:0008152,GO:0016746,GO:0010226,GO:0005773,GO:0042538,GO:0009751,GO:0070505,GO:0006952,GO:0016788,GO:0009627,GO:0005783,GO:0009723,GO:0009817,GO:0019863,GO:0009734,GO:0009871,GO:0005575,GO:0009753,GO:0009873,GO:0016787,GO:0050285,GO:0009814,GO:0016298,GO:0005576,GO:0009820,GO:0010930,GO:0005615,GO:0006629,GO:0042493,GO:…	Ayangbiense|Ayangbiense_TXG53700.1 Ayangbiense|Ayangbiense_TXG53702.1 Ayangbiense|Ayangbiense_TXG53706.1 Csinensis|Csinensis_LOC102611513 Xsorbifolium|Xsorbifolium_XS03G00366 Xsorbifolium|Xsorbifolium_XS03G00374 Atruncatum|Atruncatum_Atru.chr6.487 Ptrichocarpa|Ptrichocarpa_Potri.011G076400
XOG0026142	Q9C7N4|GDSL esterase/lipase At1g29670 OS=Arabidopsis thaliana OX=3702 GN=At1g29670 PE=2 SV=1		GO:0033879,GO:0019863,GO:0008299,GO:0016042,GO:0005575,GO:0009611,GO:0048046,GO:0016798,GO:0016746,GO:0010226,GO:0004560,GO:0042538,GO:0009751,GO:0070505,GO:0006952,GO:0016788,GO:0009627,GO:0008152,GO:0009723,GO:0009817,GO:0005783,GO:0009734,GO:0009871,GO:0005773,GO:0009753,GO:0009873,GO:0016787,GO:0050285,GO:0009814,GO:0016298,GO:0005576,GO:0009820,GO:0010930,GO:0005615,GO:0006629,GO:0042493,GO:…	Dlongan|Dlongan_Dlo_005005.1 Dlongan|Dlongan_Dlo_007010.1 Slycopersicum|Slycopersicum_Solyc02g071700.3 Xsorbifolium|Xsorbifolium_XS03G00310 Xsorbifolium|Xsorbifolium_XS03G00312 Xsorbifolium|Xsorbifolium_XS03G00322 Xsorbifolium|Xsorbifolium_XS03G00323 Ayangbiense|Ayangbiense_TXG53698.1
XOG0034894	Q9C7N4|GDSL esterase/lipase At1g29670 OS=Arabidopsis thaliana OX=3702 GN=At1g29670 PE=2 SV=1		GO:0033879,GO:0016798,GO:0009817,GO:0016042,GO:0004560,GO:0009871,GO:0048046,GO:0008152,GO:0009873,GO:0010226,GO:0050285,GO:0042538,GO:0009751,GO:0008299,GO:0009611,GO:0016298,GO:0016746,GO:0005773,GO:0009723,GO:0016788,GO:0005783,GO:0009734,GO:0005615,GO:0019863,GO:0009753,GO:0070505,GO:0016787,GO:0005575,GO:0009814,GO:0006952,GO:0005576,GO:0009820,GO:0010930,GO:0009627,GO:0006629,GO:0042493,GO:…	Xsorbifolium|Xsorbifolium_XS07G00237 Xsorbifolium|Xsorbifolium_XS07G00266 Dlongan|Dlongan_Dlo_031154.1
XOG0011471	Q9C7A2|Ankyrin repeat-containing protein ITN1 OS=Arabidopsis thaliana OX=3702 GN=ITN1 PE=1 SV=1	Involved in salt stress tolerance. May act through abscisic acid (ABA) signaling pathways and promote reactive oxygen species (ROS) production.	GO:0009617,GO:0009751,GO:0016567,GO:0030176,GO:0050826,GO:0071446,GO:0005783,GO:0016740,GO:1900150,GO:0046872,GO:0005789,GO:0016746,GO:1900426,GO:0019706,GO:0000139,GO:0005794,GO:0042742,GO:0004674,GO:0051865,GO:0030659,GO:0016301,GO:0031410,GO:0004842,GO:0010313,GO:0005739,GO:0005778,GO:0008289,GO:0016021,GO:0009514,GO:0005515,GO:0010288,GO:0005886,GO:0000062,GO:0016020,GO:1902290,GO:0005887,GO:…	Ayangbiense|Ayangbiense_TXG46855.1 Ayangbiense|Ayangbiense_TXG46856.1 Ayangbiense|Ayangbiense_TXG46858.1 Ayangbiense|Ayangbiense_TXG46920.1 Ayangbiense|Ayangbiense_TXG46922.1 Ayangbiense|Ayangbiense_TXG46923.1 Ayangbiense|Ayangbiense_TXG70473.1 Ayangbiense|Ayangbiense_TXG46860.1 Ayangbiense|Ayangbiense_TXG46862.1 Ayangbiense|Ayangbiense_TXG46866.1 Ayangbiense|Ayangbiense_TXG46918.1 Ayangbiense|Ay…
XOG0012310	Q9C7A2|Ankyrin repeat-containing protein ITN1 OS=Arabidopsis thaliana OX=3702 GN=ITN1 PE=1 SV=1	Involved in salt stress tolerance. May act through abscisic acid (ABA) signaling pathways and promote reactive oxygen species (ROS) production.	GO:0002237,GO:1900150,GO:0016020,GO:0005634,GO:0005789,GO:1902290,GO:0010035,GO:1900426,GO:0005887,GO:0005829,GO:2000031,GO:0006952,GO:0009416,GO:0009617,GO:0005737,GO:0009751,GO:0009609,GO:0016567,GO:0009610,GO:0030176,GO:0009877,GO:0050826,GO:0016021,GO:0036377,GO:0071446,GO:0005515,GO:0085042,GO:0005783,GO:0005886,GO:0035690,GO:0031349,GO:0042493,GO:0009620,GO:0046677,GO:0050832,GO:0042742,GO:…	Csinensis|Csinensis_LOC102626055 Csinensis|Csinensis_LOC102626345 Csinensis|Csinensis_LOC102626835 Csinensis|Csinensis_LOC102627103 Dlongan|Dlongan_Dlo_007262.1 Dlongan|Dlongan_Dlo_032921.1 Dlongan|Dlongan_Dlo_032922.1 Dlongan|Dlongan_Dlo_032924.1 Dlongan|Dlongan_Dlo_032925.1 Jregia|Jregia_LOC108992737 Jregia|Jregia_LOC108992751 Jregia|Jregia_LOC108996474 Ptrichocarpa|Ptrichocarpa_Potri.006G28160…
XOG0023734	Q9C7A2|Ankyrin repeat-containing protein ITN1 OS=Arabidopsis thaliana OX=3702 GN=ITN1 PE=1 SV=1	Involved in salt stress tolerance. May act through abscisic acid (ABA) signaling pathways and promote reactive oxygen species (ROS) production.	GO:1900150,GO:0016020,GO:0005789,GO:1902290,GO:1900426,GO:0005887,GO:2000031,GO:0006952,GO:0009416,GO:0009617,GO:0009751,GO:0016567,GO:0030176,GO:0050826,GO:0016021,GO:0071446,GO:0005515,GO:0005783,GO:0005886,GO:0035690,GO:0031349,GO:0042493,GO:0009620,GO:0046677,GO:0050832,GO:0042742,GO:0098542,GO:0002229,GO:0002239,GO:0002831,GO:0032101,GO:0009607,GO:1900424,GO:0051704,GO:0002833,GO:0032103,GO:…	Ayangbiense|Ayangbiense_TXG68383.1 Ayangbiense|Ayangbiense_TXG68396.1 Dlongan|Dlongan_Dlo_004376.1 Dlongan|Dlongan_Dlo_004377.1 Dlongan|Dlongan_dlo_034594.1 Xsorbifolium|Xsorbifolium_XS08G00277 Xsorbifolium|Xsorbifolium_XS08G00297 Xsorbifolium|Xsorbifolium_XS08G00268 Xsorbifolium|Xsorbifolium_XS08G00298 Xsorbifolium|Xsorbifolium_XS08G00299 Xsorbifolium|Xsorbifolium_XS08G00278 Atruncatum|Atruncatu…
XOG0034838	Q9C6A8|Receptor-like protein 15 OS=Arabidopsis thaliana OX=3702 GN=RLP15 PE=3 SV=1		GO:0010375,GO:0010376,GO:1905034,GO:0005634,GO:0032541,GO:1990578,GO:0016032,GO:0016829,GO:0004383,GO:1900426,GO:0005524,GO:0048226,GO:0051302,GO:0006833,GO:0007275,GO:0009611,GO:0055075,GO:0005515,GO:0016301,GO:0009742,GO:0071555,GO:0090696,GO:0016310,GO:0002240,GO:0002758,GO:0010555,GO:0019901,GO:0012505,GO:0032491,GO:0010075,GO:0002229,GO:0005783,GO:0002237,GO:0005789,GO:0005576,GO:0006468,GO:…	Xsorbifolium|Xsorbifolium_XS02G00110 Xsorbifolium|Xsorbifolium_XS02G00111 Xsorbifolium|Xsorbifolium_XS02G00157
XOG0010219	Q9C6A6|Receptor-like protein 13 OS=Arabidopsis thaliana OX=3702 GN=RLP13 PE=3 SV=1		GO:0009414,GO:0009846,GO:0009942,GO:0009945,GO:0048508,GO:0048509,GO:0009908,GO:0005737,GO:1901141,GO:0048046,GO:1901333,GO:0008356,GO:0010311,GO:0010090,GO:0010375,GO:0010376,GO:1905034,GO:0009729,GO:0009593,GO:0042803,GO:0010070,GO:1900425,GO:0031901,GO:0010183,GO:0009817,GO:0016787,GO:0043068,GO:0005856,GO:0050135,GO:0009626,GO:0061809,GO:0002239,GO:0009834,GO:1902289,GO:0010200,GO:0005524,GO:…	Athaliana|Athaliana_AT1G58190.2 Athaliana|Athaliana_AT1G74170.2 Athaliana|Athaliana_AT1G74180.1 Athaliana|Athaliana_AT1G74190.1 Athaliana|Athaliana_AT2G25470.3 Athaliana|Athaliana_AT3G53240.2 Athaliana|Athaliana_AT5G49290.2 Ayangbiense|Ayangbiense_TXG48840.1 Ayangbiense|Ayangbiense_TXG48843.1 Ayangbiense|Ayangbiense_TXG48860.1 Ayangbiense|Ayangbiense_TXG48861.1 Ayangbiense|Ayangbiense_TXG48875.1 …
XOG0034949	Q9C6A6|Receptor-like protein 13 OS=Arabidopsis thaliana OX=3702 GN=RLP13 PE=3 SV=1		GO:0004672,GO:0071244,GO:0005618,GO:0006281,GO:0006974,GO:0048046,GO:0048831,GO:0005737,GO:1902025,GO:1901141,GO:0006970,GO:1901333,GO:0017046,GO:0010311,GO:2000023,GO:2000652,GO:0031540,GO:0042803,GO:0005516,GO:0009625,GO:0009733,GO:0000166,GO:0005524,GO:0050832,GO:0045184,GO:0048226,GO:0051302,GO:0006833,GO:2000280,GO:0007275,GO:0042659,GO:0009611,GO:0005515,GO:0055075,GO:0010073,GO:0009620,GO:…	Xsorbifolium|Xsorbifolium_XS14G01275 Xsorbifolium|Xsorbifolium_XS14G01297 Atruncatum|Atruncatum_Atru.chr12.2392
XOG0034939	Q9C658|Protein decapping 5 OS=Arabidopsis thaliana OX=3702 GN=DCP5 PE=1 SV=1		GO:0042803,GO:0000932,GO:0005515,GO:0005737,GO:0017148,GO:0031087,GO:0006397,GO:0006417,GO:0010606,GO:0044089,GO:0044087,GO:0010638,GO:0051130,GO:0042802	Xsorbifolium|Xsorbifolium_XS11G01944 Xsorbifolium|Xsorbifolium_XS11G02039 Dlongan|Dlongan_Dlo_006168.1
XOG0042866	Q9C658|Protein decapping 5 OS=Arabidopsis thaliana OX=3702 GN=DCP5 PE=1 SV=1		GO:0042803,GO:0000932,GO:0005515,GO:0005737,GO:0017148,GO:0031087,GO:0006397,GO:0006417,GO:0010606,GO:0044089,GO:0044087,GO:0010638,GO:0051130,GO:0042802	Xsorbifolium|Xsorbifolium_XS11G01942 Xsorbifolium|Xsorbifolium_XS11G02040
XOG0029553	Q9C642|Protein DCL homolog, chloroplastic OS=Arabidopsis thaliana OX=3702 GN=DCL PE=2 SV=1		GO:0009658,GO:0005634,GO:0005730,GO:0016740,GO:0016779,GO:0046872,GO:0000419,GO:0003899,GO:0005515,GO:0000418,GO:1901259,GO:0009507,GO:0009536,GO:0016772,GO:0034062,GO:0097747	Xsorbifolium|Xsorbifolium_XS09G00552 Xsorbifolium|Xsorbifolium_XS09G00559 Atruncatum|Atruncatum_Atru.chr3.329 Ayangbiense|Ayangbiense_TXG59434.1 Osativa|Osativa_Os09t0112400
XOG0012728	Q9C635|Heat stress transcription factor B-4 OS=Arabidopsis thaliana OX=3702 GN=HSFB4 PE=2 SV=1		GO:0005515,GO:0010286,GO:0045893,GO:0003677,GO:0005634,GO:0005737	Gmax|Gmax_LOC100780813 Gmax|Gmax_LOC100781389 Hannuus|Hannuus_LOC110879465 Hannuus|Hannuus_LOC110914710 Hannuus|Hannuus_LOC110936100 Jregia|Jregia_LOC108990343 Jregia|Jregia_LOC108992254 Oeuropae|Oeuropae_LOC111397282 Oeuropae|Oeuropae_LOC111408796 Osativa|Osativa_Os03t0366800 Ptrichocarpa|Ptrichocarpa_Potri.002G124800 Ptrichocarpa|Ptrichocarpa_Potri.014G027100 Xsorbifolium|Xsorbifolium_XS06G0164…
XOG0021458	Q9C633|Agamous-like MADS-box protein AGL97 OS=Arabidopsis thaliana OX=3702 GN=AGL97 PE=1 SV=1		GO:0003677,GO:0005515,GO:0005634	Gmax|Gmax_LOC100803801 Gmax|Gmax_LOC100811626 Oeuropae|Oeuropae_LOC111387207 Oeuropae|Oeuropae_LOC111400053 Ptrichocarpa|Ptrichocarpa_Potri.006G026600 Ptrichocarpa|Ptrichocarpa_Potri.016G024600 Athaliana|Athaliana_AT3G56810.1 Ayangbiense|Ayangbiense_TXG57794.1 Atruncatum|Atruncatum_Atru.chr8.918 Csinensis|Csinensis_LOC102609986 Dlongan|Dlongan_Dlo_017849.1 Jregia|Jregia_LOC108988375 Slycopersicum…
XOG0010193	Q9C5X3|SNARE-interacting protein KEULE OS=Arabidopsis thaliana OX=3702 GN=KEU PE=1 SV=2		GO:0051301,GO:0005737,GO:0005856,GO:0007049,GO:0005794,GO:0009524,GO:0015031,GO:0016020	Athaliana|Athaliana_AT1G02010.4 Athaliana|Athaliana_AT1G12360.1 Athaliana|Athaliana_AT4G12120.1 Atruncatum|Atruncatum_Atru.chr1.1256 Atruncatum|Atruncatum_Atru.chr5.305.1 Atruncatum|Atruncatum_Atru.chr9.1439 Ayangbiense|Ayangbiense_TXG51064.1 Ayangbiense|Ayangbiense_TXG70282.1 Csinensis|Csinensis_LOC102606722 Csinensis|Csinensis_LOC102621253 Csinensis|Csinensis_LOC102621596 Dlongan|Dlongan_Dlo_00…
XOG0042724	Q9C5X2|Cyclin-J18 OS=Arabidopsis thaliana OX=3702 GN=CYCJ18 PE=2 SV=2		GO:0007049,GO:0051301	Xsorbifolium|Xsorbifolium_XS05G00623 Xsorbifolium|Xsorbifolium_XS05G00624
XOG0042904	Q9C5V5|Glutamate receptor 2.8 OS=Arabidopsis thaliana OX=3702 GN=GLR2.8 PE=2 SV=2		GO:0005267,GO:0016021,GO:0005272,GO:0019722,GO:0009507,GO:0071230,GO:0005262,GO:0005886,GO:0006811,GO:0007267,GO:0009536,GO:0009611,GO:0070417,GO:0009864,GO:0071260,GO:0006813,GO:0071311,GO:0006814,GO:0006816,GO:0071215,GO:0009737,GO:0008066,GO:0009738,GO:0016020,GO:0031349,GO:0002684,GO:0050778,GO:0045089,GO:0002253,GO:0002218,GO:0046677,GO:0009753,GO:0042742,GO:0098542,GO:0006952,GO:0009607,GO:…	Xsorbifolium|Xsorbifolium_XS14G00808 Xsorbifolium|Xsorbifolium_XS14G00827
XOG0015503	Q9C565|Protein RETARDED ROOT GROWTH, mitochondrial OS=Arabidopsis thaliana OX=3702 GN=RRG PE=1 SV=1		GO:0031966,GO:0051781,GO:0005739,GO:0007049,GO:0010822,GO:0009738,GO:0016020,GO:0016021,GO:0030308,GO:0009737,GO:0097305,GO:0001101,GO:0071229,GO:0009725,GO:0071215,GO:0097306,GO:0009719,GO:0040007,GO:0051302,GO:0045926,GO:0040008,GO:0071310,GO:1901700,GO:0010638,GO:0023052,GO:0070887,GO:0033993,GO:0042221,GO:1901701,GO:0007165,GO:0032870,GO:0071495,GO:0051130,GO:0031224	Gmax|Gmax_LOC100792982 Gmax|Gmax_LOC100815826 Graimondii|Graimondii_LOC105771359 Graimondii|Graimondii_LOC105782685 Oeuropae|Oeuropae_LOC111377581 Oeuropae|Oeuropae_LOC111406155 Ptrichocarpa|Ptrichocarpa_Potri.008G092400 Ptrichocarpa|Ptrichocarpa_Potri.010G162500 Xsorbifolium|Xsorbifolium_XS05G01811 Xsorbifolium|Xsorbifolium_XS05G01816 Xsorbifolium|Xsorbifolium_XS06G02241 Athaliana|Athaliana_AT1G…
XOG0015827	Q9AS36|Cyclin-L1-1 OS=Oryza sativa subsp. japonica OX=39947 GN=CYCL1-1 PE=2 SV=1		GO:0005634,GO:0004386,GO:0005524,GO:0005737,GO:0006397,GO:0008380,GO:0016787,GO:0000166,GO:0003723,GO:0003724,GO:0007049,GO:0051301,GO:0051321	Atruncatum|Atruncatum_Atru.chr12.650 Atruncatum|Atruncatum_Atru.chr12.677 Gmax|Gmax_LOC100815690 Gmax|Gmax_LOC100820383 Jregia|Jregia_LOC109005017 Jregia|Jregia_LOC109009788 Oeuropae|Oeuropae_LOC111381050 Oeuropae|Oeuropae_LOC111381677 Xsorbifolium|Xsorbifolium_XS06G00823 Xsorbifolium|Xsorbifolium_XS15G00213 Xsorbifolium|Xsorbifolium_XS15G00222 Athaliana|Athaliana_AT2G26430.1 Csinensis|Csinensis_…
XOG0011695	Q96329|Acyl-coenzyme A oxidase 4, peroxisomal OS=Arabidopsis thaliana OX=3702 GN=ACX4 PE=1 SV=1	Catalyzes the desaturation of short-chain acyl-CoAs to 2-trans-enoyl-CoAs (PubMed:10212254, PubMed:15743450). Active on butyryl-CoA (C4), hexanoyl-CoA (C6), and octanoyl-CoA (C8) (PubMed:10212254). Has no activity as acyl-CoA dehydrogenase or on crotonyl-CoA (an unsaturated C4:1 carbocyclic ester) or glutaryl-CoA (a dicarboxylic ester) (PubMed:10212254). Peroxisomal fatty acid beta-oxidation is e…	GO:0008289,GO:0009593,GO:0046777,GO:0090333,GO:1901001,GO:0005496,GO:1900140,GO:0010262,GO:0062075,GO:0045089,GO:0005829,GO:0009960,GO:0009555,GO:0048508,GO:0009414,GO:0009738,GO:0009942,GO:0051321,GO:0009945,GO:0010070,GO:0010726,GO:1902074,GO:0010942,GO:1902882,GO:0010310,GO:0018108,GO:1901000,GO:0009877,GO:0004712,GO:0032585,GO:0006979,GO:0071318,GO:0009729,GO:0048653,GO:0009846,GO:0003853,GO:…	Ayangbiense|Ayangbiense_TXG58820.1 Ayangbiense|Ayangbiense_TXG58821.1 Ayangbiense|Ayangbiense_TXG58822.1 Ayangbiense|Ayangbiense_TXG59184.1 Ayangbiense|Ayangbiense_TXG64627.1 Csinensis|Csinensis_LOC102613088 Csinensis|Csinensis_LOC102613384 Csinensis|Csinensis_LOC102615515 Dlongan|Dlongan_Dlo_020625.1 Dlongan|Dlongan_Dlo_020627.1 Dlongan|Dlongan_Dlo_023505.1 Dlongan|Dlongan_Dlo_028165.1 Gmax|Gmax…
XOG0012774	Q96288|B-box zinc finger protein 24 OS=Arabidopsis thaliana OX=3702 GN=BBX24 PE=1 SV=1		GO:0048577,GO:0010100,GO:0030674,GO:1900458,GO:0007623,GO:2000306,GO:0070370,GO:0071483,GO:0003677,GO:0007275,GO:0009908,GO:0030154,GO:0009909,GO:0045892,GO:0005515,GO:0048576,GO:0005634,GO:0048579,GO:0046872,GO:0014070,GO:0048584,GO:0009725,GO:0009719,GO:0051240,GO:0051094,GO:0010648,GO:0023057,GO:0071310,GO:1901700,GO:0071407,GO:0023052,GO:0070887,GO:0048582,GO:0033993,GO:0042221,GO:1901701,GO:…	Athaliana|Athaliana_AT1G06040.1 Athaliana|Athaliana_AT2G31380.1 Gmax|Gmax_LOC100779183 Gmax|Gmax_LOC100797515 Gmax|Gmax_LOC100814727 Gmax|Gmax_LOC732574 Hannuus|Hannuus_LOC110878590 Hannuus|Hannuus_LOC110890800 Jregia|Jregia_LOC108992474 Jregia|Jregia_LOC109005469 Ptrichocarpa|Ptrichocarpa_Potri.007G130100 Ptrichocarpa|Ptrichocarpa_Potri.017G028300 Ptrichocarpa|Ptrichocarpa_Potri.017G028301 Sindi…
XOG0014268	Q94KL7|Secoisolariciresinol dehydrogenase (Fragment) OS=Forsythia intermedia OX=55183 PE=1 SV=1		GO:0009688,GO:0010301,GO:0007275,GO:0006952,GO:0009626,GO:0016853,GO:0018458,GO:0050358,GO:0018459,GO:0008670,GO:0031525,GO:0009820,GO:0005739,GO:0009710,GO:0016021,GO:0004303,GO:0005811,GO:0102341,GO:0016020,GO:0102342,GO:0070524,GO:0072582,GO:0006694,GO:0050661,GO:0012511,GO:0047037,GO:0097295,GO:0102911,GO:0009527,GO:0047501,GO:0009807,GO:0042214,GO:0015995,GO:0016491,GO:0052581,GO:0016630,GO:…	Graimondii|Graimondii_LOC105799640 Graimondii|Graimondii_LOC105799644 Hannuus|Hannuus_LOC110879656 Hannuus|Hannuus_LOC110879664 Hannuus|Hannuus_LOC110886357 Hannuus|Hannuus_LOC110909542 Hannuus|Hannuus_LOC110911221 Hannuus|Hannuus_LOC110911224 Hannuus|Hannuus_LOC110934777 Hannuus|Hannuus_LOC110912609 Osativa|Osativa_Os04t0179200 Osativa|Osativa_Os04t0405300 Ptrichocarpa|Ptrichocarpa_Potri.006G207…
XOG0026467	Q94KK7|Syntaxin-52 OS=Arabidopsis thaliana OX=3702 GN=SYP52 PE=1 SV=1		GO:0015031,GO:0016020,GO:0016021,GO:0031902,GO:0005794,GO:0031224	Ptrichocarpa|Ptrichocarpa_Potri.005G050800 Ptrichocarpa|Ptrichocarpa_Potri.013G037900 Xsorbifolium|Xsorbifolium_XS02G01364 Xsorbifolium|Xsorbifolium_XS02G01379 Csinensis|Csinensis_LOC102629741 Dlongan|Dlongan_Dlo_008708.1 Graimondii|Graimondii_LOC105792580 Vvinifera|Vvinifera_LOC104881413
XOG0031587	Q94KJ7|Vacuolar protein-sorting-associated protein 33 homolog OS=Arabidopsis thaliana OX=3702 GN=VPS33 PE=1 SV=1		GO:0033263,GO:0005773,GO:0005774,GO:0016020,GO:0030897,GO:0031902,GO:0032991,GO:0044437	Xsorbifolium|Xsorbifolium_XS15G00259 Xsorbifolium|Xsorbifolium_XS15G00324 Dlongan|Dlongan_Dlo_002591.1 Slycopersicum|Slycopersicum_Solyc05g055605.1
XOG0042918	Q94KJ7|Vacuolar protein-sorting-associated protein 33 homolog OS=Arabidopsis thaliana OX=3702 GN=VPS33 PE=1 SV=1		GO:0033263,GO:0005773,GO:0005774,GO:0016020,GO:0030897,GO:0031902,GO:0032991,GO:0044437	Xsorbifolium|Xsorbifolium_XS15G00260 Xsorbifolium|Xsorbifolium_XS15G00325
XOG0042881	Q94KI8|Two pore calcium channel protein 1 OS=Arabidopsis thaliana OX=3702 GN=TPC1 PE=1 SV=1		GO:0016020,GO:0016021,GO:0034765,GO:0070588,GO:0005244,GO:0005262,GO:0005773,GO:0006952,GO:0005774,GO:0006811,GO:0006816,GO:0044437,GO:0031224	Xsorbifolium|Xsorbifolium_XS13G00228 Xsorbifolium|Xsorbifolium_XS13G00248
XOG0016200	Q94KE2|Protein TIME FOR COFFEE OS=Arabidopsis thaliana OX=3702 GN=TIC PE=1 SV=2		GO:0005634,GO:0048511	Gmax|Gmax_LOC100783097 Gmax|Gmax_LOC100799922 Graimondii|Graimondii_LOC105776238 Graimondii|Graimondii_LOC105800509 Hannuus|Hannuus_LOC110936826 Hannuus|Hannuus_LOC110936828 Jregia|Jregia_LOC109005855 Jregia|Jregia_LOC109010448 Ptrichocarpa|Ptrichocarpa_Potri.008G151200 Ptrichocarpa|Ptrichocarpa_Potri.010G089700 Athaliana|Athaliana_AT3G22380.2 Atruncatum|Atruncatum_Atru.chr4.2501 Ayangbiense|Ayan…
XOG0034937	Q94JU3|COP9 signalosome complex subunit 7 OS=Arabidopsis thaliana OX=3702 GN=CSN7 PE=1 SV=1		GO:0010017,GO:0005515,GO:0005634,GO:0005737,GO:0007275,GO:0008180,GO:0009585,GO:0009605,GO:0023052,GO:0007165	Xsorbifolium|Xsorbifolium_XS11G01469 Xsorbifolium|Xsorbifolium_XS11G01478 Dlongan|Dlongan_Dlo_022611.1
XOG0034938	Q94JU3|COP9 signalosome complex subunit 7 OS=Arabidopsis thaliana OX=3702 GN=CSN7 PE=1 SV=1		GO:0010017,GO:0005515,GO:0005634,GO:0005737,GO:0007275,GO:0008180,GO:0009585,GO:0009605,GO:0023052,GO:0007165	Xsorbifolium|Xsorbifolium_XS11G01471 Xsorbifolium|Xsorbifolium_XS11G01480 Xsorbifolium|Xsorbifolium_XS11G01481
XOG0042862	Q94JU3|COP9 signalosome complex subunit 7 OS=Arabidopsis thaliana OX=3702 GN=CSN7 PE=1 SV=1		GO:0010017,GO:0005515,GO:0005634,GO:0005737,GO:0007275,GO:0008180,GO:0009585,GO:0009605,GO:0023052,GO:0007165	Xsorbifolium|Xsorbifolium_XS11G01470 Xsorbifolium|Xsorbifolium_XS11G01479
XOG0034870	Q94JQ3|Serine hydroxymethyltransferase 3, chloroplastic OS=Arabidopsis thaliana OX=3702 GN=SHM3 PE=1 SV=2		GO:0004372,GO:0006730,GO:0009507,GO:0005829,GO:0006544,GO:0006563,GO:0007623,GO:0009416,GO:0009853,GO:0005737,GO:0005739,GO:0009536,GO:0016740,GO:0035999	Xsorbifolium|Xsorbifolium_XS04G00403 Xsorbifolium|Xsorbifolium_XS13G01359 Xsorbifolium|Xsorbifolium_XS13G01356
XOG0022381	Q94J16|Heat stress transcription factor A-4b OS=Oryza sativa subsp. japonica OX=39947 GN=HSFA4B PE=2 SV=1		GO:0005515,GO:0010286,GO:0045893,GO:0003677,GO:0005634,GO:0005737	Hannuus|Hannuus_LOC110882563 Oeuropae|Oeuropae_LOC111370219 Oeuropae|Oeuropae_LOC111370960 Oeuropae|Oeuropae_LOC111395511 Xsorbifolium|Xsorbifolium_XS02G00705 Xsorbifolium|Xsorbifolium_XS02G00710 Atruncatum|Atruncatum_Atru.chr6.3570 Ayangbiense|Ayangbiense_TXG55728.1 Csinensis|Csinensis_LOC102631439 Dlongan|Dlongan_Dlo_019503.1 Graimondii|Graimondii_LOC105780637 Ptrichocarpa|Ptrichocarpa_Potri.01…
XOG0010010	Q94HW2|Retrovirus-related Pol polyprotein from transposon RE1 OS=Arabidopsis thaliana OX=3702 GN=RE1 PE=2 SV=1		GO:0008233,GO:0015074,GO:0016740,GO:0016787,GO:0046872,GO:0003964,GO:0004190,GO:0004518,GO:0016779,GO:0005739,GO:0005576,GO:0004519,GO:0009405,GO:0006310,GO:0042025,GO:0006508,GO:0051704,GO:0044419,GO:0070001,GO:0034061,GO:0004175,GO:0070011,GO:0140097,GO:0016772,GO:0016788,GO:0140096,GO:0033646,GO:0033647,GO:0033648,GO:0043656,GO:0018995,GO:0043657,GO:0044215,GO:0044216,GO:0044217,GO:0033643	Ayangbiense|Ayangbiense_TXG46279.1 Ayangbiense|Ayangbiense_TXG60844.1 Dlongan|Dlongan_Dlo_001258.1 Dlongan|Dlongan_Dlo_002627.1 Dlongan|Dlongan_Dlo_003902.3 Dlongan|Dlongan_Dlo_004678.4 Dlongan|Dlongan_Dlo_008474.1 Dlongan|Dlongan_Dlo_008887.2 Dlongan|Dlongan_Dlo_008892.2 Dlongan|Dlongan_Dlo_014412.2 Dlongan|Dlongan_Dlo_021568.2 Dlongan|Dlongan_Dlo_023674.1 Dlongan|Dlongan_Dlo_026296.1 Dlongan|Dl…
XOG0010772	Q94HW2|Retrovirus-related Pol polyprotein from transposon RE1 OS=Arabidopsis thaliana OX=3702 GN=RE1 PE=2 SV=1		GO:0008233,GO:0015074,GO:0016740,GO:0016787,GO:0046872,GO:0003964,GO:0004190,GO:0004518,GO:0016779,GO:0005739,GO:0005576,GO:0004519,GO:0009405,GO:0006310,GO:0042025,GO:0006508,GO:0051704,GO:0044419,GO:0070001,GO:0034061,GO:0004175,GO:0070011,GO:0140097,GO:0016772,GO:0016788,GO:0140096,GO:0033646,GO:0033647,GO:0033648,GO:0043656,GO:0018995,GO:0043657,GO:0044215,GO:0044216,GO:0044217,GO:0033643	Gmax|Gmax_LOC112999605 Gmax|Gmax_LOC113000417 Gmax|Gmax_LOC113000726 Gmax|Gmax_LOC113001666 Gmax|Gmax_LOC113002384 Jregia|Jregia_LOC109010107 Jregia|Jregia_LOC109018912 Jregia|Jregia_LOC118344022 Jregia|Jregia_LOC118344254 Jregia|Jregia_LOC118344558 Jregia|Jregia_LOC118348497 Jregia|Jregia_LOC118348656 Jregia|Jregia_LOC118348920 Moleifera|Moleifera_Maole_018832 Moleifera|Moleifera_Maole_005650 Mo…
XOG0025491	Q94HW2|Retrovirus-related Pol polyprotein from transposon RE1 OS=Arabidopsis thaliana OX=3702 GN=RE1 PE=2 SV=1		GO:0008233,GO:0015074,GO:0016740,GO:0016787,GO:0046872,GO:0003964,GO:0004190,GO:0004518,GO:0016779,GO:0005739,GO:0004519,GO:0006310,GO:0006508,GO:0070001,GO:0034061,GO:0004175,GO:0070011,GO:0140097,GO:0016772,GO:0016788,GO:0140096	Atruncatum|Atruncatum_Atru.chr8.1740 Xsorbifolium|Xsorbifolium_XS08G00066 Xsorbifolium|Xsorbifolium_XS08G00067 Xsorbifolium|Xsorbifolium_XS08G00099 Xsorbifolium|Xsorbifolium_XS08G00100 Xsorbifolium|Xsorbifolium_XS08G00101 Ayangbiense|Ayangbiense_TXG63956.1 Jregia|Jregia_LOC108989031 Moleifera|Moleifera_Maole_003954
XOG0025926	Q94HW2|Retrovirus-related Pol polyprotein from transposon RE1 OS=Arabidopsis thaliana OX=3702 GN=RE1 PE=2 SV=1		GO:0008233,GO:0015074,GO:0016740,GO:0016787,GO:0046872,GO:0003964,GO:0004190,GO:0004518,GO:0016779,GO:0005739,GO:0005576,GO:0004519,GO:0009405,GO:0006310,GO:0042025,GO:0006508,GO:0051704,GO:0044419,GO:0070001,GO:0034061,GO:0004175,GO:0070011,GO:0140097,GO:0016772,GO:0016788,GO:0140096,GO:0033646,GO:0033647,GO:0033648,GO:0043656,GO:0018995,GO:0043657,GO:0044215,GO:0044216,GO:0044217,GO:0033643	Xsorbifolium|Xsorbifolium_XS02G01141 Xsorbifolium|Xsorbifolium_XS06G00142 Xsorbifolium|Xsorbifolium_XS10G00938 Xsorbifolium|Xsorbifolium_XS04G01966 Xsorbifolium|Xsorbifolium_XS15G00926 Xsorbifolium|Xsorbifolium_XS13G00100 Xsorbifolium|Xsorbifolium_XS11G00059 Graimondii|Graimondii_LOC105789569 Vvinifera|Vvinifera_LOC109124188
XOG0027264	Q94HW2|Retrovirus-related Pol polyprotein from transposon RE1 OS=Arabidopsis thaliana OX=3702 GN=RE1 PE=2 SV=1		GO:0008233,GO:0015074,GO:0016740,GO:0016787,GO:0046872,GO:0003964,GO:0004190,GO:0004518,GO:0016779,GO:0005739,GO:0005576,GO:0004519,GO:0009405,GO:0006310,GO:0042025,GO:0006508,GO:0051704,GO:0044419,GO:0070001,GO:0034061,GO:0004175,GO:0070011,GO:0140097,GO:0016772,GO:0016788,GO:0140096,GO:0033646,GO:0033647,GO:0033648,GO:0043656,GO:0018995,GO:0043657,GO:0044215,GO:0044216,GO:0044217,GO:0033643	Xsorbifolium|Xsorbifolium_XS03G00521 Xsorbifolium|Xsorbifolium_XS09G00674 Xsorbifolium|Xsorbifolium_XS05G00176 Xsorbifolium|Xsorbifolium_XS06G00453 Atruncatum|Atruncatum_Atru.chr10.1233 Moleifera|Moleifera_Maole_009391 Oeuropae|Oeuropae_LOC111366952
XOG0028190	Q94HW2|Retrovirus-related Pol polyprotein from transposon RE1 OS=Arabidopsis thaliana OX=3702 GN=RE1 PE=2 SV=1		GO:0008233,GO:0015074,GO:0016740,GO:0016787,GO:0046872,GO:0003964,GO:0004190,GO:0004518,GO:0016779,GO:0005739,GO:0004519,GO:0006310,GO:0006508,GO:0070001,GO:0034061,GO:0004175,GO:0070011,GO:0140097,GO:0016772,GO:0016788,GO:0140096	Xsorbifolium|Xsorbifolium_XS05G00116 Xsorbifolium|Xsorbifolium_XS05G00592 Xsorbifolium|Xsorbifolium_XS03G01190 Xsorbifolium|Xsorbifolium_XS08G01172 Xsorbifolium|Xsorbifolium_XS09G01407 Xsorbifolium|Xsorbifolium_XS12G00912
XOG0029521	Q94HW2|Retrovirus-related Pol polyprotein from transposon RE1 OS=Arabidopsis thaliana OX=3702 GN=RE1 PE=2 SV=1		GO:0008233,GO:0015074,GO:0016740,GO:0016787,GO:0046872,GO:0003964,GO:0004190,GO:0004518,GO:0016779,GO:0005739,GO:0005576,GO:0004519,GO:0009405,GO:0006310,GO:0042025,GO:0006508,GO:0051704,GO:0044419,GO:0070001,GO:0034061,GO:0004175,GO:0070011,GO:0140097,GO:0016772,GO:0016788,GO:0140096,GO:0033646,GO:0033647,GO:0033648,GO:0043656,GO:0018995,GO:0043657,GO:0044215,GO:0044216,GO:0044217,GO:0033643	Xsorbifolium|Xsorbifolium_XS05G01579 Xsorbifolium|Xsorbifolium_XS02G00320 Xsorbifolium|Xsorbifolium_XS02G01279 Xsorbifolium|Xsorbifolium_XS04G01535 Ayangbiense|Ayangbiense_TXG59841.1
XOG0031530	Q94HW2|Retrovirus-related Pol polyprotein from transposon RE1 OS=Arabidopsis thaliana OX=3702 GN=RE1 PE=2 SV=1		GO:0008233,GO:0015074,GO:0016740,GO:0016787,GO:0046872,GO:0003964,GO:0004190,GO:0004518,GO:0016779,GO:0005739,GO:0005576,GO:0004519,GO:0009405,GO:0006310,GO:0042025,GO:0006508,GO:0051704,GO:0044419,GO:0070001,GO:0034061,GO:0004175,GO:0070011,GO:0140097,GO:0016772,GO:0016788,GO:0140096,GO:0033646,GO:0033647,GO:0033648,GO:0043656,GO:0018995,GO:0043657,GO:0044215,GO:0044216,GO:0044217,GO:0033643	Xsorbifolium|Xsorbifolium_XS02G01040 Xsorbifolium|Xsorbifolium_XS02G01049 Jregia|Jregia_LOC109012417 Moleifera|Moleifera_Maole_020461
XOG0042614	Q94HW2|Retrovirus-related Pol polyprotein from transposon RE1 OS=Arabidopsis thaliana OX=3702 GN=RE1 PE=2 SV=1		GO:0008233,GO:0015074,GO:0016740,GO:0016787,GO:0046872,GO:0003964,GO:0004190,GO:0004518,GO:0005739,GO:0016779,GO:0005576,GO:0004519,GO:0009405,GO:0006310,GO:0042025,GO:0006508,GO:0051704,GO:0044419,GO:0070001,GO:0034061,GO:0004175,GO:0070011,GO:0140097,GO:0016772,GO:0016788,GO:0140096,GO:0033646,GO:0033647,GO:0033648,GO:0043656,GO:0018995,GO:0043657,GO:0044215,GO:0044216,GO:0044217,GO:0033643	Xsorbifolium|Xsorbifolium_XS02G00047 Xsorbifolium|Xsorbifolium_XS10G00564
XOG0042626	Q94HW2|Retrovirus-related Pol polyprotein from transposon RE1 OS=Arabidopsis thaliana OX=3702 GN=RE1 PE=2 SV=1		GO:0005739,GO:0008233,GO:0015074,GO:0016740,GO:0016787,GO:0046872,GO:0003964,GO:0004190,GO:0004518,GO:0016779,GO:0005634,GO:0010017,GO:0004519,GO:0005515,GO:0006310,GO:0009585,GO:0006508,GO:0009605,GO:0023052,GO:0007165,GO:0070001,GO:0034061,GO:0004175,GO:0070011,GO:0140097,GO:0016772,GO:0016788,GO:0140096	Xsorbifolium|Xsorbifolium_XS02G00425 Xsorbifolium|Xsorbifolium_XS07G01044
XOG0042645	Q94HW2|Retrovirus-related Pol polyprotein from transposon RE1 OS=Arabidopsis thaliana OX=3702 GN=RE1 PE=2 SV=1		GO:0008233,GO:0015074,GO:0016740,GO:0016787,GO:0046872,GO:0003964,GO:0004190,GO:0004518,GO:0016779,GO:0004519,GO:0006310,GO:0006508,GO:0070001,GO:0034061,GO:0004175,GO:0070011,GO:0140097,GO:0016772,GO:0016788,GO:0140096	Xsorbifolium|Xsorbifolium_XS03G00016 Xsorbifolium|Xsorbifolium_XS04G01588
XOG0042667	Q94HW2|Retrovirus-related Pol polyprotein from transposon RE1 OS=Arabidopsis thaliana OX=3702 GN=RE1 PE=2 SV=1		GO:0008233,GO:0015074,GO:0016740,GO:0016787,GO:0046872,GO:0003964,GO:0004190,GO:0004518,GO:0016779,GO:0005739,GO:0005576,GO:0004519,GO:0009405,GO:0006310,GO:0042025,GO:0006508,GO:0051704,GO:0044419,GO:0070001,GO:0034061,GO:0004175,GO:0070011,GO:0140097,GO:0016772,GO:0016788,GO:0140096,GO:0033646,GO:0033647,GO:0033648,GO:0043656,GO:0018995,GO:0043657,GO:0044215,GO:0044216,GO:0044217,GO:0033643	Xsorbifolium|Xsorbifolium_XS03G00957 Xsorbifolium|Xsorbifolium_XS03G00960
XOG0042715	Q94HW2|Retrovirus-related Pol polyprotein from transposon RE1 OS=Arabidopsis thaliana OX=3702 GN=RE1 PE=2 SV=1		GO:0008233,GO:0015074,GO:0016740,GO:0016787,GO:0046872,GO:0003964,GO:0004190,GO:0004518,GO:0016779,GO:0004519,GO:0006310,GO:0006508,GO:0070001,GO:0034061,GO:0004175,GO:0070011,GO:0140097,GO:0016772,GO:0016788,GO:0140096	Xsorbifolium|Xsorbifolium_XS05G00268 Xsorbifolium|Xsorbifolium_XS05G00279
XOG0042728	Q94HW2|Retrovirus-related Pol polyprotein from transposon RE1 OS=Arabidopsis thaliana OX=3702 GN=RE1 PE=2 SV=1		GO:0008233,GO:0015074,GO:0016740,GO:0016787,GO:0046872,GO:0003964,GO:0004190,GO:0004518,GO:0016779,GO:0005739,GO:0005576,GO:0004519,GO:0009405,GO:0006310,GO:0042025,GO:0006508,GO:0051704,GO:0044419,GO:0070001,GO:0034061,GO:0004175,GO:0070011,GO:0140097,GO:0016772,GO:0016788,GO:0140096,GO:0033646,GO:0033647,GO:0033648,GO:0043656,GO:0018995,GO:0043657,GO:0044215,GO:0044216,GO:0044217,GO:0033643	Xsorbifolium|Xsorbifolium_XS05G01120 Xsorbifolium|Xsorbifolium_XS05G01129
XOG0042812	Q94HW2|Retrovirus-related Pol polyprotein from transposon RE1 OS=Arabidopsis thaliana OX=3702 GN=RE1 PE=2 SV=1		GO:0008233,GO:0015074,GO:0016740,GO:0016787,GO:0046872,GO:0003964,GO:0004190,GO:0004518,GO:0004519,GO:0006310,GO:0006508,GO:0070001,GO:0034061,GO:0004175,GO:0016779,GO:0070011,GO:0140097,GO:0016772,GO:0016788,GO:0140096	Xsorbifolium|Xsorbifolium_XS08G01566 Xsorbifolium|Xsorbifolium_XS09G01702
XOG0042841	Q94HW2|Retrovirus-related Pol polyprotein from transposon RE1 OS=Arabidopsis thaliana OX=3702 GN=RE1 PE=2 SV=1		GO:0008233,GO:0015074,GO:0016740,GO:0016787,GO:0046872,GO:0003964,GO:0004190,GO:0004518,GO:0016779,GO:0004519,GO:0006310,GO:0006508,GO:0070001,GO:0034061,GO:0004175,GO:0070011,GO:0140097,GO:0016772,GO:0016788,GO:0140096	Xsorbifolium|Xsorbifolium_XS10G00799 Xsorbifolium|Xsorbifolium_XS10G00801
XOG0042847	Q94HW2|Retrovirus-related Pol polyprotein from transposon RE1 OS=Arabidopsis thaliana OX=3702 GN=RE1 PE=2 SV=1		GO:0008233,GO:0015074,GO:0016740,GO:0016787,GO:0046872,GO:0003964,GO:0004190,GO:0004518,GO:0016779,GO:0005739,GO:0005576,GO:0004519,GO:0009405,GO:0006310,GO:0042025,GO:0006508,GO:0051704,GO:0044419,GO:0070001,GO:0034061,GO:0004175,GO:0070011,GO:0140097,GO:0016772,GO:0016788,GO:0140096,GO:0033646,GO:0033647,GO:0033648,GO:0043656,GO:0018995,GO:0043657,GO:0044215,GO:0044216,GO:0044217,GO:0033643	Xsorbifolium|Xsorbifolium_XS10G01247 Xsorbifolium|Xsorbifolium_XS10G01261
XOG0014161	Q94FB9|ABC transporter D family member 1 OS=Arabidopsis thaliana OX=3702 GN=ABCD1 PE=1 SV=1		GO:0009536,GO:0009507,GO:0008559,GO:0009734,GO:0005886,GO:0005774,GO:0005773,GO:0015786,GO:0055085,GO:0005460,GO:0005516,GO:0005515,GO:0031969,GO:0009705,GO:0010217,GO:0015083,GO:1902602,GO:0015419,GO:0009842,GO:0009651,GO:0005777,GO:0005778,GO:0009514,GO:0016020,GO:0016021,GO:0046861,GO:0000166,GO:0005324,GO:0005524,GO:0005743,GO:0006811,GO:0006879,GO:0046686,GO:0055072,GO:0005739,GO:0102025,GO:…	Gmax|Gmax_LOC100786592 Gmax|Gmax_LOC100791623 Gmax|Gmax_LOC100796571 Gmax|Gmax_LOC100813765 Graimondii|Graimondii_LOC105763589 Graimondii|Graimondii_LOC105787765 Graimondii|Graimondii_LOC105804220 Jregia|Jregia_LOC109001572 Jregia|Jregia_LOC109013229 Osativa|Osativa_Os01t0966100 Osativa|Osativa_Os05t0107600 Ptrichocarpa|Ptrichocarpa_Potri.005G076200 Ptrichocarpa|Ptrichocarpa_Potri.007G092200 Xsor…
XOG0042781	Q94F00|Phosphatase IMPL1, chloroplastic OS=Arabidopsis thaliana OX=3702 GN=IMPL1 PE=1 SV=2		GO:0046872,GO:0052832,GO:0052833,GO:0052834,GO:0006021,GO:0008934,GO:0009507,GO:0009536,GO:0009570,GO:0016787,GO:0006066,GO:1901615,GO:1901617,GO:0044283,GO:0016788	Xsorbifolium|Xsorbifolium_XS07G01440 Xsorbifolium|Xsorbifolium_XS07G01444
XOG0042860	Q94EC3|Sugar transport protein MST7 OS=Oryza sativa subsp. japonica OX=39947 GN=MST7 PE=2 SV=1		GO:0016020,GO:0005886,GO:0031969,GO:0009507,GO:0009536,GO:0009409,GO:0009414,GO:0009706,GO:0009528,GO:0016021,GO:0008643,GO:0015293,GO:0010035,GO:0001101,GO:0009415,GO:1901700,GO:0042221,GO:0031224	Xsorbifolium|Xsorbifolium_XS11G00974 Xsorbifolium|Xsorbifolium_XS11G01669
XOG0019499	Q94CL9|Cyclin-dependent kinase inhibitor 7 OS=Arabidopsis thaliana OX=3702 GN=KRP7 PE=1 SV=2		GO:0004860,GO:0005634,GO:0019900,GO:0005515,GO:0051301,GO:0005654,GO:0007049,GO:0001673	Graimondii|Graimondii_LOC105773174 Graimondii|Graimondii_LOC105784097 Graimondii|Graimondii_LOC105795258 Jregia|Jregia_LOC109002333 Jregia|Jregia_LOC109006958 Ptrichocarpa|Ptrichocarpa_Potri.004G142100 Ptrichocarpa|Ptrichocarpa_Potri.009G103600 Sindicum|Sindicum_LOC105169558 Sindicum|Sindicum_LOC105172727 Xsorbifolium|Xsorbifolium_XS03G01492 Xsorbifolium|Xsorbifolium_XS03G01499 Athaliana|Athalian…
XOG0016332	Q94CJ5|Protein RETICULATA-RELATED 4, chloroplastic OS=Arabidopsis thaliana OX=3702 GN=RER4 PE=2 SV=1		GO:0007275,GO:0009507,GO:0009536,GO:0016020,GO:0016021,GO:0031969,GO:0031224	Gmax|Gmax_LOC100796187 Gmax|Gmax_LOC100811998 Graimondii|Graimondii_LOC105784026 Graimondii|Graimondii_LOC105794169 Graimondii|Graimondii_LOC105799392 Hannuus|Hannuus_LOC110898422 Hannuus|Hannuus_LOC110924635 Ptrichocarpa|Ptrichocarpa_Potri.001G256300 Ptrichocarpa|Ptrichocarpa_Potri.009G051800 Sindicum|Sindicum_LOC105163635 Sindicum|Sindicum_LOC105170900 Xsorbifolium|Xsorbifolium_XS10G01091 Xsorb…
XOG0042607	Q94BZ1|Protein ZINC INDUCED FACILITATOR-LIKE 1 OS=Arabidopsis thaliana OX=3702 GN=ZIFL1 PE=2 SV=1		GO:0005774,GO:0005886,GO:0016020,GO:0016021,GO:0005773,GO:0044437,GO:0031224	Xsorbifolium|Xsorbifolium_XS01G03072 Xsorbifolium|Xsorbifolium_XS01G03080
XOG0013317	Q94BY9|Rab GTPase-activating protein 22 OS=Arabidopsis thaliana OX=3702 GN=RABGAP22 PE=1 SV=1		GO:0005777,GO:0006952,GO:0005096,GO:0005634	Gmax|Gmax_LOC100803563 Gmax|Gmax_LOC100809001 Graimondii|Graimondii_LOC105769166 Graimondii|Graimondii_LOC105772603 Graimondii|Graimondii_LOC105792852 Hannuus|Hannuus_LOC110877446 Hannuus|Hannuus_LOC110928692 Jregia|Jregia_LOC108995647 Jregia|Jregia_LOC109003112 Ptrichocarpa|Ptrichocarpa_Potri.006G066300 Ptrichocarpa|Ptrichocarpa_Potri.018G127500 Slycopersicum|Slycopersicum_Solyc07g008000.3 Slyco…
XOG0014214	Q94BP7|AUGMIN subunit 6 OS=Arabidopsis thaliana OX=3702 GN=AUG6 PE=1 SV=1		GO:0051301,GO:0005737,GO:0005819,GO:0005856,GO:0005874,GO:0007049,GO:0009524	Gmax|Gmax_LOC100795686 Gmax|Gmax_LOC100807170 Graimondii|Graimondii_LOC105775833 Graimondii|Graimondii_LOC105798411 Graimondii|Graimondii_LOC105802418 Jregia|Jregia_LOC109019740 Jregia|Jregia_LOC109022119 Oeuropae|Oeuropae_LOC111389137 Oeuropae|Oeuropae_LOC111400776 Ptrichocarpa|Ptrichocarpa_Potri.001G337600 Ptrichocarpa|Ptrichocarpa_Potri.001G337700 Sindicum|Sindicum_LOC105176279 Sindicum|Sindic…
XOG0042733	Q94BP7|AUGMIN subunit 6 OS=Arabidopsis thaliana OX=3702 GN=AUG6 PE=1 SV=1		GO:0051301,GO:0005737,GO:0005819,GO:0005856,GO:0005874,GO:0007049,GO:0009524	Xsorbifolium|Xsorbifolium_XS05G01858 Xsorbifolium|Xsorbifolium_XS05G01871
XOG0042897	Q94B77|Formin-like protein 5 OS=Arabidopsis thaliana OX=3702 GN=FH5 PE=2 SV=2		GO:0005886,GO:0004721,GO:0016787,GO:0016020,GO:0016021,GO:0005515,GO:0016788,GO:0140096,GO:0031224	Xsorbifolium|Xsorbifolium_XS14G00524 Xsorbifolium|Xsorbifolium_XS14G00529
XOG0042603	Q94AX4|D-lactate dehydrogenase [cytochrome], mitochondrial OS=Arabidopsis thaliana OX=3702 GN=DLD PE=1 SV=1	Catalyzes the stereospecific oxidation of D-lactate to pyruvate. Involved in the detoxification of methylglyoxal and D-lactate, but probably not involved in the metabolization of glycolate.	GO:0055114,GO:0004458,GO:0005739,GO:0016491,GO:0042802,GO:0050660,GO:0051596,GO:0042180	Xsorbifolium|Xsorbifolium_XS01G02930 Xsorbifolium|Xsorbifolium_XS06G01608
XOG0012984	Q94AP3|Protein WALLS ARE THIN 1 OS=Arabidopsis thaliana OX=3702 GN=WAT1 PE=1 SV=1		GO:0009507,GO:0009734,GO:0009536,GO:0009851,GO:0016020,GO:0016021,GO:0071555,GO:0000162,GO:0005773,GO:0005774,GO:0005938,GO:0003674,GO:0005737,GO:0006952,GO:0005887,GO:0008652,GO:0031969,GO:0009073,GO:0042446,GO:0042445,GO:0010817,GO:0009725,GO:0009719,GO:0009733,GO:0071310,GO:0023052,GO:0070887,GO:0042221,GO:0007165,GO:0032870,GO:0016053,GO:0046394,GO:0044283,GO:0071495,GO:0042430,GO:0031226,GO:…	Gmax|Gmax_LOC100786714 Gmax|Gmax_LOC100792395 Gmax|Gmax_LOC100798686 Gmax|Gmax_LOC100806765 Graimondii|Graimondii_LOC105769000 Graimondii|Graimondii_LOC105773856 Graimondii|Graimondii_LOC105784845 Hannuus|Hannuus_LOC110879584 Hannuus|Hannuus_LOC110941275 Jregia|Jregia_LOC108991375 Jregia|Jregia_LOC109008277 Oeuropae|Oeuropae_LOC111381305 Oeuropae|Oeuropae_LOC111408916 Ptrichocarpa|Ptrichocarpa_Po…
XOG0014129	Q94AN2|Choline transporter protein 1 OS=Arabidopsis thaliana OX=3702 GN=CHER1 PE=1 SV=1		GO:0005768,GO:0031902,GO:0055044,GO:0050801,GO:0010067,GO:0016192,GO:0016020,GO:0032588,GO:0005886,GO:0005794,GO:0055088,GO:0030100,GO:0006897,GO:2000012,GO:0010497,GO:0007275,GO:0048364,GO:0009524,GO:0015031,GO:0009551,GO:0005737,GO:0009663,GO:0051510,GO:0048366,GO:0031901,GO:0016021,GO:0015871,GO:0009705,GO:0005856,GO:0048878,GO:0010817,GO:0099402,GO:0042592,GO:0048827,GO:0040007,GO:0009793,GO:…	Gmax|Gmax_LOC100779959 Gmax|Gmax_LOC100789185 Gmax|Gmax_LOC100803501 Gmax|Gmax_LOC100815939 Graimondii|Graimondii_LOC105761257 Graimondii|Graimondii_LOC105779238 Hannuus|Hannuus_LOC110889645 Hannuus|Hannuus_LOC110911850 Hannuus|Hannuus_LOC110912857 Osativa|Osativa_Os04t0681400 Osativa|Osativa_Os04t0681600 Xsorbifolium|Xsorbifolium_XS14G00685 Xsorbifolium|Xsorbifolium_XS14G00691 Athaliana|Athalian…
XOG0022204	Q94AI1|QWRF motif-containing protein 2 OS=Arabidopsis thaliana OX=3702 GN=QWRF2 PE=2 SV=1		GO:0051301,GO:0005737,GO:0005856,GO:0005777,GO:0005874,GO:0007049	Gmax|Gmax_LOC100782524 Gmax|Gmax_LOC100795915 Graimondii|Graimondii_LOC105769411 Graimondii|Graimondii_LOC105773157 Ptrichocarpa|Ptrichocarpa_Potri.002G119500 Ptrichocarpa|Ptrichocarpa_Potri.014G017500 Vvinifera|Vvinifera_LOC100242050 Xsorbifolium|Xsorbifolium_XS06G01542 Xsorbifolium|Xsorbifolium_XS06G01558 Ayangbiense|Ayangbiense_TXG52521.1 Moleifera|Moleifera_Maole_021274 Osativa|Osativa_Os03t0…
XOG0022194	Q94AC1|Rhodanese-like domain-containing protein 6 OS=Arabidopsis thaliana OX=3702 GN=STR6 PE=2 SV=1		-	Gmax|Gmax_LOC100780431 Gmax|Gmax_LOC100812874 Xsorbifolium|Xsorbifolium_XS01G03061 Xsorbifolium|Xsorbifolium_XS01G03068 Atruncatum|Atruncatum_Atru.chr8.912 Ayangbiense|Ayangbiense_TXG57797.1 Vvinifera|Vvinifera_LOC109123406 Csinensis|Csinensis_LOC102611785 Dlongan|Dlongan_Dlo_017846.1 Graimondii|Graimondii_LOC105786250 Jregia|Jregia_LOC108988379 Osativa|Osativa_Os07t0687100 Ptrichocarpa|Ptrichoca…
XOG0031579	Q94AC1|Rhodanese-like domain-containing protein 6 OS=Arabidopsis thaliana OX=3702 GN=STR6 PE=2 SV=1		-	Xsorbifolium|Xsorbifolium_XS09G00372 Xsorbifolium|Xsorbifolium_XS09G00410 Atruncatum|Atruncatum_Atru.chr3.1309 Ayangbiense|Ayangbiense_TXG60122.1
XOG0013650	Q94A68|Uncharacterized oxidoreductase At1g06690, chloroplastic OS=Arabidopsis thaliana OX=3702 GN=At1g06690 PE=1 SV=1		GO:0009443,GO:0009820,GO:0009734,GO:0034765,GO:0005244,GO:0006811,GO:0006813,GO:0047036,GO:0009813,GO:0005737,GO:0016740,GO:0005829,GO:0033808,GO:0004032,GO:0009636,GO:0009651,GO:0016229,GO:0097295,GO:0070401,GO:0003824,GO:0004033,GO:0008152,GO:0009409,GO:0016491,GO:0055114,GO:0009507,GO:0009536,GO:0010287,GO:0042820,GO:0042821,GO:0050236,GO:0070402,GO:0034224,GO:1990641,GO:0019290,GO:0033707,GO:…	Gmax|Gmax_LOC100783464 Gmax|Gmax_LOC100801237 Osativa|Osativa_Os07t0142900 Osativa|Osativa_Os07t0143000 Ptrichocarpa|Ptrichocarpa_Potri.002G055500 Ptrichocarpa|Ptrichocarpa_Potri.005G207000 Ptrichocarpa|Ptrichocarpa_Potri.005G207100 Xsorbifolium|Xsorbifolium_XS01G01483 Xsorbifolium|Xsorbifolium_XS01G01484 Xsorbifolium|Xsorbifolium_XS01G01492 Xsorbifolium|Xsorbifolium_XS01G01493 Xsorbifolium|Xsorb…
XOG0015191	Q94A65|Rhodanese-like domain-containing protein 14, chloroplastic OS=Arabidopsis thaliana OX=3702 GN=At4g27700 PE=2 SV=1		GO:0016020,GO:0016740,GO:0004792,GO:0005737,GO:0009579,GO:0055114,GO:0005739,GO:0008794,GO:0016491,GO:0009507,GO:0009536,GO:0016021,GO:0031224	Csinensis|Csinensis_LOC102619773 Csinensis|Csinensis_LOC102628203 Gmax|Gmax_LOC100788147 Gmax|Gmax_LOC100797443 Oeuropae|Oeuropae_LOC111367720 Oeuropae|Oeuropae_LOC111402912 Ptrichocarpa|Ptrichocarpa_Potri.012G020700 Ptrichocarpa|Ptrichocarpa_Potri.015G008000 Xsorbifolium|Xsorbifolium_XS02G00354 Xsorbifolium|Xsorbifolium_XS14G01302 Athaliana|Athaliana_AT4G27700.1 Atruncatum|Atruncatum_Atru.chr12.…
XOG0042870	Q949M3|3-oxoacyl-[acyl-carrier-protein] reductase 3, chloroplastic OS=Brassica napus OX=3708 GN=bkr3 PE=2 SV=1	This protein is involved in the pathway fatty acid biosynthesis, which is part of Lipid metabolism.	GO:0005783,GO:0031525,GO:0005737,GO:0016491,GO:0005789,GO:0042214,GO:0072582,GO:0055114,GO:0052581,GO:0047501,GO:0102131,GO:0070402,GO:0102132,GO:0004316,GO:0006629,GO:0006631,GO:0006952,GO:0016021,GO:0016114,GO:0047037,GO:0004303,GO:0012511,GO:0050661,GO:0005811,GO:0102960,GO:0097295,GO:0016020,GO:0006633,GO:2000024,GO:0000166,GO:0006694,GO:0009507,GO:0102069,GO:0009820,GO:0070524,GO:0009536,GO:…	Xsorbifolium|Xsorbifolium_XS12G00395 Xsorbifolium|Xsorbifolium_XS12G00403
XOG0015334	Q941R4|GDP-mannose transporter GONST1 OS=Arabidopsis thaliana OX=3702 GN=GONST1 PE=1 SV=2		GO:0015783,GO:0016020,GO:0016021,GO:1990570,GO:0000139,GO:0005457,GO:0005458,GO:1990569,GO:0005338,GO:0015786,GO:0072334,GO:0005794,GO:0005459,GO:0008643,GO:0005460,GO:0015297,GO:0006811,GO:0031224	Gmax|Gmax_LOC100775625 Gmax|Gmax_LOC100808480 Jregia|Jregia_LOC108996286 Jregia|Jregia_LOC109008896 Oeuropae|Oeuropae_LOC111369966 Oeuropae|Oeuropae_LOC111411658 Oeuropae|Oeuropae_LOC111411912 Ptrichocarpa|Ptrichocarpa_Potri.005G062900 Ptrichocarpa|Ptrichocarpa_Potri.007G106400 Sindicum|Sindicum_LOC105163708 Sindicum|Sindicum_LOC105170935 Xsorbifolium|Xsorbifolium_XS09G01222 Xsorbifolium|Xsorbifo…
XOG0042594	Q941D5|Vacuolar protein sorting-associated protein 2 homolog 3 OS=Arabidopsis thaliana OX=3702 GN=VPS2.3 PE=2 SV=1		GO:0005768,GO:0015031,GO:0005515	Xsorbifolium|Xsorbifolium_XS01G00643 Xsorbifolium|Xsorbifolium_XS01G00649
XOG0012860	Q941A4|Oil body-associated protein 2A OS=Arabidopsis thaliana OX=3702 GN=OBAP2A PE=2 SV=1		GO:0005811	Athaliana|Athaliana_AT4G18920.1 Athaliana|Athaliana_AT5G45690.1 Hannuus|Hannuus_LOC110909464 Hannuus|Hannuus_LOC110934874 Hannuus|Hannuus_LOC110927026 Hannuus|Hannuus_LOC110936868 Jregia|Jregia_LOC108998045 Jregia|Jregia_LOC109014886 Xsorbifolium|Xsorbifolium_XS07G00241 Xsorbifolium|Xsorbifolium_XS07G00260 Athaliana|Athaliana_AT1G29680.1 Ayangbiense|Ayangbiense_TXG47736.1 Oeuropae|Oeuropae_LOC111…
XOG0014456	Q940Y9|Putative ion channel POLLUX-like 2 OS=Arabidopsis thaliana OX=3702 GN=At5g43745 PE=2 SV=1		GO:0005634,GO:0006811,GO:0034220,GO:0042802,GO:0009877,GO:0005515,GO:0016020,GO:0016021,GO:0031965,GO:0051704,GO:0044419,GO:0031224	Athaliana|Athaliana_AT5G02940.2 Athaliana|Athaliana_AT5G43745.1 Gmax|Gmax_LOC100779862 Gmax|Gmax_LOC100785453 Graimondii|Graimondii_LOC105776994 Graimondii|Graimondii_LOC105798784 Graimondii|Graimondii_LOC105800574 Ptrichocarpa|Ptrichocarpa_Potri.008G160700 Ptrichocarpa|Ptrichocarpa_Potri.010G078600 Atruncatum|Atruncatum_Atru.chr4.2282 Ayangbiense|Ayangbiense_TXG72167.1 Csinensis|Csinensis_LOC102…
XOG0010872	Q93ZR6|O-acyltransferase WSD1 OS=Arabidopsis thaliana OX=3702 GN=WSD1 PE=2 SV=1	Bifunctional wax ester synthase/diacylglycerol acyltransferase (PubMed:18621978). Involved in cuticular wax biosynthesis (PubMed:18621978, PubMed:30729606). Required to reduce leaf water loss, especially during drought (PubMed:30729606).	GO:0016746,GO:0019432,GO:0047196,GO:0102966,GO:0004144,GO:0005783,GO:0005789,GO:0016020,GO:0016021,GO:0016740,GO:0016747,GO:0042175,GO:0098827,GO:0031224	Atruncatum|Atruncatum_Atru.chr6.2903 Atruncatum|Atruncatum_Atru.chr6.2904 Atruncatum|Atruncatum_Atru.chr6.2905 Atruncatum|Atruncatum_Atru.chr6.2967 Atruncatum|Atruncatum_Atru.chr9.1334 Ayangbiense|Ayangbiense_TXG55132.1 Ayangbiense|Ayangbiense_TXG55133.1 Ayangbiense|Ayangbiense_TXG55134.1 Ayangbiense|Ayangbiense_TXG55135.1 Ayangbiense|Ayangbiense_TXG55136.1 Ayangbiense|Ayangbiense_TXG55138.1 Csin…
XOG0042912	Q93ZR6|O-acyltransferase WSD1 OS=Arabidopsis thaliana OX=3702 GN=WSD1 PE=2 SV=1	Bifunctional wax ester synthase/diacylglycerol acyltransferase (PubMed:18621978). Involved in cuticular wax biosynthesis (PubMed:18621978, PubMed:30729606). Required to reduce leaf water loss, especially during drought (PubMed:30729606).	GO:0016746,GO:0019432,GO:0047196,GO:0102966,GO:0004144,GO:0005783,GO:0005789,GO:0016787,GO:0046872,GO:0004518,GO:0004519,GO:0016020,GO:0004523,GO:0016021,GO:0005739,GO:0016740,GO:0016788,GO:0016747,GO:0042175,GO:0098827,GO:0031224	Xsorbifolium|Xsorbifolium_XS14G01194 Xsorbifolium|Xsorbifolium_XS14G01198
XOG0018938	Q93ZH1|TORTIFOLIA1-like protein 4 OS=Arabidopsis thaliana OX=3702 GN=TOR1L4 PE=2 SV=1		GO:0005856,GO:0016021,GO:0031965,GO:0005634,GO:0016020,GO:0005874,GO:0005515,GO:0005737,GO:0031224	Gmax|Gmax_LOC100527301 Gmax|Gmax_LOC100781440 Graimondii|Graimondii_LOC105766123 Graimondii|Graimondii_LOC105794713 Hannuus|Hannuus_LOC110909876 Hannuus|Hannuus_LOC110920607 Moleifera|Moleifera_Maole_014907 Ptrichocarpa|Ptrichocarpa_Potri.008G192100 Ptrichocarpa|Ptrichocarpa_Potri.010G038900 Vvinifera|Vvinifera_LOC100260313 Xsorbifolium|Xsorbifolium_XS05G01569 Xsorbifolium|Xsorbifolium_XS05G01573…
XOG0042868	Q93Z92|E3 ubiquitin-protein ligase At4g11680 OS=Arabidopsis thaliana OX=3702 GN=At4g11680 PE=2 SV=1		GO:0009055,GO:0016021,GO:0051539,GO:0016567,GO:0009507,GO:0055114,GO:0009522,GO:0009535,GO:0009536,GO:0009579,GO:0009793,GO:0015979,GO:0009842,GO:0016168,GO:0033115,GO:0016491,GO:0042651,GO:0018298,GO:0016740,GO:0042170,GO:0000287,GO:0046872,GO:0051536,GO:0016020,GO:0010154,GO:0009790,GO:0031224	Xsorbifolium|Xsorbifolium_XS12G00028 Xsorbifolium|Xsorbifolium_XS12G00049
XOG0024147	Q93Z79|Cytochrome P450 714A1 OS=Arabidopsis thaliana OX=3702 GN=CYP714A1 PE=2 SV=1	Involved in the inactivation of early gibberellin (GA) intermediates.	GO:0016102,GO:0010132,GO:0050592,GO:0007275,GO:0050604,GO:0047056,GO:0102632,GO:0006694,GO:0106244,GO:0019742,GO:0046246,GO:0050593,GO:0009709,GO:1901012,GO:0016099,GO:0102811,GO:0016132,GO:0080132,GO:0006587,GO:0005886,GO:0042427,GO:0009846,GO:0102963,GO:0009860,GO:0051777,GO:0000249,GO:0047053,GO:0047055,GO:0106240,GO:0036202,GO:0009707,GO:0090709,GO:0052615,GO:0102598,GO:0102097,GO:0040008,GO:…	Atruncatum|Atruncatum_Atru.chr1.3963 Atruncatum|Atruncatum_Atru.chr1.3969 Dlongan|Dlongan_Dlo_006303.1 Dlongan|Dlongan_Dlo_029618.1 Gmax|Gmax_LOC100801472 Gmax|Gmax_LOC100802008 Xsorbifolium|Xsorbifolium_XS01G03448 Xsorbifolium|Xsorbifolium_XS01G03450 Xsorbifolium|Xsorbifolium_XS08G00285 Xsorbifolium|Xsorbifolium_XS08G00318 Csinensis|Csinensis_LOC102620369 Ayangbiense|Ayangbiense_TXG68342.1
XOG0012463	Q93YV0|(E,E)-geranyllinalool synthase OS=Arabidopsis thaliana OX=3702 GN=GES PE=1 SV=1		GO:0050437,GO:0034005,GO:0034004,GO:0052577,GO:0005829,GO:0080016,GO:0005739,GO:0009739,GO:0050449,GO:0102412,GO:0007623,GO:0102887,GO:1901937,GO:1901934,GO:1901931,GO:0102878,GO:0102879,GO:0052683,GO:0102883,GO:0046246,GO:0102064,GO:0042742,GO:0009536,GO:0009686,GO:0016020,GO:0016021,GO:0031969,GO:0016853,GO:0050559,GO:0102305,GO:0052678,GO:0034280,GO:0003824,GO:0050553,GO:0008152,GO:0042617,GO:…	Ayangbiense|Ayangbiense_TXG47337.1 Ayangbiense|Ayangbiense_TXG47338.1 Dlongan|Dlongan_Dlo_011151.1 Dlongan|Dlongan_Dlo_011153.1 Graimondii|Graimondii_LOC105770993 Graimondii|Graimondii_LOC105771165 Jregia|Jregia_LOC108980512 Jregia|Jregia_LOC108980515 Moleifera|Moleifera_Maole_002174 Moleifera|Moleifera_Maole_002184 Moleifera|Moleifera_Maole_019174 Oeuropae|Oeuropae_LOC111370096 Oeuropae|Oeuropae…
XOG0042905	Q93YT1|Glutamate receptor 3.2 OS=Arabidopsis thaliana OX=3702 GN=GLR3.2 PE=1 SV=2		GO:0071311,GO:0016021,GO:0071215,GO:0019722,GO:0006813,GO:0071230,GO:0005262,GO:0005886,GO:0006811,GO:0007267,GO:0006814,GO:0009611,GO:0009737,GO:0009864,GO:0009738,GO:0009507,GO:0005267,GO:0009536,GO:0006816,GO:0005272,GO:0070417,GO:0008066,GO:0071260,GO:0016020,GO:0031349,GO:0002684,GO:0050778,GO:0045089,GO:0002253,GO:0002218,GO:0046677,GO:0009753,GO:0042742,GO:0098542,GO:0006952,GO:0009607,GO:…	Xsorbifolium|Xsorbifolium_XS14G00809 Xsorbifolium|Xsorbifolium_XS14G00828
XOG0013293	Q93Y35|26S proteasome non-ATPase regulatory subunit 6 homolog OS=Arabidopsis thaliana OX=3702 GN=RPN7 PE=1 SV=1		GO:0009585,GO:0010017,GO:0005515,GO:0005634,GO:0005737,GO:0004721,GO:0016787,GO:0046872,GO:0000502,GO:0007275,GO:0008180,GO:0009605,GO:0023052,GO:0007165,GO:0016788,GO:0140096	Gmax|Gmax_LOC100789022 Gmax|Gmax_LOC100802610 Gmax|Gmax_LOC100810692 Graimondii|Graimondii_LOC105764775 Graimondii|Graimondii_LOC105788549 Graimondii|Graimondii_LOC105800817 Hannuus|Hannuus_LOC110879876 Hannuus|Hannuus_LOC110918486 Jregia|Jregia_LOC108986588 Jregia|Jregia_LOC118343734 Oeuropae|Oeuropae_LOC111366582 Oeuropae|Oeuropae_LOC111383946 Osativa|Osativa_Os02t0600100 Osativa|Osativa_Os04t0…
XOG0042671	Q93XX5|PI-PLC X domain-containing protein At5g67130 OS=Arabidopsis thaliana OX=3702 GN=At5g67130 PE=1 SV=1		GO:0005886,GO:0016020,GO:0031225,GO:0031224	Xsorbifolium|Xsorbifolium_XS03G01409 Xsorbifolium|Xsorbifolium_XS03G01438
XOG0013069	Q93XX4|C2 domain-containing protein At1g53590 OS=Arabidopsis thaliana OX=3702 GN=NTMC2T6.1 PE=1 SV=2		GO:0005768,GO:0005783,GO:0005789,GO:0005794,GO:0010008,GO:0016740,GO:0016757,GO:0005634,GO:0000139,GO:0005829,GO:0005737,GO:0009651,GO:0009506,GO:0009738,GO:0043547,GO:1901002,GO:0005096,GO:0006952,GO:0009611,GO:1902479,GO:0016021,GO:0046872,GO:0006869,GO:0008289,GO:0016020,GO:0010930,GO:0005515,GO:0005886,GO:0009901,GO:0009511,GO:0009908,GO:0009911,GO:0010228,GO:0030054,GO:0006897,GO:0016032,GO:…	Athaliana|Athaliana_AT1G53590.1 Athaliana|Athaliana_AT3G14590.2 Gmax|Gmax_LOC100779958 Gmax|Gmax_LOC100798393 Hannuus|Hannuus_LOC110885954 Hannuus|Hannuus_LOC110895215 Hannuus|Hannuus_LOC110929420 Jregia|Jregia_LOC108994379 Jregia|Jregia_LOC108995977 Oeuropae|Oeuropae_LOC111375431 Oeuropae|Oeuropae_LOC111380937 Oeuropae|Oeuropae_LOC111380938 Osativa|Osativa_Os01t0242600 Osativa|Osativa_Os02t03137…
XOG0013115	Q93WT0|Probable WRKY transcription factor 31 OS=Arabidopsis thaliana OX=3702 GN=WRKY31 PE=1 SV=1	Transcription factor. Interacts specifically with the W box (5'-(T)TGAC[CT]-3'), a frequently occurring elicitor-responsive cis-acting element (By similarity).	GO:0045893,GO:0009737,GO:0009753,GO:0009723,GO:0009751,GO:0043565,GO:0046872,GO:0045892,GO:1900150,GO:0050832,GO:1900425,GO:0002237,GO:0000976,GO:0002238,GO:0007275,GO:1905034,GO:0005524,GO:1900457,GO:0000166,GO:2000070,GO:1901002,GO:0010150,GO:0003700,GO:0009624,GO:0009625,GO:2000068,GO:0002215,GO:0003677,GO:0090333,GO:0005634,GO:0010104,GO:0009873,GO:2000031,GO:0006952,GO:0009738,GO:0009739,GO:…	Athaliana|Athaliana_AT4G04450.1 Athaliana|Athaliana_AT4G22070.1 Gmax|Gmax_LOC100802124 Gmax|Gmax_WRKY23 Graimondii|Graimondii_LOC105770778 Graimondii|Graimondii_LOC105777675 Jregia|Jregia_LOC108980184 Jregia|Jregia_LOC109012564 Oeuropae|Oeuropae_LOC111384954 Oeuropae|Oeuropae_LOC111395945 Oeuropae|Oeuropae_LOC111389364 Oeuropae|Oeuropae_LOC111389584 Ptrichocarpa|Ptrichocarpa_Potri.004G007500 Ptri…
XOG0012488	Q93VV5|Protein NRT1/ PTR FAMILY 4.3 OS=Arabidopsis thaliana OX=3702 GN=NPF4.3 PE=2 SV=1		GO:0005886,GO:0015293,GO:0015031,GO:0015833,GO:0005773,GO:0005774,GO:0009635,GO:0009734,GO:0016020,GO:0016021,GO:0042128,GO:0009725,GO:0009719,GO:0009733,GO:0071310,GO:0023052,GO:0070887,GO:0042221,GO:0007165,GO:0032870,GO:0071495,GO:0044437,GO:0031224	Dlongan|Dlongan_Dlo_031160.1 Dlongan|Dlongan_Dlo_031162.1 Gmax|Gmax_LOC100794642 Gmax|Gmax_LOC100796993 Gmax|Gmax_LOC100798047 Gmax|Gmax_LOC100815052 Hannuus|Hannuus_LOC110880461 Hannuus|Hannuus_LOC110913408 Hannuus|Hannuus_LOC110913411 Hannuus|Hannuus_LOC110934878 Hannuus|Hannuus_LOC110936869 Hannuus|Hannuus_LOC110936871 Hannuus|Hannuus_LOC110937192 Oeuropae|Oeuropae_LOC111373692 Oeuropae|Oeurop…
XOG0031532	Q93V51|Protein LEAD-SENSITIVE 1 OS=Arabidopsis thaliana OX=3702 GN=PSE1 PE=2 SV=1		GO:0015692,GO:0046938,GO:0005737,GO:0010288,GO:0010035,GO:0044550,GO:0006811,GO:0042221,GO:0019748	Xsorbifolium|Xsorbifolium_XS02G01271 Xsorbifolium|Xsorbifolium_XS02G01272 Xsorbifolium|Xsorbifolium_XS02G01273 Dlongan|Dlongan_Dlo_014784.1
XOG0034941	Q93V51|Protein LEAD-SENSITIVE 1 OS=Arabidopsis thaliana OX=3702 GN=PSE1 PE=2 SV=1		GO:0015692,GO:0046938,GO:0005737,GO:0010288,GO:0010035,GO:0044550,GO:0006811,GO:0042221,GO:0019748	Xsorbifolium|Xsorbifolium_XS12G00340 Xsorbifolium|Xsorbifolium_XS12G00342 Xsorbifolium|Xsorbifolium_XS12G00343
XOG0042834	Q8W4S6|Beta-fructofuranosidase, insoluble isoenzyme CWINV6 OS=Arabidopsis thaliana OX=3702 GN=CWINV6 PE=2 SV=1		GO:0051669,GO:0005576,GO:0005618,GO:0008152,GO:0016787,GO:0016798,GO:0048046,GO:0030312	Xsorbifolium|Xsorbifolium_XS10G00121 Xsorbifolium|Xsorbifolium_XS10G00155
XOG0016712	Q8W4K1|tRNA wybutosine-synthesizing protein 2/3/4 OS=Arabidopsis thaliana OX=3702 GN=At4g04670 PE=2 SV=1		GO:0005794,GO:0005802,GO:0006886,GO:0015031,GO:0000325,GO:0000326,GO:0005515,GO:0008289,GO:0005737,GO:0009416,GO:0005856,GO:0009723,GO:0005874,GO:0009753,GO:0005634,GO:0000062,GO:0018298,GO:0009019,GO:0048511,GO:0030488,GO:0050896,GO:0052906,GO:0009881,GO:0005739,GO:0008168,GO:0016740,GO:0032259,GO:0102522,GO:0003824,GO:0008033,GO:0008152,GO:0005770,GO:0005773,GO:0005929,GO:0030030,GO:0030286,GO:…	Ayangbiense|Ayangbiense_TXG47026.1 Ayangbiense|Ayangbiense_TXG47030.1 Gmax|Gmax_LOC100816336 Gmax|Gmax_LOC112997628 Hannuus|Hannuus_LOC110939634 Hannuus|Hannuus_LOC110939636 Moleifera|Moleifera_Maole_013649 Moleifera|Moleifera_Maole_013651 Xsorbifolium|Xsorbifolium_XS07G01310 Xsorbifolium|Xsorbifolium_XS07G01314 Athaliana|Athaliana_AT4G04670.1 Atruncatum|Atruncatum_Atru.chr10.2219 Csinensis|Csine…
XOG0011662	Q8W4G3|Protein DETOXIFICATION 46, chloroplastic OS=Arabidopsis thaliana OX=3702 GN=DTX46 PE=2 SV=1		GO:0006811,GO:0009507,GO:0006879,GO:0009536,GO:0015746,GO:0009941,GO:0009697,GO:0009751,GO:0045087,GO:0002376,GO:0010044,GO:0006952,GO:0009737,GO:0015137,GO:0030001,GO:0016020,GO:0046873,GO:0016021,GO:0005886,GO:0031969,GO:0042493,GO:0046677,GO:0048878,GO:0042446,GO:0010035,GO:0042445,GO:0050801,GO:0010817,GO:0097305,GO:0042592,GO:0014070,GO:0001101,GO:0009725,GO:0009719,GO:0055065,GO:0098771,GO:…	Athaliana|Athaliana_AT2G21340.1 Athaliana|Athaliana_AT4G39030.1 Atruncatum|Atruncatum_Atru.chr5.3117 Atruncatum|Atruncatum_Atru.chr5.3118 Atruncatum|Atruncatum_Atru.ctg942.29 Atruncatum|Atruncatum_Atru.ctg942.30 Csinensis|Csinensis_LOC102615350 Csinensis|Csinensis_LOC102615642 Gmax|Gmax_EDS5 Gmax|Gmax_LOC100778835 Graimondii|Graimondii_LOC105795344 Graimondii|Graimondii_LOC105795345 Graimondii|Gr…
XOG0010570	Q8W496|Protochlorophyllide-dependent translocon component 52, chloroplastic OS=Arabidopsis thaliana OX=3702 GN=PTC52 PE=2 SV=1		GO:0010277,GO:0016021,GO:0015995,GO:0046872,GO:0031969,GO:0051536,GO:0051537,GO:0009507,GO:0009528,GO:0009536,GO:0016491,GO:0032441,GO:0055114,GO:0015996,GO:0009706,GO:0009579,GO:0015031,GO:0009535,GO:0016020,GO:0042440,GO:0046148,GO:0051187,GO:0031224	Atruncatum|Atruncatum_Atru.chr2.672 Atruncatum|Atruncatum_Atru.chr3.2069 Atruncatum|Atruncatum_Atru.chr4.1730 Ayangbiense|Ayangbiense_TXG65819.1 Ayangbiense|Ayangbiense_TXG65822.1 Ayangbiense|Ayangbiense_TXG72562.1 Ayangbiense|Ayangbiense_TXG65820.1 Ayangbiense|Ayangbiense_TXG65825.1 Ayangbiense|Ayangbiense_TXG65827.1 Ayangbiense|Ayangbiense_TXG65828.1 Ayangbiense|Ayangbiense_TXG65823.1 Ayangbien…
XOG0042850	Q8W496|Protochlorophyllide-dependent translocon component 52, chloroplastic OS=Arabidopsis thaliana OX=3702 GN=PTC52 PE=2 SV=1		GO:0016021,GO:0046872,GO:0051536,GO:0051537,GO:0009507,GO:0009528,GO:0009536,GO:0016491,GO:0032441,GO:0055114,GO:0015996,GO:0009706,GO:0009579,GO:0015031,GO:0009535,GO:0016020,GO:0042440,GO:0051187,GO:0031224	Xsorbifolium|Xsorbifolium_XS10G01560 Xsorbifolium|Xsorbifolium_XS10G01579
XOG0042851	Q8W496|Protochlorophyllide-dependent translocon component 52, chloroplastic OS=Arabidopsis thaliana OX=3702 GN=PTC52 PE=2 SV=1		GO:0016021,GO:0046872,GO:0051536,GO:0051537,GO:0009507,GO:0009528,GO:0009536,GO:0009706,GO:0015031,GO:0016020,GO:0031224	Xsorbifolium|Xsorbifolium_XS10G01582 Xsorbifolium|Xsorbifolium_XS10G01586
XOG0042852	Q8W496|Protochlorophyllide-dependent translocon component 52, chloroplastic OS=Arabidopsis thaliana OX=3702 GN=PTC52 PE=2 SV=1		GO:0016021,GO:0046872,GO:0051536,GO:0051537,GO:0009507,GO:0009528,GO:0009536,GO:0009579,GO:0015996,GO:0016491,GO:0032441,GO:0009706,GO:0055114,GO:0015031,GO:0009535,GO:0016020,GO:0042440,GO:0051187,GO:0031224	Xsorbifolium|Xsorbifolium_XS10G01584 Xsorbifolium|Xsorbifolium_XS10G01587
XOG0016574	Q8W2F3|Transcription factor PIF4 OS=Arabidopsis thaliana OX=3702 GN=PIF4 PE=1 SV=1		GO:0090229,GO:0040008,GO:0080113,GO:0009742,GO:0007275,GO:0009637,GO:0010218,GO:2000022,GO:0009908,GO:0006952,GO:0009740,GO:0019900,GO:0010262,GO:0051289,GO:2000032,GO:0010090,GO:0043565,GO:0009555,GO:0043068,GO:0048658,GO:0009585,GO:0010017,GO:0010244,GO:0003677,GO:0005515,GO:0005634,GO:0006355,GO:0045893,GO:0080006,GO:0009813,GO:0006260,GO:0046872,GO:0000166,GO:0005524,GO:0048586,GO:0048587,GO:…	Athaliana|Athaliana_AT2G43010.5 Athaliana|Athaliana_AT3G59060.2 Gmax|Gmax_LOC100784531 Gmax|Gmax_LOC100800166 Gmax|Gmax_LOC100811345 Gmax|Gmax_LOC100811777 Ptrichocarpa|Ptrichocarpa_Potri.002G055400 Ptrichocarpa|Ptrichocarpa_Potri.005G207200 Xsorbifolium|Xsorbifolium_XS01G01494 Xsorbifolium|Xsorbifolium_XS01G01499 Atruncatum|Atruncatum_Atru.chr6.2013 Slycopersicum|Slycopersicum_Solyc07g043580.3 C…
XOG0014128	Q8W207|COP9 signalosome complex subunit 2 OS=Arabidopsis thaliana OX=3702 GN=CSN2 PE=1 SV=1		GO:0005634,GO:0005737,GO:0007275,GO:0000502,GO:0008180,GO:0009585,GO:0010017,GO:0009605,GO:0023052,GO:0007165	Gmax|Gmax_LOC100779900 Gmax|Gmax_LOC100787019 Gmax|Gmax_LOC100788070 Gmax|Gmax_LOC100818784 Graimondii|Graimondii_LOC105793735 Graimondii|Graimondii_LOC105799318 Hannuus|Hannuus_LOC110865451 Hannuus|Hannuus_LOC110937997 Ptrichocarpa|Ptrichocarpa_Potri.001G222700 Ptrichocarpa|Ptrichocarpa_Potri.009G020900 Athaliana|Athaliana_AT2G26990.1 Atruncatum|Atruncatum_Atru.chr3.2831 Ayangbiense|Ayangbiense_…
XOG0012755	Q8W1Y0|Sister chromatid cohesion 1 protein 4 OS=Arabidopsis thaliana OX=3702 GN=SYN4 PE=2 SV=1		GO:0070601,GO:0000775,GO:0005634,GO:0005694,GO:0051321,GO:0007049,GO:0007059,GO:0051301	Gmax|Gmax_LOC100803412 Gmax|Gmax_LOC100809967 Graimondii|Graimondii_LOC105782680 Graimondii|Graimondii_LOC105785358 Graimondii|Graimondii_LOC105792741 Hannuus|Hannuus_LOC110868291 Hannuus|Hannuus_LOC110868292 Hannuus|Hannuus_LOC110904491 Jregia|Jregia_LOC109000455 Jregia|Jregia_LOC109018877 Oeuropae|Oeuropae_LOC111384519 Oeuropae|Oeuropae_LOC111396160 Oeuropae|Oeuropae_LOC111407670 Ptrichocarpa|P…
XOG0018111	Q8W034|Heterogeneous nuclear ribonucleoprotein 1 OS=Arabidopsis thaliana OX=3702 GN=RNP1 PE=1 SV=1		GO:0005515,GO:0006446,GO:0060211,GO:1900151,GO:0000184,GO:0009536,GO:0009507,GO:0009617,GO:0006402,GO:0009909,GO:0009908,GO:0010439,GO:2000028,GO:0010468,GO:0043231,GO:0043565,GO:0003682,GO:0080148,GO:0045824,GO:1900140,GO:0045893,GO:1901001,GO:0019843,GO:0003677,GO:0003697,GO:0006364,GO:0005730,GO:0005737,GO:0005654,GO:0009631,GO:0006397,GO:0031047,GO:0043489,GO:0008380,GO:0042868,GO:0046872,GO:…	Gmax|Gmax_LOC100786882 Gmax|Gmax_LOC100811267 Jregia|Jregia_LOC108981229 Jregia|Jregia_LOC108983014 Oeuropae|Oeuropae_LOC111390591 Oeuropae|Oeuropae_LOC111391659 Ptrichocarpa|Ptrichocarpa_Potri.008G170400 Ptrichocarpa|Ptrichocarpa_Potri.010G067500 Sindicum|Sindicum_LOC105171748 Sindicum|Sindicum_LOC105171750 Sindicum|Sindicum_LOC110012746 Xsorbifolium|Xsorbifolium_XS04G01883 Xsorbifolium|Xsorbifo…
XOG0013304	Q8VZS6|GBF-interacting protein 1 OS=Arabidopsis thaliana OX=3702 GN=GIP1 PE=1 SV=1		GO:0005515,GO:0005634,GO:0042802	Gmax|Gmax_LOC100794903 Gmax|Gmax_LOC100809372 Graimondii|Graimondii_LOC105790168 Graimondii|Graimondii_LOC105803399 Hannuus|Hannuus_LOC110884990 Hannuus|Hannuus_LOC110929563 Hannuus|Hannuus_LOC110889716 Jregia|Jregia_LOC109000737 Jregia|Jregia_LOC109000754 Oeuropae|Oeuropae_LOC111371015 Oeuropae|Oeuropae_LOC111412280 Oeuropae|Oeuropae_LOC111390970 Ptrichocarpa|Ptrichocarpa_Potri.002G217000 Ptrich…
XOG0014183	Q8VZQ2|Transcription factor MYB61 OS=Arabidopsis thaliana OX=3702 GN=MYB61 PE=2 SV=1		GO:0045691,GO:0045697,GO:0010228,GO:0010262,GO:0045995,GO:0055089,GO:2000014,GO:0042752,GO:2000034,GO:0010444,GO:2001280,GO:1902806,GO:0009834,GO:0032875,GO:2000037,GO:0009554,GO:0009629,GO:0006397,GO:0050891,GO:0006974,GO:0009734,GO:0008380,GO:0061087,GO:0045087,GO:0002376,GO:0080147,GO:1900033,GO:0010468,GO:0010597,GO:0033587,GO:0031540,GO:0000976,GO:0010091,GO:0035017,GO:0010043,GO:1901957,GO:…	Gmax|Gmax_LOC100788976 Gmax|Gmax_LOC100790184 Gmax|Gmax_LOC778072 Gmax|Gmax_LOC778182 Hannuus|Hannuus_LOC110865780 Hannuus|Hannuus_LOC110904474 Oeuropae|Oeuropae_LOC111387479 Oeuropae|Oeuropae_LOC111409840 Osativa|Osativa_Os05t0140100 Ptrichocarpa|Ptrichocarpa_Potri.005G001600 Ptrichocarpa|Ptrichocarpa_Potri.013G001000 Sindicum|Sindicum_LOC105169011 Sindicum|Sindicum_LOC105172468 Xsorbifolium|Xso…
XOG0011166	Q8VZH2|Aminopeptidase M1 OS=Arabidopsis thaliana OX=3702 GN=APM1 PE=1 SV=1		GO:0010013,GO:0016020,GO:0016787,GO:0031090,GO:0043231,GO:0046872,GO:0004177,GO:0005737,GO:0005783,GO:0019370,GO:0004301,GO:0006508,GO:0005634,GO:0008233,GO:0008237,GO:0006690,GO:1901568,GO:0016053,GO:0046394,GO:0044283,GO:1901570,GO:0070011,GO:0140096,GO:0033218	Atruncatum|Atruncatum_Atru.chr1.3811 Atruncatum|Atruncatum_Atru.chr7.1923 Ayangbiense|Ayangbiense_TXG61855.1 Ayangbiense|Ayangbiense_TXG68447.1 Ayangbiense|Ayangbiense_TXG68451.1 Ayangbiense|Ayangbiense_TXG68455.1 Ayangbiense|Ayangbiense_TXG68457.1 Ayangbiense|Ayangbiense_TXG68449.1 Ayangbiense|Ayangbiense_TXG68453.1 Csinensis|Csinensis_LOC102614871 Csinensis|Csinensis_LOC102628994 Dlongan|Dlonga…
XOG0010842	Q8VZG7|Ribonuclease TUDOR 1 OS=Arabidopsis thaliana OX=3702 GN=TSN1 PE=1 SV=1		GO:0005829,GO:0006397,GO:0006402,GO:0009651,GO:0010372,GO:0010494,GO:0016787,GO:0034605,GO:0000932,GO:0048471,GO:0003723,GO:0005635,GO:0004518,GO:0005737,GO:0005783,GO:0016101,GO:0016102,GO:0009685,GO:0009686,GO:0006721,GO:0016114,GO:0042446,GO:0042445,GO:0010817,GO:0006720,GO:0008299,GO:0032350,GO:0046885,GO:0010371,GO:0019748,GO:0016053,GO:0046394,GO:0044283,GO:0042180,GO:0016788	Athaliana|Athaliana_AT5G07350.2 Athaliana|Athaliana_AT5G61780.1 Gmax|Gmax_LOC100782692 Gmax|Gmax_LOC100794481 Gmax|Gmax_LOC100802766 Gmax|Gmax_LOC100809534 Gmax|Gmax_LOC100794700 Gmax|Gmax_LOC100810067 Graimondii|Graimondii_LOC105762248 Graimondii|Graimondii_LOC105779624 Graimondii|Graimondii_LOC105764849 Graimondii|Graimondii_LOC105788651 Graimondii|Graimondii_LOC105802140 Hannuus|Hannuus_LOC110…
XOG0016741	Q8VZG2|Protein HYPER-SENSITIVITY-RELATED 4 OS=Arabidopsis thaliana OX=3702 GN=HSR4 PE=2 SV=1		GO:0009651,GO:0051365,GO:0000304,GO:0009409,GO:0009414,GO:0009737,GO:0031966,GO:0045087,GO:0005739,GO:0000932,GO:0005737,GO:0007275,GO:0005856,GO:0008233,GO:0008237,GO:0009507,GO:0009535,GO:0005743,GO:0009536,GO:0009570,GO:0009579,GO:0007031,GO:0046872,GO:0031969,GO:0016192,GO:0006952,GO:0009617,GO:0009626,GO:0016020,GO:0016021,GO:0016787,GO:0000166,GO:0002237,GO:0005524,GO:0007049,GO:0009524,GO:…	Csinensis|Csinensis_LOC102608458 Csinensis|Csinensis_LOC102609232 Csinensis|Csinensis_LOC102609517 Csinensis|Csinensis_LOC102611519 Csinensis|Csinensis_LOC102611810 Csinensis|Csinensis_LOC102630983 Jregia|Jregia_LOC108986998 Oeuropae|Oeuropae_LOC111410071 Oeuropae|Oeuropae_LOC111410073 Ptrichocarpa|Ptrichocarpa_Potri.009G119066 Ptrichocarpa|Ptrichocarpa_Potri.009G119132 Vvinifera|Vvinifera_LOC100…
XOG0042888	Q8VZC9|Vacuolar protein sorting-associated protein 25 OS=Arabidopsis thaliana OX=3702 GN=VPS25 PE=1 SV=1		GO:0005768,GO:0015031	Xsorbifolium|Xsorbifolium_XS13G01083 Xsorbifolium|Xsorbifolium_XS13G01088
XOG0012187	Q8VZ37|AP-3 complex subunit sigma OS=Arabidopsis thaliana OX=3702 GN=At3g50860 PE=2 SV=1		GO:0005737,GO:0005794,GO:0015031,GO:0005886,GO:0005905,GO:0006897,GO:0030665,GO:0005515,GO:0016192,GO:0030663,GO:0000139,GO:0016020,GO:0030659,GO:0031410	Gmax|Gmax_LOC100306517 Gmax|Gmax_LOC100781795 Moleifera|Moleifera_Maole_000182 Moleifera|Moleifera_Maole_002402 Moleifera|Moleifera_Maole_007023 Moleifera|Moleifera_Maole_008151 Moleifera|Moleifera_Maole_014333 Moleifera|Moleifera_Maole_021066 Moleifera|Moleifera_Maole_021234 Moleifera|Moleifera_Maole_017414 Moleifera|Moleifera_Maole_023672 Osativa|Osativa_Os01t0353600 Osativa|Osativa_Os03t022840…
XOG0019628	Q8VZ10|Protein SUPPRESSOR OF QUENCHING 1, chloroplastic OS=Arabidopsis thaliana OX=3702 GN=SOQ1 PE=1 SV=1		GO:0016787,GO:0046872,GO:0009507,GO:0009535,GO:0009536,GO:0009579,GO:0016020,GO:0016021,GO:0031224	Oeuropae|Oeuropae_LOC111396134 Oeuropae|Oeuropae_LOC111398884 Ptrichocarpa|Ptrichocarpa_Potri.004G087300 Ptrichocarpa|Ptrichocarpa_Potri.017G129500 Athaliana|Athaliana_AT1G23890.2 Atruncatum|Atruncatum_Atru.chr11.1996 Ayangbiense|Ayangbiense_TXG56335.1 Csinensis|Csinensis_LOC102628926 Dlongan|Dlongan_Dlo_018539.1 Gmax|Gmax_LOC100816542 Jregia|Jregia_LOC109009320 Moleifera|Moleifera_Maole_006825 S…
XOG0042680	Q8VZ10|Protein SUPPRESSOR OF QUENCHING 1, chloroplastic OS=Arabidopsis thaliana OX=3702 GN=SOQ1 PE=1 SV=1		GO:0000166,GO:0005737,GO:0016787,GO:0000287,GO:0005829,GO:0046872,GO:0003824,GO:0005524,GO:0009507,GO:0009535,GO:0009536,GO:0006098,GO:0016491,GO:0008152,GO:0055114,GO:0008531,GO:0004345,GO:0009398,GO:0005975,GO:0016301,GO:0006006,GO:0009579,GO:0016310,GO:0009570,GO:0016020,GO:0016740,GO:0005777,GO:0016021,GO:0016772,GO:0031224	Xsorbifolium|Xsorbifolium_XS04G00124 Xsorbifolium|Xsorbifolium_XS04G00125
XOG0011313	Q8VYZ0|E3 ubiquitin-protein ligase ORTHRUS 2 OS=Arabidopsis thaliana OX=3702 GN=ORTH2 PE=1 SV=1		GO:0090309,GO:0003677,GO:0004842,GO:0005634,GO:0016020,GO:0016021,GO:0008168,GO:0004402,GO:0032259,GO:0005524,GO:0000775,GO:0016787,GO:0005694,GO:0031047,GO:0000166,GO:0004386,GO:0006970,GO:0009409,GO:0009414,GO:0009611,GO:0006325,GO:0008327,GO:0010424,GO:0010428,GO:0010429,GO:0016567,GO:0016740,GO:0042393,GO:0046872,GO:0080188,GO:0005515,GO:0061630,GO:0071596,GO:0005737,GO:0005783,GO:0005789,GO:…	Athaliana|Athaliana_AT1G57800.2 Athaliana|Athaliana_AT1G57820.1 Athaliana|Athaliana_AT1G66040.1 Athaliana|Athaliana_AT1G66050.1 Athaliana|Athaliana_AT5G39550.1 Athaliana|Athaliana_AT4G08590.1 Atruncatum|Atruncatum_Atru.chr6.1921 Atruncatum|Atruncatum_Atru.chr9.950 Csinensis|Csinensis_LOC102609711 Csinensis|Csinensis_LOC102624627 Dlongan|Dlongan_Dlo_005432.1 Dlongan|Dlongan_Dlo_024441.2 Gmax|Gmax_…
XOG0021490	Q8VYZ0|E3 ubiquitin-protein ligase ORTHRUS 2 OS=Arabidopsis thaliana OX=3702 GN=ORTH2 PE=1 SV=1		GO:0010077,GO:0010428,GO:0010492,GO:0010429,GO:0035102,GO:0016567,GO:0016740,GO:0042393,GO:0046872,GO:0090309,GO:0045814,GO:0003677,GO:0045892,GO:0004842,GO:0001709,GO:0005634,GO:0005515,GO:0016020,GO:0006325,GO:0016021,GO:0008327,GO:0010076,GO:0010424,GO:1905269,GO:2001252,GO:0060968,GO:0010638,GO:0051130,GO:0140096,GO:0031224	Gmax|Gmax_LOC100810041 Gmax|Gmax_LOC102666585 Graimondii|Graimondii_LOC105798404 Graimondii|Graimondii_LOC105802424 Xsorbifolium|Xsorbifolium_XS01G00117 Xsorbifolium|Xsorbifolium_XS01G00121 Atruncatum|Atruncatum_Atru.chr6.2479 Ayangbiense|Ayangbiense_TXG54784.1 Dlongan|Dlongan_Dlo_026972.1 Hannuus|Hannuus_LOC110878384 Jregia|Jregia_LOC108986219 Moleifera|Moleifera_Maole_002878 Oeuropae|Oeuropae_L…
XOG0014073	Q8VYV9|Aspartyl protease family protein 1 OS=Arabidopsis thaliana OX=3702 GN=APF1 PE=2 SV=1		GO:0009860,GO:0010183,GO:0030163,GO:0090406,GO:0005737,GO:0005829,GO:0016021,GO:0006032,GO:0048046,GO:0008152,GO:0005576,GO:0008843,GO:0006952,GO:0016798,GO:0040008,GO:0048364,GO:0048367,GO:0000272,GO:0050832,GO:0004568,GO:0008233,GO:0016020,GO:0016787,GO:0031225,GO:0004190,GO:0005886,GO:0006508,GO:0009555,GO:0009846,GO:0003677,GO:0005783,GO:0009507,GO:0009536,GO:0009744,GO:0007623,GO:0000166,GO:…	Gmax|Gmax_LOC100500675 Gmax|Gmax_LOC100808171 Gmax|Gmax_LOC547874 Graimondii|Graimondii_LOC105787439 Graimondii|Graimondii_LOC105803679 Jregia|Jregia_LOC108980020 Jregia|Jregia_LOC108990531 Jregia|Jregia_LOC108997680 Jregia|Jregia_LOC108997681 Jregia|Jregia_LOC108997682 Oeuropae|Oeuropae_LOC111385942 Oeuropae|Oeuropae_LOC111389335 Slycopersicum|Slycopersicum_Solyc02g083460.3 Slycopersicum|Slycope…
XOG0028210	Q8VYI9|Non-specific lipid-transfer protein-like protein At5g64080 OS=Arabidopsis thaliana OX=3702 GN=At5g64080 PE=2 SV=1		GO:0005575,GO:0006952,GO:0005576,GO:0009505,GO:0008289,GO:0050832,GO:0016787,GO:0032578,GO:0005773,GO:0006508,GO:0008233,GO:0005618,GO:0042335,GO:0005783,GO:0046658,GO:0009607,GO:0006869,GO:0031640,GO:0010584,GO:0005886,GO:0042742,GO:0005615,GO:0016020,GO:0050830,GO:0005794,GO:0031225,GO:0009620,GO:0098542,GO:0051704,GO:0043207,GO:0051707,GO:0009617,GO:0044419,GO:0048646,GO:0009605,GO:0140096,GO:…	Xsorbifolium|Xsorbifolium_XS06G01033 Xsorbifolium|Xsorbifolium_XS06G01061 Atruncatum|Atruncatum_Atru.chr13.1262.1 Ayangbiense|Ayangbiense_TXG52857.1 Csinensis|Csinensis_LOC102620993 Dlongan|Dlongan_Dlo_025728.1
XOG0015847	Q8VYE5|Glucan endo-1,3-beta-glucosidase 12 OS=Arabidopsis thaliana OX=3702 GN=At4g29360 PE=2 SV=1		GO:0050832,GO:0031410,GO:0016787,GO:0005737,GO:0016798,GO:0042972,GO:0031225,GO:0042973,GO:0071555,GO:0005576,GO:0005618,GO:0005773,GO:0005886,GO:0009607,GO:0042803,GO:0005615,GO:0006076,GO:0009626,GO:0030054,GO:0006952,GO:0048046,GO:0009408,GO:0008152,GO:0005783,GO:0009506,GO:0016020,GO:0009620,GO:0098542,GO:0051704,GO:0043207,GO:0051707,GO:0008219,GO:0002376,GO:0009605,GO:0006955,GO:0042802,GO:…	Atruncatum|Atruncatum_Atru.chr3.152 Atruncatum|Atruncatum_Atru.chr3.181 Gmax|Gmax_LOC100798505 Gmax|Gmax_LOC100817781 Hannuus|Hannuus_LOC110889268 Hannuus|Hannuus_LOC110911029 Jregia|Jregia_LOC108988563 Jregia|Jregia_LOC109022072 Oeuropae|Oeuropae_LOC111367241 Oeuropae|Oeuropae_LOC111402134 Xsorbifolium|Xsorbifolium_XS09G00211 Xsorbifolium|Xsorbifolium_XS09G00213 Athaliana|Athaliana_AT5G67460.1 A…
XOG0042895	Q8VYE2|Mitochondrial import inner membrane translocase subunit TIM50 OS=Arabidopsis thaliana OX=3702 GN=TIM50 PE=1 SV=1		GO:0005743,GO:0015031,GO:0016020,GO:0016021,GO:0005739,GO:0031224	Xsorbifolium|Xsorbifolium_XS14G00184 Xsorbifolium|Xsorbifolium_XS14G00186
XOG0016996	Q8VYB5|AMSH-like ubiquitin thioesterase 1 OS=Arabidopsis thaliana OX=3702 GN=AMSH1 PE=2 SV=1		GO:0015031,GO:0046872,GO:0019941,GO:0070536,GO:0044090,GO:0071108,GO:0005737,GO:0006508,GO:0008233,GO:0005770,GO:0005515,GO:0090316,GO:0005768,GO:0005773,GO:0000502,GO:0000338,GO:0005774,GO:0008237,GO:0006897,GO:0016020,GO:0016926,GO:0016787,GO:0010638,GO:0051130,GO:0070011,GO:0140096,GO:0044437	Gmax|Gmax_LOC100777366 Gmax|Gmax_LOC100800636 Gmax|Gmax_LOC100804754 Gmax|Gmax_LOC100806201 Graimondii|Graimondii_LOC105800079 Graimondii|Graimondii_LOC105801722 Xsorbifolium|Xsorbifolium_XS11G01878 Xsorbifolium|Xsorbifolium_XS11G01881 Athaliana|Athaliana_AT1G48790.1 Ayangbiense|Ayangbiense_TXG51443.1 Csinensis|Csinensis_LOC102610196 Dlongan|Dlongan_Dlo_030101.1 Hannuus|Hannuus_LOC110893681 Jregi…
XOG0043032	Q8VY98|ATG8-interacting protein 2 OS=Arabidopsis thaliana OX=3702 GN=ATI2 PE=1 SV=1		GO:0005783,GO:0005789,GO:0006914,GO:0009507,GO:0009536,GO:0031969,GO:0015031,GO:0016020,GO:0016021,GO:0042175,GO:0098827,GO:0031224	Xsorbifolium|Xsorbifolium_XS11G00159 Xsorbifolium|Xsorbifolium_XS11G00165
XOG0034921	Q8VY57|ADP-ribosylation factor-like protein 8a OS=Arabidopsis thaliana OX=3702 GN=ARL8A PE=2 SV=1		GO:0005783,GO:0005819,GO:0005515,GO:0005856,GO:0005634,GO:0007049,GO:0007059,GO:0016020,GO:0031902,GO:0051301,GO:0000139,GO:0000166,GO:0005525,GO:0005737,GO:0005794,GO:0005764,GO:0015031,GO:0005765,GO:0016192,GO:0005768,GO:0044437	Xsorbifolium|Xsorbifolium_XS09G00163 Xsorbifolium|Xsorbifolium_XS09G00191 Xsorbifolium|Xsorbifolium_XS09G00195
XOG0015690	Q8VY06|Presequence protease 2, chloroplastic/mitochondrial OS=Arabidopsis thaliana OX=3702 GN=PREP2 PE=1 SV=1		GO:0009536,GO:0009570,GO:0016787,GO:0046872,GO:0005739,GO:0005759,GO:0006508,GO:0008233,GO:0008237,GO:0009507,GO:0070011,GO:0140096	Athaliana|Athaliana_AT1G49630.2 Athaliana|Athaliana_AT3G19170.1 Hannuus|Hannuus_LOC110868479 Hannuus|Hannuus_LOC110885644 Ptrichocarpa|Ptrichocarpa_Potri.004G142300 Ptrichocarpa|Ptrichocarpa_Potri.009G103700 Xsorbifolium|Xsorbifolium_XS03G01493 Xsorbifolium|Xsorbifolium_XS03G01498 Atruncatum|Atruncatum_Atru.chr5.2745 Atruncatum|Atruncatum_Atru.chr5.2746 Ayangbiense|Ayangbiense_TXG64337.1 Csinensi…
XOG0013913	Q8VXZ0|Nudix hydrolase 20, chloroplastic OS=Arabidopsis thaliana OX=3702 GN=NUDT20 PE=2 SV=1		GO:0016787,GO:0046872,GO:0009507,GO:0009536	Athaliana|Athaliana_AT5G19460.1 Athaliana|Athaliana_AT5G19470.2 Csinensis|Csinensis_LOC102624767 Csinensis|Csinensis_LOC102625343 Gmax|Gmax_LOC100786431 Gmax|Gmax_LOC100802005 Ptrichocarpa|Ptrichocarpa_Potri.006G157700 Ptrichocarpa|Ptrichocarpa_Potri.006G157800 Vvinifera|Vvinifera_LOC100242417 Vvinifera|Vvinifera_LOC100252655 Xsorbifolium|Xsorbifolium_XS02G01924 Xsorbifolium|Xsorbifolium_XS02G019…
XOG0015528	Q8VWQ5|Probable WRKY transcription factor 50 OS=Arabidopsis thaliana OX=3702 GN=WRKY50 PE=2 SV=1	Transcription factor. Interacts specifically with the W box (5'-(T)TGAC[CT]-3'), a frequently occurring elicitor-responsive cis-acting element (By similarity).	GO:0009938,GO:0045893,GO:0009737,GO:0009753,GO:0009723,GO:0009751,GO:0043565,GO:0009620,GO:1900150,GO:0010200,GO:1900425,GO:0045892,GO:0000976,GO:1905034,GO:1990841,GO:0009409,GO:0009414,GO:2000070,GO:0009611,GO:0010150,GO:0009617,GO:0005737,GO:0031347,GO:0090333,GO:0010104,GO:2000031,GO:0006355,GO:0003677,GO:0006970,GO:0005634,GO:0009625,GO:0006952,GO:0047484,GO:0046872,GO:0005515,GO:0009738,GO:…	Gmax|Gmax_LOC100796836 Gmax|Gmax_LOC100808823 Gmax|Gmax_LOC100819462 Graimondii|Graimondii_LOC105772703 Graimondii|Graimondii_LOC105802365 Hannuus|Hannuus_LOC110877782 Hannuus|Hannuus_LOC110929319 Oeuropae|Oeuropae_LOC111384244 Oeuropae|Oeuropae_LOC111399240 Xsorbifolium|Xsorbifolium_XS04G00264 Xsorbifolium|Xsorbifolium_XS04G00302 Athaliana|Athaliana_AT5G26170.1 Csinensis|Csinensis_LOC102631232 D…
XOG0022064	Q8S9K8|Methylesterase 10 OS=Arabidopsis thaliana OX=3702 GN=MES10 PE=2 SV=1		GO:0033310,GO:0080031,GO:0035560,GO:0002376,GO:0042803,GO:0006952,GO:0009862,GO:0052689,GO:0009820,GO:0050529,GO:0070988,GO:0016829,GO:0005737,GO:0046593,GO:0010150,GO:0009507,GO:0015996,GO:0009536,GO:0016787,GO:0052891,GO:0016298,GO:0052892,GO:0045087,GO:0035690,GO:0042493,GO:0009751,GO:0046677,GO:0098542,GO:0099402,GO:0009607,GO:0051704,GO:0014070,GO:0001101,GO:0043207,GO:0051707,GO:0071229,GO:…	Ayangbiense|Ayangbiense_TXG64396.1 Ayangbiense|Ayangbiense_TXG64397.1 Ptrichocarpa|Ptrichocarpa_Potri.009G107200 Ptrichocarpa|Ptrichocarpa_Potri.009G107500 Vvinifera|Vvinifera_LOC100241930 Vvinifera|Vvinifera_LOC100243439 Vvinifera|Vvinifera_LOC100253676 Vvinifera|Vvinifera_LOC100260547 Xsorbifolium|Xsorbifolium_XS03G01523 Xsorbifolium|Xsorbifolium_XS03G01544 Csinensis|Csinensis_LOC102613283 Jreg…
XOG0031546	Q8S9J6|Aspartyl protease family protein At5g10770 OS=Arabidopsis thaliana OX=3702 GN=At5g10770 PE=2 SV=1		GO:0003677,GO:0005783,GO:0006952,GO:0000166,GO:0009860,GO:0010183,GO:0030163,GO:0006032,GO:0090406,GO:0008152,GO:0005737,GO:0008843,GO:0005829,GO:0016798,GO:0040008,GO:0048364,GO:0048367,GO:0000272,GO:0050832,GO:0004568,GO:0008233,GO:0016020,GO:0016787,GO:0031225,GO:0004190,GO:0005886,GO:0006508,GO:0048046,GO:0005576,GO:0043067,GO:0009555,GO:0009846,GO:0009507,GO:0009536,GO:0009744,GO:0007623,GO:…	Xsorbifolium|Xsorbifolium_XS04G00776 Xsorbifolium|Xsorbifolium_XS04G00777 Xsorbifolium|Xsorbifolium_XS04G00779 Xsorbifolium|Xsorbifolium_XS04G00778
XOG0013654	Q8S9H7|Transcription factor DIVARICATA OS=Antirrhinum majus OX=4151 GN=DIVARICATA PE=2 SV=1		GO:0009751,GO:0009787,GO:0010116,GO:0045893,GO:1901001,GO:1901371,GO:1905615,GO:0046872,GO:0003700,GO:0048527,GO:0042803,GO:0090697,GO:0005737,GO:0000976,GO:0005789,GO:0016020,GO:0016021,GO:0005783,GO:0048511,GO:0042752,GO:0009908,GO:0048262,GO:0003677,GO:0005634,GO:0007275,GO:0009414,GO:0009651,GO:0009738,GO:0009739,GO:0009744,GO:0005515,GO:0005829,GO:0009646,GO:0009723,GO:0009733,GO:0009737,GO:…	Gmax|Gmax_LOC100784163 Gmax|Gmax_LOC778067 Gmax|Gmax_LOC778181 Gmax|Gmax_MYB57 Hannuus|Hannuus_LOC110868596 Hannuus|Hannuus_LOC110890437 Hannuus|Hannuus_LOC110936381 Jregia|Jregia_LOC108983555 Jregia|Jregia_LOC108988686 Osativa|Osativa_Os01t0142500 Osativa|Osativa_Os05t0449900 Ptrichocarpa|Ptrichocarpa_Potri.001G248800 Ptrichocarpa|Ptrichocarpa_Potri.009G042600 Xsorbifolium|Xsorbifolium_XS11G0111…
XOG0024370	Q8S8Q6|Tetraspanin-8 OS=Arabidopsis thaliana OX=3702 GN=TET8 PE=2 SV=1		GO:0016020,GO:0016021,GO:0031224	Jregia|Jregia_LOC108979519 Jregia|Jregia_LOC109013313 Ptrichocarpa|Ptrichocarpa_Potri.005G083900 Ptrichocarpa|Ptrichocarpa_Potri.007G081700 Xsorbifolium|Xsorbifolium_XS09G01540 Xsorbifolium|Xsorbifolium_XS09G01543 Athaliana|Athaliana_AT5G64880.1 Csinensis|Csinensis_LOC102629551 Dlongan|Dlongan_Dlo_003873.1 Graimondii|Graimondii_LOC105787868 Vvinifera|Vvinifera_LOC100261215 Graimondii|Graimondii_L…
XOG0023056	Q8S8F9|Nicotinamidase 1 OS=Arabidopsis thaliana OX=3702 GN=NIC1 PE=1 SV=1		GO:0008936,GO:0016787,GO:0019363	Jregia|Jregia_LOC108991608 Jregia|Jregia_LOC108991697 Jregia|Jregia_LOC108995703 Xsorbifolium|Xsorbifolium_XS03G01026 Xsorbifolium|Xsorbifolium_XS03G01031 Gmax|Gmax_LOC100814228 Graimondii|Graimondii_LOC105762741 Vvinifera|Vvinifera_LOC100250570 Ptrichocarpa|Ptrichocarpa_Potri.007G116100 Csinensis|Csinensis_LOC102627742 Dlongan|Dlongan_Dlo_029144.1 Hannuus|Hannuus_LOC110929500 Oeuropae|Oeuropae_L…
XOG0042805	Q8S8F9|Nicotinamidase 1 OS=Arabidopsis thaliana OX=3702 GN=NIC1 PE=1 SV=1		GO:0008936,GO:0016787,GO:0019363	Xsorbifolium|Xsorbifolium_XS08G01353 Xsorbifolium|Xsorbifolium_XS08G01393
XOG0031534	Q8S4Y1|Acetyl-CoA acetyltransferase, cytosolic 1 OS=Arabidopsis thaliana OX=3702 GN=AAT1 PE=1 SV=1		GO:0003985,GO:0005737,GO:0008299,GO:0016740,GO:0016746,GO:0046872,GO:0006720,GO:0016747	Xsorbifolium|Xsorbifolium_XS02G02270 Xsorbifolium|Xsorbifolium_XS02G02273 Xsorbifolium|Xsorbifolium_XS02G02274 Xsorbifolium|Xsorbifolium_XS02G02272
XOG0027473	Q8S3F1|Transcription factor NAI1 OS=Arabidopsis thaliana OX=3702 GN=NAI1 PE=2 SV=1		GO:0009555,GO:0040008,GO:0009813,GO:0043068,GO:0010017,GO:0031347,GO:0009585,GO:2000022,GO:0006355,GO:0006952,GO:0005515,GO:0031542,GO:0080006,GO:0045893,GO:0090229,GO:0007275,GO:0010244,GO:0010090,GO:0080113,GO:0043565,GO:0003677,GO:0009742,GO:0019900,GO:0005634,GO:0048658,GO:0051289,GO:0009738,GO:0009753,GO:0009718,GO:0099402,GO:0009737,GO:0097305,GO:0048443,GO:0048466,GO:0014070,GO:0001101,GO:…	Atruncatum|Atruncatum_Atru.chr3.1103 Atruncatum|Atruncatum_Atru.chr3.1107 Xsorbifolium|Xsorbifolium_XS09G00052 Xsorbifolium|Xsorbifolium_XS09G00047 Ayangbiense|Ayangbiense_TXG60006.1 Dlongan|Dlongan_Dlo_000489.1
XOG0042615	Q8RY25|Nuclear pore complex protein NUP98A OS=Arabidopsis thaliana OX=3702 GN=NUP98A PE=1 SV=1		GO:0015031,GO:0051028,GO:0005634,GO:0005643	Xsorbifolium|Xsorbifolium_XS02G00128 Xsorbifolium|Xsorbifolium_XS02G00169
XOG0012524	Q8RXU4|Probable low-specificity L-threonine aldolase 1 OS=Arabidopsis thaliana OX=3702 GN=THA1 PE=1 SV=1		GO:0016829	Gmax|Gmax_LOC100790890 Gmax|Gmax_LOC100800811 Gmax|Gmax_LOC100806463 Graimondii|Graimondii_LOC105761483 Graimondii|Graimondii_LOC105782062 Graimondii|Graimondii_LOC105804635 Hannuus|Hannuus_LOC110868299 Hannuus|Hannuus_LOC110904523 Jregia|Jregia_LOC109004212 Jregia|Jregia_LOC109018377 Jregia|Jregia_LOC118343817 Jregia|Jregia_LOC118343818 Jregia|Jregia_LOC118346050 Oeuropae|Oeuropae_LOC111398177 O…
XOG0011451	Q8RXK6|DEAD-box ATP-dependent RNA helicase 8 OS=Arabidopsis thaliana OX=3702 GN=RH8 PE=2 SV=1		GO:0000932,GO:0003723,GO:0003743,GO:0005515,GO:0006412,GO:0006413,GO:0005634,GO:0009658,GO:0005654,GO:0046872,GO:0005730,GO:0000373,GO:0008380,GO:0009651,GO:0006952,GO:0006968,GO:0009817,GO:0070417,GO:0071369,GO:0071215,GO:0071395,GO:0071446,GO:0003724,GO:0004386,GO:0005524,GO:0005737,GO:0006397,GO:0006417,GO:0016787,GO:0051028,GO:0000166,GO:0016607,GO:0000184,GO:0006364,GO:0042254,GO:0009555,GO:…	Athaliana|Athaliana_AT2G45810.1 Athaliana|Athaliana_AT3G61240.1 Athaliana|Athaliana_AT4G00660.2 Gmax|Gmax_LOC100788032 Gmax|Gmax_LOC100800861 Gmax|Gmax_LOC100801402 Gmax|Gmax_LOC100818905 Gmax|Gmax_LOC106794117 Graimondii|Graimondii_LOC105790346 Graimondii|Graimondii_LOC105791593 Graimondii|Graimondii_LOC105797129 Graimondii|Graimondii_LOC105802677 Hannuus|Hannuus_LOC110864396 Hannuus|Hannuus_LOC…
XOG0010433	Q8RX56|Protein unc-13 homolog OS=Arabidopsis thaliana OX=3702 GN=PATROL1 PE=2 SV=1		GO:0005737,GO:0005886,GO:0016020	Athaliana|Athaliana_AT1G04470.1 Athaliana|Athaliana_AT2G20010.2 Athaliana|Athaliana_AT2G25800.1 Athaliana|Athaliana_AT2G33420.1 Atruncatum|Atruncatum_Atru.chr4.1957 Atruncatum|Atruncatum_Atru.chr7.1436_Atru.chr7.1437 Atruncatum|Atruncatum_Atru.chr7.2087 Ayangbiense|Ayangbiense_TXG61445.1 Ayangbiense|Ayangbiense_TXG61998.1 Csinensis|Csinensis_LOC102607730 Csinensis|Csinensis_LOC102615209 Csinensis…
XOG0016730	Q8RWS4|Bystin OS=Arabidopsis thaliana OX=3702 GN=ENP1 PE=1 SV=1		GO:0005654,GO:0005730,GO:0006364,GO:0042254,GO:0005634	Ayangbiense|Ayangbiense_TXG73097.1 Ayangbiense|Ayangbiense_TXG73632.1 Gmax|Gmax_LOC100812699 Gmax|Gmax_LOC100812921 Ptrichocarpa|Ptrichocarpa_Potri.001G394000 Ptrichocarpa|Ptrichocarpa_Potri.011G112500 Vvinifera|Vvinifera_LOC100251935 Vvinifera|Vvinifera_LOC100256263 Xsorbifolium|Xsorbifolium_XS10G01508 Xsorbifolium|Xsorbifolium_XS10G01518 Athaliana|Athaliana_AT1G31660.1 Atruncatum|Atruncatum_Atr…
XOG0015382	Q8RWH8|Probable magnesium transporter NIPA9 OS=Arabidopsis thaliana OX=3702 GN=At5g11960 PE=2 SV=1		GO:0016021,GO:0005768,GO:0005769,GO:0005886,GO:0006811,GO:0015693,GO:0016020,GO:0031224	Gmax|Gmax_LOC100779611 Gmax|Gmax_LOC100788141 Gmax|Gmax_LOC100803982 Gmax|Gmax_LOC100819228 Graimondii|Graimondii_LOC105782157 Graimondii|Graimondii_LOC105803219 Jregia|Jregia_LOC109007904 Jregia|Jregia_LOC109008878 Ptrichocarpa|Ptrichocarpa_Potri.006G226000 Ptrichocarpa|Ptrichocarpa_Potri.018G060500 Athaliana|Athaliana_AT5G11960.1 Atruncatum|Atruncatum_Atru.chr7.1939.1 Ayangbiense|Ayangbiense_TX…
XOG0011918	Q8RWG2|Protein high chlorophyll fluorescent 107 OS=Arabidopsis thaliana OX=3702 GN=HCF107 PE=1 SV=1		GO:0005515,GO:0009570,GO:0005634,GO:0010114,GO:0005681,GO:0016020,GO:0031969,GO:0043621,GO:0003723,GO:0006396,GO:0031047,GO:0006397,GO:0042868,GO:0008380,GO:0060968,GO:0015030,GO:0042254,GO:0080188,GO:0006417,GO:0005730,GO:2000630,GO:0009507,GO:0006364,GO:2000636,GO:0009536,GO:0060966	Athaliana|Athaliana_AT3G13210.1 Athaliana|Athaliana_AT5G41770.1 Athaliana|Athaliana_AT5G45990.2 Athaliana|Athaliana_AT3G51110.1 Ayangbiense|Ayangbiense_TXG50634.1 Ayangbiense|Ayangbiense_TXG50962.1 Gmax|Gmax_LOC100791616 Gmax|Gmax_LOC100811745 Oeuropae|Oeuropae_LOC111377765 Oeuropae|Oeuropae_LOC111398584 Osativa|Osativa_Os05t0289400 Osativa|Osativa_Os06t0523900 Osativa|Osativa_Os10t0328700 Ptrich…
XOG0026540	Q8RWB8|E3 ubiquitin-protein ligase UPL6 OS=Arabidopsis thaliana OX=3702 GN=UPL6 PE=2 SV=1		GO:0016567,GO:0016740	Xsorbifolium|Xsorbifolium_XS02G00356 Xsorbifolium|Xsorbifolium_XS02G00910 Xsorbifolium|Xsorbifolium_XS02G00919 Xsorbifolium|Xsorbifolium_XS03G01738 Xsorbifolium|Xsorbifolium_XS14G00745 Xsorbifolium|Xsorbifolium_XS14G01300 Xsorbifolium|Xsorbifolium_XS02G00643 Xsorbifolium|Xsorbifolium_XS02G00908
XOG0024649	Q8LPS2|Protein ACCELERATED CELL DEATH 6 OS=Arabidopsis thaliana OX=3702 GN=ACD6 PE=1 SV=1		GO:0016567,GO:0030176,GO:0050826,GO:0071446,GO:0005783,GO:1900150,GO:0005789,GO:0085042,GO:1900426,GO:0002237,GO:0005886,GO:0005634,GO:0005515,GO:0010035,GO:0005829,GO:0030659,GO:0031410,GO:0009507,GO:0046872,GO:0009527,GO:0005524,GO:0009536,GO:0005768,GO:0009707,GO:0030941,GO:0051861,GO:0006813,GO:1902290,GO:0005777,GO:0034765,GO:0005887,GO:0010313,GO:0071805,GO:2000031,GO:0005739,GO:0005244,GO:…	Dlongan|Dlongan_Dlo_004606.1 Dlongan|Dlongan_Dlo_004609.1 Dlongan|Dlongan_Dlo_004613.1 Dlongan|Dlongan_Dlo_009337.2 Dlongan|Dlongan_Dlo_004615.1 Xsorbifolium|Xsorbifolium_XS14G00502 Xsorbifolium|Xsorbifolium_XS14G00494 Xsorbifolium|Xsorbifolium_XS14G00499 Xsorbifolium|Xsorbifolium_XS14G00503 Xsorbifolium|Xsorbifolium_XS14G00504 Ayangbiense|Ayangbiense_TXG67385.1
XOG0025054	Q8LPS2|Protein ACCELERATED CELL DEATH 6 OS=Arabidopsis thaliana OX=3702 GN=ACD6 PE=1 SV=1		GO:0016567,GO:0030176,GO:0050826,GO:0071446,GO:0005783,GO:1900150,GO:0005789,GO:0016740,GO:1900426,GO:0042742,GO:0005886,GO:0046872,GO:0005515,GO:0051865,GO:0016301,GO:0004842,GO:0016746,GO:0004674,GO:0019706,GO:0030659,GO:0000139,GO:0031410,GO:0005794,GO:0005778,GO:0008289,GO:0009514,GO:0010288,GO:1902290,GO:0009707,GO:0000062,GO:0005887,GO:0030941,GO:0005777,GO:2000031,GO:0051861,GO:0006813,GO:…	Ayangbiense|Ayangbiense_TXG67894.1 Ayangbiense|Ayangbiense_TXG67897.1 Xsorbifolium|Xsorbifolium_XS14G00466 Xsorbifolium|Xsorbifolium_XS14G00474 Xsorbifolium|Xsorbifolium_XS14G00477 Xsorbifolium|Xsorbifolium_XS14G00480 Xsorbifolium|Xsorbifolium_XS14G00484 Xsorbifolium|Xsorbifolium_XS14G00487 Xsorbifolium|Xsorbifolium_XS14G00488 Xsorbifolium|Xsorbifolium_XS14G00472
XOG0025533	Q8LPS2|Protein ACCELERATED CELL DEATH 6 OS=Arabidopsis thaliana OX=3702 GN=ACD6 PE=1 SV=1		GO:1900426,GO:0006952,GO:0005886,GO:0009416,GO:0009617,GO:0009751,GO:0016020,GO:0016021,GO:0016567,GO:0030176,GO:0050826,GO:0071446,GO:0005783,GO:1902290,GO:1900150,GO:0005887,GO:0005789,GO:2000031,GO:0035690,GO:0031349,GO:0042493,GO:0009620,GO:0046677,GO:0050832,GO:0042742,GO:0098542,GO:0002229,GO:0002239,GO:0002831,GO:0032101,GO:0009607,GO:1900424,GO:0051704,GO:0002833,GO:0032103,GO:0014070,GO:…	Ayangbiense|Ayangbiense_TXG62483.1 Ayangbiense|Ayangbiense_TXG62484.1 Ayangbiense|Ayangbiense_TXG62487.1 Ayangbiense|Ayangbiense_TXG62485.1 Ayangbiense|Ayangbiense_TXG62486.1 Ayangbiense|Ayangbiense_TXG62488.1 Xsorbifolium|Xsorbifolium_XS13G01580 Xsorbifolium|Xsorbifolium_XS18S00001 Dlongan|Dlongan_Dlo_021194.1
XOG0016652	Q8LPR9|Protein TIC110, chloroplastic OS=Arabidopsis thaliana OX=3702 GN=TIC110 PE=1 SV=1		GO:0016020,GO:0016021,GO:0005515,GO:0009507,GO:0009528,GO:0009536,GO:0009706,GO:0015031,GO:0031224	Atruncatum|Atruncatum_Atru.chr1.2566 Atruncatum|Atruncatum_Atru.chr1.2574 Gmax|Gmax_LOC100810328 Gmax|Gmax_LOC100810630 Gmax|Gmax_LOC100819780 Ptrichocarpa|Ptrichocarpa_Potri.013G154300 Ptrichocarpa|Ptrichocarpa_Potri.019G127000 Xsorbifolium|Xsorbifolium_XS08G01529 Xsorbifolium|Xsorbifolium_XS08G01538 Athaliana|Athaliana_AT1G06950.1 Ayangbiense|Ayangbiense_TXG69649.1 Csinensis|Csinensis_LOC102625…
XOG0012057	Q8LPQ9|Flowering time control protein FPA OS=Arabidopsis thaliana OX=3702 GN=FPA PE=1 SV=2		GO:0016032,GO:0005515,GO:0006446,GO:0060211,GO:1900151,GO:0000184,GO:0006397,GO:0010029,GO:0051321,GO:0019843,GO:0045836,GO:0080148,GO:0045927,GO:1900140,GO:1901001,GO:0003677,GO:0003697,GO:0043565,GO:0008143,GO:0003682,GO:0010494,GO:0045824,GO:0034605,GO:0045893,GO:0005681,GO:0016607,GO:0005654,GO:0007275,GO:0048510,GO:0009631,GO:0009908,GO:1901002,GO:0043489,GO:0030154,GO:0051028,GO:0005685,GO:…	Gmax|Gmax_LOC100777570 Gmax|Gmax_LOC100795342 Gmax|Gmax_LOC100806555 Gmax|Gmax_LOC100810601 Graimondii|Graimondii_LOC105777027 Graimondii|Graimondii_LOC105796378 Hannuus|Hannuus_LOC110889572 Hannuus|Hannuus_LOC110920577 Jregia|Jregia_LOC108985077 Jregia|Jregia_LOC108992464 Oeuropae|Oeuropae_LOC111384361 Oeuropae|Oeuropae_LOC111396694 Ptrichocarpa|Ptrichocarpa_Potri.007G131100 Ptrichocarpa|Ptricho…
XOG0012058	Q8LPQ9|Flowering time control protein FPA OS=Arabidopsis thaliana OX=3702 GN=FPA PE=1 SV=2		GO:0000785,GO:0003723,GO:0005634,GO:0006378,GO:0007275,GO:0009908,GO:0030154	Gmax|Gmax_LOC100778129 Gmax|Gmax_LOC100798202 Gmax|Gmax_LOC100780367 Gmax|Gmax_LOC100798033 Xsorbifolium|Xsorbifolium_XS06G01532 Xsorbifolium|Xsorbifolium_XS06G01552 Xsorbifolium|Xsorbifolium_XS06G01536 Xsorbifolium|Xsorbifolium_XS06G01554 Athaliana|Athaliana_AT1G27750.1 Atruncatum|Atruncatum_Atru.chr13.820 Csinensis|Csinensis_LOC102623233 Graimondii|Graimondii_LOC105769331 Hannuus|Hannuus_LOC110…
XOG0010469	Q8LPJ3|Probable alpha-mannosidase At5g13980 OS=Arabidopsis thaliana OX=3702 GN=At5g13980 PE=2 SV=1		GO:0008152,GO:0016787,GO:0005773,GO:0000326,GO:0005794,GO:0006486,GO:0016020,GO:0016021,GO:0042538,GO:0000139,GO:0004572,GO:0016798,GO:0005515,GO:0046872,GO:0004559,GO:0031224	Athaliana|Athaliana_AT3G26720.1 Athaliana|Athaliana_AT5G13980.1 Athaliana|Athaliana_AT5G66150.1 Atruncatum|Atruncatum_Atru.chr3.827 Atruncatum|Atruncatum_Atru.chr3.837 Atruncatum|Atruncatum_Atru.chr3.838 Atruncatum|Atruncatum_Atru.chr6.1909 Atruncatum|Atruncatum_Atru.chr6.2691 Atruncatum|Atruncatum_Atru.chr6.2692 Ayangbiense|Ayangbiense_TXG54451.1 Ayangbiense|Ayangbiense_TXG54948.1 Ayangbiense|Ay…
XOG0042885	Q8LPJ3|Probable alpha-mannosidase At5g13980 OS=Arabidopsis thaliana OX=3702 GN=At5g13980 PE=2 SV=1		GO:0008152,GO:0016787,GO:0000326,GO:0005773,GO:0005794,GO:0006486,GO:0016020,GO:0016021,GO:0042538,GO:0000139,GO:0004572,GO:0016798,GO:0005515,GO:0046872,GO:0004559,GO:0031224	Xsorbifolium|Xsorbifolium_XS13G00498 Xsorbifolium|Xsorbifolium_XS13G00514
XOG0012045	Q8LP17|Carotenoid 9,10(9',10')-cleavage dioxygenase 1 OS=Pisum sativum OX=3888 GN=CCD1 PE=2 SV=1		GO:0016121,GO:0009579,GO:0009751,GO:0051213,GO:0102395,GO:0016020,GO:1901177,GO:0005737,GO:0010223,GO:0009535,GO:0009835,GO:0009536,GO:0010287,GO:0045549,GO:0009555,GO:0009570,GO:0009651,GO:0007275,GO:0009688,GO:0009509,GO:1901812,GO:0009733,GO:0016702,GO:0009856,GO:0009737,GO:0102251,GO:0009414,GO:0048653,GO:0055114,GO:0102396,GO:0016123,GO:0009738,GO:0016491,GO:1901601,GO:0009507,GO:0009739,GO:…	Csinensis|Csinensis_LOC102615521 Csinensis|Csinensis_LOC102616031 Dlongan|Dlongan_Dlo_028677.1 Dlongan|Dlongan_Dlo_028679.1 Hannuus|Hannuus_LOC110918042 Hannuus|Hannuus_LOC110923172 Oeuropae|Oeuropae_LOC111388853 Oeuropae|Oeuropae_LOC111388861 Oeuropae|Oeuropae_LOC111409941 Oeuropae|Oeuropae_LOC111409950 Oeuropae|Oeuropae_LOC111410493 Ptrichocarpa|Ptrichocarpa_Potri.001G265400 Ptrichocarpa|Ptrich…
XOG0023468	Q8LJS2|Histone deacetylase HDT1 OS=Glycine max OX=3847 GN=HDT1 PE=2 SV=1		GO:0005730,GO:0006325,GO:0007275,GO:0005515,GO:0016787,GO:0046872,GO:0005634	Graimondii|Graimondii_LOC105769914 Graimondii|Graimondii_LOC105799187 Jregia|Jregia_LOC109000679 Jregia|Jregia_LOC109011769 Moleifera|Moleifera_Maole_022716 Ptrichocarpa|Ptrichocarpa_Potri.004G188800 Ptrichocarpa|Ptrichocarpa_Potri.009G149400 Xsorbifolium|Xsorbifolium_XS10G00271 Xsorbifolium|Xsorbifolium_XS10G00288 Csinensis|Csinensis_LOC102618548 Atruncatum|Atruncatum_Atru.chr3.3388 Ayangbiense|…
XOG0012655	Q8LGI2|Probable mitochondrial saccharopine dehydrogenase-like oxidoreductase At5g39410 OS=Arabidopsis thaliana OX=3702 GN=At5g39410 PE=1 SV=2		GO:0016020,GO:0016491,GO:0031966,GO:0055114,GO:0005739	Atruncatum|Atruncatum_Atru.chr2.2165 Atruncatum|Atruncatum_Atru.chr2.3146 Ayangbiense|Ayangbiense_TXG66749.1 Ayangbiense|Ayangbiense_TXG67332.1 Gmax|Gmax_LOC100783753 Gmax|Gmax_LOC100801925 Hannuus|Hannuus_LOC110903903 Hannuus|Hannuus_LOC110905949 Hannuus|Hannuus_LOC110905950 Hannuus|Hannuus_LOC110925705 Sindicum|Sindicum_LOC105167628 Sindicum|Sindicum_LOC105177294 Slycopersicum|Slycopersicum_Sol…
XOG0025263	Q8LGG8|Universal stress protein A-like protein OS=Arabidopsis thaliana OX=3702 GN=At3g01520 PE=1 SV=2		GO:0009507,GO:0009536,GO:0000166,GO:0005524	Jregia|Jregia_LOC108994689 Jregia|Jregia_LOC109020114 Jregia|Jregia_LOC118344750 Xsorbifolium|Xsorbifolium_XS05G00057 Xsorbifolium|Xsorbifolium_XS05G00074 Atruncatum|Atruncatum_Atru.chr4.1079 Ayangbiense|Ayangbiense_TXG60269.1 Dlongan|Dlongan_Dlo_020666.1 Ptrichocarpa|Ptrichocarpa_Potri.010G123400 Vvinifera|Vvinifera_LOC100249069
XOG0011395	Q8LFP7|Aquaporin NIP1-2 OS=Arabidopsis thaliana OX=3702 GN=NIP1-2 PE=2 SV=2		GO:0009877,GO:0005783,GO:0005789,GO:0005886,GO:0005773,GO:0005774,GO:0031625,GO:0016020,GO:0016021,GO:0043661,GO:0051704,GO:0044419,GO:0044437,GO:0042175,GO:0098827,GO:0031224	Athaliana|Athaliana_AT4G18910.1 Athaliana|Athaliana_AT4G19030.1 Ayangbiense|Ayangbiense_TXG47699.1 Ayangbiense|Ayangbiense_TXG47700.1 Ayangbiense|Ayangbiense_TXG47701.1 Ayangbiense|Ayangbiense_TXG47702.1 Gmax|Gmax_LOC100786924 Gmax|Gmax_LOC100812577 Graimondii|Graimondii_LOC105771552 Graimondii|Graimondii_LOC105778263 Hannuus|Hannuus_LOC110875755 Hannuus|Hannuus_LOC110890809 Jregia|Jregia_LOC1089…
XOG0042767	Q8LFP7|Aquaporin NIP1-2 OS=Arabidopsis thaliana OX=3702 GN=NIP1-2 PE=2 SV=2		GO:0009877,GO:0005886,GO:0005783,GO:0005789,GO:0005773,GO:0005774,GO:0031625,GO:0016020,GO:0016021,GO:0043661,GO:0051704,GO:0044419,GO:0044437,GO:0042175,GO:0098827,GO:0031224	Xsorbifolium|Xsorbifolium_XS07G00298 Xsorbifolium|Xsorbifolium_XS07G00301
XOG0021661	Q8LFJ9|GDSL esterase/lipase 7 OS=Arabidopsis thaliana OX=3702 GN=GLIP7 PE=2 SV=1		GO:0033879,GO:0005773,GO:0009611,GO:0016042,GO:0005783,GO:0016746,GO:0048046,GO:0019863,GO:0016788,GO:0010226,GO:0005575,GO:0042538,GO:0009751,GO:0006952,GO:0009627,GO:0009723,GO:0009817,GO:0050285,GO:0009734,GO:0009871,GO:0016798,GO:0009753,GO:0009873,GO:0004560,GO:0009814,GO:0016298,GO:0016787,GO:0008152,GO:0010930,GO:0005615,GO:0005576,GO:0009820,GO:0070505,GO:0008299,GO:0006629,GO:0042493,GO:…	Oeuropae|Oeuropae_LOC111400174 Oeuropae|Oeuropae_LOC111402597 Ptrichocarpa|Ptrichocarpa_Potri.004G112700 Ptrichocarpa|Ptrichocarpa_Potri.017G102100 Xsorbifolium|Xsorbifolium_XS01G03181 Xsorbifolium|Xsorbifolium_XS01G03182 Ayangbiense|Ayangbiense_TXG57638.1 Csinensis|Csinensis_LOC102630258 Dlongan|Dlongan_Dlo_001066.1 Gmax|Gmax_LOC100777774 Jregia|Jregia_LOC108980263 Moleifera|Moleifera_Maole_0207…
XOG0023534	Q8LFD5|Uncharacterized protein At4g13230 OS=Arabidopsis thaliana OX=3702 GN=At4g13230 PE=2 SV=1		-	Oeuropae|Oeuropae_LOC111366746 Oeuropae|Oeuropae_LOC111404925 Slycopersicum|Slycopersicum_Solyc06g083610.3 Slycopersicum|Slycopersicum_Solyc09g061960.3 Xsorbifolium|Xsorbifolium_XS13G01406 Xsorbifolium|Xsorbifolium_XS13G01425 Ptrichocarpa|Ptrichocarpa_Potri.002G252100 Sindicum|Sindicum_LOC105165706 Vvinifera|Vvinifera_LOC100259580 Atruncatum|Atruncatum_Atru.chr5.1899 Ayangbiense|Ayangbiense_TXG63…
XOG0024261	Q8LFD5|Uncharacterized protein At4g13230 OS=Arabidopsis thaliana OX=3702 GN=At4g13230 PE=2 SV=1		GO:0005737,GO:0005829	Gmax|Gmax_LOC100790869 Gmax|Gmax_LOC100796501 Xsorbifolium|Xsorbifolium_XS02G00283 Xsorbifolium|Xsorbifolium_XS02G00302 Athaliana|Athaliana_AT4G13230.1 Atruncatum|Atruncatum_Atru.chr12.2156 Ayangbiense|Ayangbiense_TXG48617.1 Csinensis|Csinensis_LOC107178810 Dlongan|Dlongan_Dlo_007752.1 Graimondii|Graimondii_LOC105781253 Jregia|Jregia_LOC108997865 Graimondii|Graimondii_LOC105781252
XOG0042929	Q8LEM8|60S ribosomal protein L37-3 OS=Arabidopsis thaliana OX=3702 GN=RPL37C PE=3 SV=1		GO:0019843,GO:0046872,GO:0003723,GO:0005840	Xsorbifolium|Xsorbifolium_XS04G00625 Xsorbifolium|Xsorbifolium_XS08G01266
XOG0022998	Q8LE94|E3 ubiquitin-protein ligase At3g02290 OS=Arabidopsis thaliana OX=3702 GN=At3g02290 PE=2 SV=1		GO:0005794,GO:0012501,GO:0009536,GO:0016740,GO:0002238,GO:0006952,GO:0009789,GO:0005886,GO:0040008,GO:0010729,GO:0006513,GO:0004842,GO:0005829,GO:0005515,GO:0016020,GO:0051865,GO:0016021,GO:0015031,GO:0061630,GO:0005783,GO:0031902,GO:0061635,GO:0005789,GO:0032586,GO:0071629,GO:0009579,GO:0046872,GO:0000139,GO:0000209,GO:0009507,GO:0005737,GO:0005773,GO:0009617,GO:0009535,GO:0016567,GO:0006508,GO:…	Hannuus|Hannuus_LOC110865215 Hannuus|Hannuus_LOC110922552 Ptrichocarpa|Ptrichocarpa_Potri.001G068700 Ptrichocarpa|Ptrichocarpa_Potri.003G161600 Xsorbifolium|Xsorbifolium_XS15G01219 Xsorbifolium|Xsorbifolium_XS15G01235 Osativa|Osativa_Os01t0926200 Atruncatum|Atruncatum_Atru.chr12.1438 Ayangbiense|Ayangbiense_TXG49011.1 Csinensis|Csinensis_LOC102624444 Dlongan|Dlongan_Dlo_034142.2 Graimondii|Graimo…
XOG0034940	Q8LDB8|E3 ubiquitin-protein ligase At1g63170 OS=Arabidopsis thaliana OX=3702 GN=At1g63170 PE=2 SV=2		GO:0016021,GO:0016567,GO:0009793,GO:0016740,GO:0046872,GO:0016020,GO:0010154,GO:0009790,GO:0031224	Xsorbifolium|Xsorbifolium_XS12G00027 Xsorbifolium|Xsorbifolium_XS12G00048 Moleifera|Moleifera_Maole_015463
XOG0013856	Q8LCS8|Membrane-anchored ubiquitin-fold protein 2 OS=Arabidopsis thaliana OX=3702 GN=MUB2 PE=1 SV=1		GO:0005737,GO:0005886,GO:0016020,GO:0005634	Athaliana|Athaliana_AT3G01050.2 Athaliana|Athaliana_AT5G15460.2 Gmax|Gmax_LOC100306015 Gmax|Gmax_LOC100812438 Gmax|Gmax_LOC100782656 Gmax|Gmax_LOC100802048 Hannuus|Hannuus_LOC110879114 Oeuropae|Oeuropae_LOC111365431 Oeuropae|Oeuropae_LOC111410075 Ptrichocarpa|Ptrichocarpa_Potri.004G124600 Ptrichocarpa|Ptrichocarpa_Potri.017G090700 Xsorbifolium|Xsorbifolium_XS01G03241 Xsorbifolium|Xsorbifolium_XS0…
XOG0017395	Q8LBV4|Uncharacterized methyltransferase At1g78140, chloroplastic OS=Arabidopsis thaliana OX=3702 GN=At1g78140 PE=1 SV=1		GO:0008168,GO:0009507,GO:0009536,GO:0008202,GO:0016126,GO:0003838,GO:0006629,GO:0006694,GO:0016020,GO:0016021,GO:0030797,GO:0010287,GO:0016740,GO:0032259,GO:1901615,GO:1901617,GO:0031224	Hannuus|Hannuus_LOC110914314 Hannuus|Hannuus_LOC110941089 Moleifera|Moleifera_Maole_011551 Moleifera|Moleifera_Maole_011553 Ptrichocarpa|Ptrichocarpa_Potri.002G095100 Ptrichocarpa|Ptrichocarpa_Potri.005G165700 Xsorbifolium|Xsorbifolium_XS06G01089 Xsorbifolium|Xsorbifolium_XS06G01090 Xsorbifolium|Xsorbifolium_XS06G01127 Athaliana|Athaliana_AT1G78140.1 Atruncatum|Atruncatum_Atru.chr13.1207 Ayangbie…
XOG0023713	Q8LBL5|E3 ubiquitin-protein ligase PRT1 OS=Arabidopsis thaliana OX=3702 GN=PRT1 PE=2 SV=2		GO:0005737,GO:0016567,GO:0016740,GO:0005634,GO:0016607,GO:0046872,GO:0061630,GO:0071596,GO:0006508,GO:0140096	Atruncatum|Atruncatum_Atru.chr5.2783 Atruncatum|Atruncatum_Atru.chr5.2798 Graimondii|Graimondii_LOC105773144 Graimondii|Graimondii_LOC105783768 Xsorbifolium|Xsorbifolium_XS03G01519 Xsorbifolium|Xsorbifolium_XS03G01531 Athaliana|Athaliana_AT4G33940.1 Dlongan|Dlongan_Dlo_030683.1 Hannuus|Hannuus_LOC110865679 Oeuropae|Oeuropae_LOC111383454 Ptrichocarpa|Ptrichocarpa_Potri.004G143900 Sindicum|Sindicum…
XOG0018941	Q8L9S1|60S ribosomal protein L18a-like protein OS=Arabidopsis thaliana OX=3702 GN=At1g29970 PE=2 SV=2		GO:0005840	Gmax|Gmax_LOC100527383 Gmax|Gmax_LOC100815116 Graimondii|Graimondii_LOC105777722 Graimondii|Graimondii_LOC105780780 Ptrichocarpa|Ptrichocarpa_Potri.001G198700 Ptrichocarpa|Ptrichocarpa_Potri.003G044400 Xsorbifolium|Xsorbifolium_XS08G00225 Xsorbifolium|Xsorbifolium_XS08G00230 Athaliana|Athaliana_AT1G54217.8 Ayangbiense|Ayangbiense_TXG68461.1 Osativa|Osativa_Os01t0183633 Csinensis|Csinensis_LOC1026…
XOG0015342	Q8L9K4|Protein SOB FIVE-LIKE 5 OS=Arabidopsis thaliana OX=3702 GN=SOFL5 PE=2 SV=1		GO:0005737,GO:0009690,GO:0009505,GO:0009691,GO:0009736,GO:0005634,GO:0042446,GO:0042445,GO:0010817,GO:0009725,GO:0009719,GO:0071310,GO:0023052,GO:0070887,GO:0042221,GO:0007165,GO:0032870,GO:0071495,GO:0005618,GO:0030312	Gmax|Gmax_LOC100776716 Gmax|Gmax_LOC100798463 Gmax|Gmax_LOC100797069 Gmax|Gmax_LOC100818510 Jregia|Jregia_LOC108989196 Jregia|Jregia_LOC109019212 Ptrichocarpa|Ptrichocarpa_Potri.001G292100 Ptrichocarpa|Ptrichocarpa_Potri.009G086600 Xsorbifolium|Xsorbifolium_XS03G01235 Xsorbifolium|Xsorbifolium_XS03G01237 Athaliana|Athaliana_AT4G33800.2 Atruncatum|Atruncatum_Atru.chr5.2325 Csinensis|Csinensis_LOC1…
XOG0021704	Q8L8T2|Glutaredoxin-C1 OS=Arabidopsis thaliana OX=3702 GN=GRXC1 PE=2 SV=2		GO:0009536,GO:0051537,GO:0046872,GO:0051536,GO:0005515,GO:0005634,GO:0016787,GO:0003824,GO:0008152,GO:0005739,GO:0005737,GO:0055114,GO:0009507	Ptrichocarpa|Ptrichocarpa_Potri.012G082800 Ptrichocarpa|Ptrichocarpa_Potri.015G078900 Athaliana|Athaliana_AT5G63030.1 Atruncatum|Atruncatum_Atru.chr1.928 Ayangbiense|Ayangbiense_TXG50255.1 Csinensis|Csinensis_LOC102626795 Dlongan|Dlongan_Dlo_015363.1 Graimondii|Graimondii_LOC105765741 Hannuus|Hannuus_LOC110909796 Jregia|Jregia_LOC108991462 Oeuropae|Oeuropae_LOC111405296 Sindicum|Sindicum_LOC10515…
XOG0014627	Q8L8Q8|Uncharacterized protein At5g64816 OS=Arabidopsis thaliana OX=3702 GN=At5g64816 PE=2 SV=1		-	Gmax|Gmax_LOC100305811 Gmax|Gmax_LOC100499983 Gmax|Gmax_LOC100790496 Oeuropae|Oeuropae_LOC111397079 Oeuropae|Oeuropae_LOC111408669 Ptrichocarpa|Ptrichocarpa_Potri.002G105400 Ptrichocarpa|Ptrichocarpa_Potri.005G156400 Xsorbifolium|Xsorbifolium_XS06G01243 Xsorbifolium|Xsorbifolium_XS06G01260 Athaliana|Athaliana_AT5G64816.3 Atruncatum|Atruncatum_Atru.chr13.1020 Ayangbiense|Ayangbiense_TXG52677.1 Csi…
XOG0012611	Q8L7Y8|Kinesin-like protein KIN-12B OS=Arabidopsis thaliana OX=3702 GN=KIN12B PE=1 SV=1		GO:0036064,GO:0005819,GO:0007052,GO:0043622,GO:0009555,GO:0042803,GO:0048316,GO:0030705,GO:0005515,GO:0003777,GO:0071555,GO:0009507,GO:0005634,GO:0009536,GO:0055028,GO:0046872,GO:0005739,GO:0030030,GO:0051647,GO:0031514,GO:0007018,GO:0042995,GO:0007097,GO:0051301,GO:0019901,GO:0005516,GO:0005938,GO:0005856,GO:0000919,GO:0048629,GO:0005874,GO:1903338,GO:0051015,GO:0009524,GO:0005794,GO:0072686,GO:…	Athaliana|Athaliana_AT3G23670.1 Athaliana|Athaliana_AT4G14150.1 Gmax|Gmax_LOC100790375 Gmax|Gmax_LOC100785790 Gmax|Gmax_LOC100790067 Gmax|Gmax_LOC100817614 Graimondii|Graimondii_LOC105766200 Graimondii|Graimondii_LOC105777477 Hannuus|Hannuus_LOC110867571 Hannuus|Hannuus_LOC110877133 Jregia|Jregia_LOC108996686 Jregia|Jregia_LOC109019911 Oeuropae|Oeuropae_LOC111390852 Oeuropae|Oeuropae_LOC111396648…
XOG0025527	Q8L7G0|Auxin response factor 1 OS=Arabidopsis thaliana OX=3702 GN=ARF1 PE=1 SV=2		GO:0003677,GO:0005634,GO:0009734,GO:0009725,GO:0009719,GO:0009733,GO:0071310,GO:0023052,GO:0070887,GO:0042221,GO:0007165,GO:0032870,GO:0071495	Ayangbiense|Ayangbiense_TXG53646.1 Ayangbiense|Ayangbiense_TXG68037.1 Xsorbifolium|Xsorbifolium_XS03G00194 Xsorbifolium|Xsorbifolium_XS03G00198 Xsorbifolium|Xsorbifolium_XS03G00202 Xsorbifolium|Xsorbifolium_XS03G00210 Xsorbifolium|Xsorbifolium_XS03G00211 Xsorbifolium|Xsorbifolium_XS03G00196 Xsorbifolium|Xsorbifolium_XS03G00208
XOG0028198	Q8L7G0|Auxin response factor 1 OS=Arabidopsis thaliana OX=3702 GN=ARF1 PE=1 SV=2		GO:0009835,GO:0009836,GO:0009911,GO:0042803,GO:0046982,GO:0007275,GO:0005515,GO:0003677,GO:0005634,GO:0009734,GO:0009725,GO:0009719,GO:0051240,GO:0051094,GO:0007568,GO:0009733,GO:0071310,GO:0023052,GO:0070887,GO:0048582,GO:0042221,GO:0007165,GO:0032870,GO:0010154,GO:0021700,GO:0071495,GO:0071695,GO:0042802	Xsorbifolium|Xsorbifolium_XS03G00205 Xsorbifolium|Xsorbifolium_XS03G00214 Atruncatum|Atruncatum_Atru.chr10.776 Ayangbiense|Ayangbiense_TXG53626.1 Graimondii|Graimondii_LOC105789737 Dlongan|Dlongan_Dlo_006722.2
XOG0034841	Q8L7B2|Serine carboxypeptidase-like 20 OS=Arabidopsis thaliana OX=3702 GN=SCPL20 PE=2 SV=2		GO:0005515,GO:0005576,GO:0016829,GO:0006508,GO:0050419,GO:0004185,GO:0047202,GO:0016740,GO:0016746,GO:0047158,GO:0016020,GO:0016754,GO:0016021,GO:0005773,GO:0005794,GO:0005615,GO:0009610,GO:0008233,GO:0036377,GO:0016787,GO:0048046,GO:0004180,GO:0009620,GO:0009607,GO:0051704,GO:0043207,GO:0051707,GO:0044419,GO:0009605,GO:0070011,GO:0140096,GO:0016747,GO:0031224	Xsorbifolium|Xsorbifolium_XS02G00221 Xsorbifolium|Xsorbifolium_XS02G00226 Xsorbifolium|Xsorbifolium_XS02G00228
XOG0042713	Q8L731|Protein DETOXIFICATION 12 OS=Arabidopsis thaliana OX=3702 GN=DTX12 PE=2 SV=1		GO:0005777,GO:0031902,GO:0005773,GO:0005778,GO:0042910,GO:0005774,GO:0048767,GO:0000139,GO:0009813,GO:0080168,GO:0010023,GO:0015297,GO:0015299,GO:0009705,GO:0005768,GO:0005794,GO:0090440,GO:0005770,GO:0006970,GO:2000070,GO:0010008,GO:0009408,GO:0010252,GO:0009646,GO:0016020,GO:0046620,GO:0009737,GO:0016021,GO:0006952,GO:0010015,GO:0005886,GO:0048878,GO:0010035,GO:0099402,GO:0097305,GO:0042592,GO:…	Xsorbifolium|Xsorbifolium_XS05G00220 Xsorbifolium|Xsorbifolium_XS07G01878
XOG0019271	Q8L649|E3 ubiquitin-protein ligase BIG BROTHER OS=Arabidopsis thaliana OX=3702 GN=BB PE=1 SV=1		GO:0043161,GO:0009908,GO:0010228,GO:0061630,GO:0061635,GO:0071629,GO:0000209,GO:2000070,GO:0005737,GO:0006970,GO:0016020,GO:0030104,GO:0016021,GO:0006952,GO:0005783,GO:0005789,GO:0000139,GO:0009579,GO:0005794,GO:0009507,GO:0000326,GO:0009535,GO:0012505,GO:0048364,GO:0051301,GO:0005886,GO:0016740,GO:0031624,GO:0046872,GO:0005515,GO:0007275,GO:0016567,GO:0051865,GO:0004842,GO:0040008,GO:0005829,GO:…	Gmax|Gmax_LOC100793907 Gmax|Gmax_LOC100805963 Graimondii|Graimondii_LOC105768766 Graimondii|Graimondii_LOC105790115 Oeuropae|Oeuropae_LOC111392505 Oeuropae|Oeuropae_LOC111411879 Ptrichocarpa|Ptrichocarpa_Potri.001G019600 Ptrichocarpa|Ptrichocarpa_Potri.003G204500 Xsorbifolium|Xsorbifolium_XS10G01229 Xsorbifolium|Xsorbifolium_XS10G01234 Moleifera|Moleifera_Maole_007431 Atruncatum|Atruncatum_Atru.c…
XOG0042846	Q8L649|E3 ubiquitin-protein ligase BIG BROTHER OS=Arabidopsis thaliana OX=3702 GN=BB PE=1 SV=1		GO:0005515,GO:0007275,GO:0016567,GO:0016740,GO:0031624,GO:0046872	Xsorbifolium|Xsorbifolium_XS10G01230 Xsorbifolium|Xsorbifolium_XS10G01233
XOG0020575	Q8L4D8|Protein IQ-DOMAIN 31 OS=Arabidopsis thaliana OX=3702 GN=IQD31 PE=1 SV=1		GO:0051592,GO:0005515,GO:0005516,GO:0005634,GO:0005737,GO:0005856,GO:0005874,GO:0008017,GO:0005730,GO:0005886,GO:0016020,GO:0010035,GO:0042221	Graimondii|Graimondii_LOC105782930 Graimondii|Graimondii_LOC105783551 Oeuropae|Oeuropae_LOC111367959 Oeuropae|Oeuropae_LOC111379093 Sindicum|Sindicum_LOC105167665 Sindicum|Sindicum_LOC105177223 Slycopersicum|Slycopersicum_Solyc02g087780.3 Slycopersicum|Slycopersicum_Solyc02g087790.2 Xsorbifolium|Xsorbifolium_XS05G01657 Xsorbifolium|Xsorbifolium_XS05G01663 Csinensis|Csinensis_LOC102607077 Atruncat…
XOG0028203	Q8L3W1|B3 domain-containing transcription factor VRN1 OS=Arabidopsis thaliana OX=3702 GN=VRN1 PE=1 SV=1		GO:0009409,GO:0005515,GO:0003677,GO:0005634,GO:0009909	Xsorbifolium|Xsorbifolium_XS03G01564 Xsorbifolium|Xsorbifolium_XS03G01565 Xsorbifolium|Xsorbifolium_XS03G01567 Xsorbifolium|Xsorbifolium_XS03G01569 Xsorbifolium|Xsorbifolium_XS03G01579 Xsorbifolium|Xsorbifolium_XS03G01590
XOG0031541	Q8L3W1|B3 domain-containing transcription factor VRN1 OS=Arabidopsis thaliana OX=3702 GN=VRN1 PE=1 SV=1		GO:0003677,GO:0005634,GO:0009909	Xsorbifolium|Xsorbifolium_XS03G01563 Xsorbifolium|Xsorbifolium_XS03G01572 Xsorbifolium|Xsorbifolium_XS03G01582 Xsorbifolium|Xsorbifolium_XS03G01586
XOG0042732	Q8H1F7|Isopentenyl phosphate kinase OS=Arabidopsis thaliana OX=3702 GN=IPK PE=1 SV=1		GO:0016301,GO:0016310,GO:0016740,GO:0102043,GO:0000166,GO:0005524,GO:0005737,GO:0005829,GO:0008299,GO:0016114,GO:0006721,GO:0006720,GO:0016772	Xsorbifolium|Xsorbifolium_XS05G01806 Xsorbifolium|Xsorbifolium_XS10G01279
XOG0027330	Q8H1F4|Coatomer subunit zeta-3 OS=Arabidopsis thaliana OX=3702 GN=At4g08520 PE=2 SV=1		GO:0030663,GO:0031410,GO:0000139,GO:0005737,GO:0005794,GO:0005515,GO:0005905,GO:0015031,GO:0016020,GO:0016192	Atruncatum|Atruncatum_Atru.chr1.3784 Ayangbiense|Ayangbiense_TXG68524.1 Csinensis|Csinensis_LOC102622793 Dlongan|Dlongan_Dlo_011686.1 Graimondii|Graimondii_LOC105774107 Xsorbifolium|Xsorbifolium_XS08G00197 Xsorbifolium|Xsorbifolium_XS08G00207
XOG0031567	Q8H199|Cysteine-rich receptor-like protein kinase 14 OS=Arabidopsis thaliana OX=3702 GN=CRK14 PE=2 SV=2		GO:0005515,GO:0006952,GO:0005576,GO:0042742,GO:0004672,GO:0060320,GO:0009816,GO:0009664,GO:0030246,GO:0048281,GO:0046777,GO:0009944,GO:0005516,GO:0051302,GO:0010148,GO:0071555,GO:0001558,GO:0010008,GO:0005737,GO:0004713,GO:0005829,GO:0009611,GO:0009787,GO:0009617,GO:0071395,GO:0030154,GO:0060548,GO:0016020,GO:1901001,GO:1900140,GO:0016021,GO:0010726,GO:1900150,GO:0016301,GO:0010942,GO:0010262,GO:…	Xsorbifolium|Xsorbifolium_XS07G00722 Xsorbifolium|Xsorbifolium_XS07G00989 Atruncatum|Atruncatum_Atru.chr10.2072 Ayangbiense|Ayangbiense_TXG47156.1
XOG0016215	Q8H0W3|Protein REVEILLE 6 OS=Arabidopsis thaliana OX=3702 GN=RVE6 PE=2 SV=1		GO:0048527,GO:0005829,GO:0009414,GO:0005737,GO:0090697,GO:0042803,GO:0009651,GO:0042752,GO:0005515,GO:0009738,GO:0043433,GO:0009646,GO:0000976,GO:0003700,GO:0045893,GO:0009739,GO:0009751,GO:0009744,GO:0009723,GO:0009787,GO:0045892,GO:0009733,GO:0010116,GO:0046872,GO:0009737,GO:1901001,GO:0009908,GO:0003677,GO:0010150,GO:1901371,GO:0048262,GO:0005634,GO:0010252,GO:1905615,GO:0007275,GO:0048511,GO:…	Gmax|Gmax_LOC100783949 Gmax|Gmax_LOC100794389 Gmax|Gmax_LOC778166 Gmax|Gmax_MYB136 Graimondii|Graimondii_LOC105765509 Graimondii|Graimondii_LOC105801809 Hannuus|Hannuus_LOC110895827 Hannuus|Hannuus_LOC110905131 Ptrichocarpa|Ptrichocarpa_Potri.004G073300 Ptrichocarpa|Ptrichocarpa_Potri.017G146800 Xsorbifolium|Xsorbifolium_XS12G01280 Xsorbifolium|Xsorbifolium_XS15G00187 Athaliana|Athaliana_AT5G5266…
XOG0042924	Q8GZB6|Histone-lysine N-methyltransferase, H3 lysine-9 specific SUVH4 OS=Arabidopsis thaliana OX=3702 GN=SUVH4 PE=1 SV=2		GO:0032259,GO:0046872,GO:0000775,GO:0005634,GO:0005694,GO:0003677,GO:0080188,GO:0005515,GO:0006325,GO:0008168,GO:0016740	Xsorbifolium|Xsorbifolium_XS15G01254 Xsorbifolium|Xsorbifolium_XS15G01270
XOG0025934	Q8GZA8|Protein ULTRAPETALA 1 OS=Arabidopsis thaliana OX=3702 GN=ULT1 PE=1 SV=1		GO:0009910,GO:0046872,GO:1901000,GO:1905435,GO:0003677,GO:0005515,GO:0005634,GO:0005737,GO:0007275,GO:0009909,GO:0047484,GO:0080134	Xsorbifolium|Xsorbifolium_XS14G00622 Xsorbifolium|Xsorbifolium_XS14G00632 Atruncatum|Atruncatum_Atru.chr2.2835 Ayangbiense|Ayangbiense_TXG67135.1 Csinensis|Csinensis_LOC112498601 Dlongan|Dlongan_Dlo_012919.1 Jregia|Jregia_LOC109013521 Graimondii|Graimondii_LOC105768324 Ayangbiense|Ayangbiense_TXG67136.1
XOG0015108	Q8GZA4|CBS domain-containing protein CBSX6 OS=Arabidopsis thaliana OX=3702 GN=CBSX6 PE=1 SV=1		GO:0016020,GO:0009553,GO:0048443,GO:0016021,GO:0005773,GO:0005774,GO:0099402,GO:0048466,GO:0048827,GO:0048437,GO:0048438,GO:0044437,GO:0031224	Atruncatum|Atruncatum_Atru.chr12.1803 Atruncatum|Atruncatum_Atru.chr12.1804 Gmax|Gmax_LOC100784349 Gmax|Gmax_LOC100788752 Graimondii|Graimondii_LOC105761541 Graimondii|Graimondii_LOC105782799 Oeuropae|Oeuropae_LOC111373816 Oeuropae|Oeuropae_LOC111405403 Ptrichocarpa|Ptrichocarpa_Potri.013G087100 Ptrichocarpa|Ptrichocarpa_Potri.019G052650 Xsorbifolium|Xsorbifolium_XS02G00255 Xsorbifolium|Xsorbifol…
XOG0021302	Q8GZ43|RanBP2-type zinc finger protein At1g67325 OS=Arabidopsis thaliana OX=3702 GN=At1g67325 PE=1 SV=1		GO:0046872,GO:0003723,GO:0005634	Gmax|Gmax_LOC100784874 Gmax|Gmax_LOC100801066 Graimondii|Graimondii_LOC105777329 Graimondii|Graimondii_LOC105803721 Xsorbifolium|Xsorbifolium_XS09G00874 Xsorbifolium|Xsorbifolium_XS09G00923 Athaliana|Athaliana_AT2G17975.1 Ayangbiense|Ayangbiense_TXG59781.1 Csinensis|Csinensis_LOC102616338 Hannuus|Hannuus_LOC110908994 Jregia|Jregia_LOC108992034 Ptrichocarpa|Ptrichocarpa_Potri.005G115100 Sindicum|S…
XOG0013718	Q8GYN5|RPM1-interacting protein 4 OS=Arabidopsis thaliana OX=3702 GN=RIN4 PE=1 SV=1		GO:0045087,GO:0002376,GO:0005515,GO:0006952,GO:0009624,GO:0009626,GO:0012505,GO:0016020,GO:0009607,GO:0051704,GO:0043207,GO:0051707,GO:0008219,GO:0009605,GO:0006955	Gmax|Gmax_RIN4a Gmax|Gmax_RIN4B Gmax|Gmax_RIN4c Gmax|Gmax_RIN4d Graimondii|Graimondii_LOC105792363 Graimondii|Graimondii_LOC105804541 Hannuus|Hannuus_LOC110867863 Hannuus|Hannuus_LOC110883889 Jregia|Jregia_LOC108998274 Jregia|Jregia_LOC109013824 Oeuropae|Oeuropae_LOC111379714 Oeuropae|Oeuropae_LOC111405808 Oeuropae|Oeuropae_LOC111383270 Oeuropae|Oeuropae_LOC111385816 Xsorbifolium|Xsorbifolium_XS1…
XOG0020656	Q8GYN5|RPM1-interacting protein 4 OS=Arabidopsis thaliana OX=3702 GN=RIN4 PE=1 SV=1		GO:0045087,GO:0002376,GO:0005515,GO:0006952,GO:0009624,GO:0009626,GO:0012505,GO:0016020,GO:0009607,GO:0051704,GO:0043207,GO:0051707,GO:0008219,GO:0009605,GO:0006955	Jregia|Jregia_LOC108980986 Jregia|Jregia_LOC108982956 Oeuropae|Oeuropae_LOC111370649 Oeuropae|Oeuropae_LOC111402415 Ptrichocarpa|Ptrichocarpa_Potri.004G002500 Ptrichocarpa|Ptrichocarpa_Potri.011G022000 Vvinifera|Vvinifera_LOC100249030 Vvinifera|Vvinifera_LOC104878389 Xsorbifolium|Xsorbifolium_XS07G01181 Xsorbifolium|Xsorbifolium_XS07G01189 Slycopersicum|Slycopersicum_Solyc11g012010.2 Atruncatum|A…
XOG0042775	Q8GYN5|RPM1-interacting protein 4 OS=Arabidopsis thaliana OX=3702 GN=RIN4 PE=1 SV=1		GO:0045087,GO:0002376,GO:0005515,GO:0006952,GO:0009624,GO:0009626,GO:0012505,GO:0016020,GO:0009607,GO:0051704,GO:0043207,GO:0051707,GO:0008219,GO:0009605,GO:0006955	Xsorbifolium|Xsorbifolium_XS07G01180 Xsorbifolium|Xsorbifolium_XS07G01188
XOG0042773	Q8GYK2|Probable carboxylesterase SOBER1-like OS=Arabidopsis thaliana OX=3702 GN=At4g22300 PE=2 SV=1		GO:0006654,GO:0006952,GO:0009816,GO:0034338,GO:0004623,GO:0006629,GO:0006631,GO:0016787,GO:0042742,GO:0098542,GO:0009607,GO:0051704,GO:0043207,GO:0051707,GO:0009617,GO:0002376,GO:0009605,GO:0006955,GO:0016788	Xsorbifolium|Xsorbifolium_XS07G01165 Xsorbifolium|Xsorbifolium_XS07G01174
XOG0023315	Q8GYH5|Ankyrin repeat-containing protein BDA1 OS=Arabidopsis thaliana OX=3702 GN=BAD1 PE=1 SV=1	Involved in plant defense. Required for basal resistance against Pseudomonas syringae pv. tomato DC3000. Required for resistance against nonpathogenic bacteria. May be involved in signaling components that function downstream of SNC2 and upstream of NPR1 and WRKY70 to regulate defense responses.	GO:0009617,GO:0009751,GO:0016567,GO:0030176,GO:0050826,GO:0071446,GO:0005783,GO:0016740,GO:1900150,GO:0046872,GO:0005789,GO:0042742,GO:1900426,GO:0051865,GO:0016301,GO:0004842,GO:0009507,GO:0005244,GO:0009536,GO:0005267,GO:0009733,GO:0008289,GO:0010311,GO:0016021,GO:0005886,GO:0006952,GO:0016020,GO:0005515,GO:1902290,GO:0005887,GO:2000031,GO:0009416,GO:0005737,GO:0009609,GO:0009610,GO:0009877,GO:…	Ayangbiense|Ayangbiense_TXG57343.1 Ayangbiense|Ayangbiense_TXG57344.1 Graimondii|Graimondii_LOC105765064 Graimondii|Graimondii_LOC105789318 Xsorbifolium|Xsorbifolium_XS05G00106 Xsorbifolium|Xsorbifolium_XS05G00120 Atruncatum|Atruncatum_Atru.chr11.181 Dlongan|Dlongan_dlo_034647.1 Jregia|Jregia_LOC109001425 Moleifera|Moleifera_Maole_007356 Oeuropae|Oeuropae_LOC111396402 Sindicum|Sindicum_LOC1051642…
XOG0042994	Q8GYD9|Probable RNA helicase SDE3 OS=Arabidopsis thaliana OX=3702 GN=SDE3 PE=1 SV=1		GO:0016787,GO:0031047,GO:0035194,GO:0000166,GO:0003724,GO:0004386,GO:0005515,GO:0005524,GO:0005737	Xsorbifolium|Xsorbifolium_XS12G00969 Xsorbifolium|Xsorbifolium_XS12G00976
XOG0010269	Q8GYB8|12-oxophytodienoate reductase 2 OS=Arabidopsis thaliana OX=3702 GN=OPR2 PE=1 SV=2		GO:0016629,GO:0031408,GO:0055114,GO:0005737,GO:0006629,GO:0006631,GO:0010181,GO:0005777,GO:0016628,GO:0005829,GO:0006633,GO:0009695,GO:0016491,GO:0042446,GO:0042445,GO:0010817,GO:0016053,GO:0046394,GO:0044283	Athaliana|Athaliana_AT1G09400.1 Athaliana|Athaliana_AT1G76690.1 Athaliana|Athaliana_AT1G76680.2 Atruncatum|Atruncatum_Atru.chr13.2309 Atruncatum|Atruncatum_Atru.chr13.2313 Atruncatum|Atruncatum_Atru.chr13.2314 Ayangbiense|Ayangbiense_TXG53353.1 Ayangbiense|Ayangbiense_TXG53354.1 Ayangbiense|Ayangbiense_TXG53356.1 Ayangbiense|Ayangbiense_TXG62700.1 Ayangbiense|Ayangbiense_TXG65615.1 Ayangbiense|Ay…
XOG0012861	Q8GYA6|26S proteasome non-ATPase regulatory subunit 13 homolog B OS=Arabidopsis thaliana OX=3702 GN=RPN9B PE=1 SV=1		GO:0000502	Athaliana|Athaliana_AT4G19006.2 Athaliana|Athaliana_AT5G45620.1 Gmax|Gmax_LOC100793480 Gmax|Gmax_LOC100804455 Graimondii|Graimondii_LOC105789392 Graimondii|Graimondii_LOC105791886 Graimondii|Graimondii_LOC105802011 Hannuus|Hannuus_LOC110865011 Hannuus|Hannuus_LOC110898709 Hannuus|Hannuus_LOC110930112 Jregia|Jregia_LOC109014266 Jregia|Jregia_LOC109014267 Oeuropae|Oeuropae_LOC111396357 Oeuropae|Oeu…
XOG0042889	Q8GYA6|26S proteasome non-ATPase regulatory subunit 13 homolog B OS=Arabidopsis thaliana OX=3702 GN=RPN9B PE=1 SV=1		GO:0000502	Xsorbifolium|Xsorbifolium_XS13G01086 Xsorbifolium|Xsorbifolium_XS13G01092
XOG0042779	Q8GYA4|Cysteine-rich receptor-like protein kinase 10 OS=Arabidopsis thaliana OX=3702 GN=CRK10 PE=1 SV=3		GO:0000049,GO:0046898,GO:0001666,GO:1990451,GO:0006811,GO:0005681,GO:0003723,GO:0006813,GO:0016607,GO:0010359,GO:0019903,GO:0009846,GO:0009845,GO:0009942,GO:0090351,GO:0009945,GO:0048508,GO:0032585,GO:0009736,GO:0000160,GO:0010148,GO:0010067,GO:0071555,GO:0010089,GO:0030308,GO:0099402,GO:0048364,GO:0009723,GO:0009741,GO:0009788,GO:0001653,GO:0009873,GO:1901141,GO:0045184,GO:1901333,GO:0048226,GO:…	Xsorbifolium|Xsorbifolium_XS07G01339 Xsorbifolium|Xsorbifolium_XS07G01352
XOG0012451	Q8GXB4|WAT1-related protein At1g09380 OS=Arabidopsis thaliana OX=3702 GN=At1g09380 PE=2 SV=1		GO:0008652,GO:0009073,GO:0009734,GO:0009851,GO:0071555,GO:0000162,GO:0005773,GO:0005774,GO:0005938,GO:0003674,GO:0005737,GO:0016020,GO:0005887,GO:0016021,GO:0006952,GO:0042446,GO:0042445,GO:0010817,GO:0009725,GO:0009719,GO:0009733,GO:0071310,GO:0023052,GO:0070887,GO:0042221,GO:0007165,GO:0032870,GO:0016053,GO:0046394,GO:0044283,GO:0071495,GO:0042430,GO:0031226,GO:0044437,GO:0031224	Atruncatum|Atruncatum_Atru.chr12.2465 Atruncatum|Atruncatum_Atru.chr12.2469 Atruncatum|Atruncatum_Atru.chr12.2536 Gmax|Gmax_LOC100780316 Gmax|Gmax_LOC100782551 Gmax|Gmax_LOC100792281 Gmax|Gmax_LOC100808825 Graimondii|Graimondii_LOC105765399 Graimondii|Graimondii_LOC105780961 Osativa|Osativa_Os10t0163130 Osativa|Osativa_Os12t0288000 Xsorbifolium|Xsorbifolium_XS14G01441 Xsorbifolium|Xsorbifolium_XS…
XOG0034951	Q8GXB4|WAT1-related protein At1g09380 OS=Arabidopsis thaliana OX=3702 GN=At1g09380 PE=2 SV=1		GO:0008652,GO:0009073,GO:0009734,GO:0009851,GO:0071555,GO:0000162,GO:0005773,GO:0005774,GO:0005938,GO:0003674,GO:0005737,GO:0016020,GO:0005887,GO:0016021,GO:0006952,GO:0042446,GO:0042445,GO:0010817,GO:0009725,GO:0009719,GO:0009733,GO:0071310,GO:0023052,GO:0070887,GO:0042221,GO:0007165,GO:0032870,GO:0016053,GO:0046394,GO:0044283,GO:0071495,GO:0042430,GO:0031226,GO:0044437,GO:0031224	Xsorbifolium|Xsorbifolium_XS14G01443 Xsorbifolium|Xsorbifolium_XS14G01448 Xsorbifolium|Xsorbifolium_XS14G01451
XOG0028204	Q851V5|Putative B3 domain-containing protein Os03g0621600 OS=Oryza sativa subsp. japonica OX=39947 GN=Os03g0621600 PE=3 SV=1		GO:0009908,GO:0003677,GO:0005634,GO:0009909	Xsorbifolium|Xsorbifolium_XS03G01594 Xsorbifolium|Xsorbifolium_XS03G01599 Atruncatum|Atruncatum_Atru.chr5.2872 Dlongan|Dlongan_Dlo_023259.1 Ayangbiense|Ayangbiense_TXG67147.1 Ayangbiense|Ayangbiense_TXG67149.1
XOG0029536	Q851V5|Putative B3 domain-containing protein Os03g0621600 OS=Oryza sativa subsp. japonica OX=39947 GN=Os03g0621600 PE=3 SV=1		GO:0009908,GO:0003677,GO:0005634,GO:0009909	Xsorbifolium|Xsorbifolium_XS03G01592 Xsorbifolium|Xsorbifolium_XS03G01577 Atruncatum|Atruncatum_Atru.chr9.727 Ayangbiense|Ayangbiense_TXG67146.1 Csinensis|Csinensis_LOC102621201
XOG0034865	Q851V5|Putative B3 domain-containing protein Os03g0621600 OS=Oryza sativa subsp. japonica OX=39947 GN=Os03g0621600 PE=3 SV=1		GO:0003677,GO:0005634,GO:0009909	Xsorbifolium|Xsorbifolium_XS03G01575 Xsorbifolium|Xsorbifolium_XS03G01593 Sindicum|Sindicum_LOC105159192
XOG0031517	Q84WU2|Ubiquitin carboxyl-terminal hydrolase 13 OS=Arabidopsis thaliana OX=3702 GN=UBP13 PE=1 SV=1		GO:0004843,GO:0005515,GO:0006508,GO:0008233,GO:0008234,GO:0016787,GO:0070011,GO:0140096	Xsorbifolium|Xsorbifolium_XS01G01400 Xsorbifolium|Xsorbifolium_XS01G01404 Xsorbifolium|Xsorbifolium_XS01G01405 Xsorbifolium|Xsorbifolium_XS01G01406
XOG0017300	Q84WJ2|Probable DNA primase large subunit OS=Arabidopsis thaliana OX=3702 GN=At1g67320 PE=2 SV=2		GO:0003677,GO:0006260,GO:0006269,GO:0046872,GO:0051536,GO:0051539	Gmax|Gmax_LOC100806321 Gmax|Gmax_LOC100816023 Hannuus|Hannuus_LOC110893725 Hannuus|Hannuus_LOC110893929 Athaliana|Athaliana_AT1G67320.3 Atruncatum|Atruncatum_Atru.chr11.2352 Ayangbiense|Ayangbiense_TXG56032.1 Csinensis|Csinensis_LOC102620839 Dlongan|Dlongan_Dlo_031933.1 Graimondii|Graimondii_LOC105794470 Jregia|Jregia_LOC108983727 Oeuropae|Oeuropae_LOC111403404 Osativa|Osativa_Os07t0406800 Ptrich…
XOG0015699	Q84TE6|NAC domain-containing protein 21/22 OS=Arabidopsis thaliana OX=3702 GN=NAC021 PE=1 SV=2	Transcriptional activator that mediates auxin signaling to promote lateral root development. Activates the expression of two downstream auxin-responsive genes, DBP and AIR3.	GO:0010029,GO:0042542,GO:0042803,GO:0043068,GO:0043565,GO:0048527,GO:0051091,GO:0009620,GO:0003700,GO:0010981,GO:0090400,GO:0045491,GO:0005515,GO:0090058,GO:0071365,GO:0006952,GO:0090059,GO:0019900,GO:0010628,GO:0010099,GO:0042802,GO:0016032,GO:0046982,GO:0043424,GO:0045892,GO:0005516,GO:0005783,GO:0003677,GO:1900150,GO:0005789,GO:0005634,GO:0048653,GO:0005886,GO:1900057,GO:0009555,GO:0016020,GO:…	Athaliana|Athaliana_AT1G56010.2 Athaliana|Athaliana_AT3G12977.1 Gmax|Gmax_NAC34 Gmax|Gmax_NAC35 Graimondii|Graimondii_LOC105766242 Graimondii|Graimondii_LOC105775593 Hannuus|Hannuus_LOC110873541 Hannuus|Hannuus_LOC110942185 Oeuropae|Oeuropae_LOC111370725 Oeuropae|Oeuropae_LOC111395853 Ptrichocarpa|Ptrichocarpa_Potri.005G098200 Ptrichocarpa|Ptrichocarpa_Potri.007G065400 Xsorbifolium|Xsorbifolium_X…
XOG0042745	Q84QC1|Gamma-glutamylcyclotransferase 2-3 OS=Arabidopsis thaliana OX=3702 GN=GGCT2;3 PE=1 SV=1		GO:0006751,GO:0016829,GO:0003839,GO:0005737,GO:0051187	Xsorbifolium|Xsorbifolium_XS06G00896 Xsorbifolium|Xsorbifolium_XS06G00909
XOG0029561	Q84MC2|Cytokinin riboside 5'-monophosphate phosphoribohydrolase LOG8 OS=Arabidopsis thaliana OX=3702 GN=LOG8 PE=1 SV=1		GO:0009691,GO:0048509,GO:0016787,GO:0005634,GO:0005737,GO:0042446,GO:0042445,GO:0010817	Xsorbifolium|Xsorbifolium_XS10G01553 Xsorbifolium|Xsorbifolium_XS10G01572 Atruncatum|Atruncatum_Atru.chr3.2079 Ayangbiense|Ayangbiense_TXG73049.1 Dlongan|Dlongan_Dlo_032682.1
XOG0014865	Q84MB2|Protein TIFY 8 OS=Arabidopsis thaliana OX=3702 GN=TIFY8 PE=1 SV=1		GO:0005515,GO:0010582,GO:0048449,GO:0007275,GO:0005634,GO:0006952,GO:2000022,GO:0009753,GO:0090698,GO:0099402,GO:0090696,GO:0001101,GO:0090697,GO:0071229,GO:0009725,GO:0048437,GO:0009719,GO:0071310,GO:0048646,GO:1901700,GO:0023052,GO:0070887,GO:0042221,GO:1901701,GO:0007165,GO:0032870,GO:0071495,GO:1905393,GO:0048444	Gmax|Gmax_LOC100807222 Gmax|Gmax_LOC100819293 Hannuus|Hannuus_LOC110898487 Hannuus|Hannuus_LOC110923759 Jregia|Jregia_LOC109001793 Jregia|Jregia_LOC109009626 Oeuropae|Oeuropae_LOC111371798 Oeuropae|Oeuropae_LOC111393950 Oeuropae|Oeuropae_LOC111393952 Oeuropae|Oeuropae_LOC111393951 Ptrichocarpa|Ptrichocarpa_Potri.006G247500 Ptrichocarpa|Ptrichocarpa_Potri.018G033700 Xsorbifolium|Xsorbifolium_XS04G…
XOG0013194	Q84LM4|Acylamino-acid-releasing enzyme OS=Arabidopsis thaliana OX=3702 GN=AARE PE=1 SV=1	Catalyzes the hydrolysis of the N-terminal peptide bond of an N-acetylated peptide to generate an N-acetylated amino acid and a peptide with a free N-terminus. Can degrade the glycated RuBisCO (ribulose-1,5-bisphosphate carboxylase/oxygenase) protein but not the native protein. May be involved in the elimination of glycated proteins (PubMed:12966075). Plays a homeostatic role in sustaining the cy…	GO:0005634,GO:0005737,GO:0009507,GO:0009536,GO:0009570,GO:0006508,GO:0008233,GO:0008236,GO:0016787,GO:0051289,GO:0004252,GO:0004175,GO:0070011,GO:0140096	Dlongan|Dlongan_Dlo_002892.2 Dlongan|Dlongan_Dlo_008481.1 Dlongan|Dlongan_Dlo_020726.1 Gmax|Gmax_LOC100777293 Gmax|Gmax_LOC100812178 Jregia|Jregia_LOC108994054 Jregia|Jregia_LOC118344194 Oeuropae|Oeuropae_LOC111366838 Oeuropae|Oeuropae_LOC111367704 Oeuropae|Oeuropae_LOC111402939 Ptrichocarpa|Ptrichocarpa_Potri.012G014900 Ptrichocarpa|Ptrichocarpa_Potri.015G013400 Xsorbifolium|Xsorbifolium_XS14G01…
XOG0042798	Q84K79|Alpha-crystallin domain-containing protein 22.3 OS=Arabidopsis thaliana OX=3702 GN=ACD22.3 PE=1 SV=1		GO:0005634,GO:0005654	Xsorbifolium|Xsorbifolium_XS08G00931 Xsorbifolium|Xsorbifolium_XS08G00934
XOG0012604	Q84K00|NAC domain-containing protein 78 OS=Arabidopsis thaliana OX=3702 GN=NAC078 PE=2 SV=2	Transcriptional activator activated by proteolytic cleavage through regulated intramembrane proteolysis (RIP) (By similarity). Transcripition activator associated with the induction of genes related to flavonoid biosynthesis and required for the accumulation of anthocyanins in response to high light stress (PubMed:19887540). Plays a role in the regulation of 20S and 26S proteasomes in response to…	GO:0034720,GO:0043565,GO:0045892,GO:0048573,GO:0060966,GO:0000976,GO:0002237,GO:1900426,GO:0070301,GO:1902074,GO:0031930,GO:0009651,GO:1900409,GO:1904250,GO:0009723,GO:0009733,GO:0009737,GO:0051607,GO:0010029,GO:0002230,GO:0042542,GO:0006986,GO:0042803,GO:0071365,GO:0090059,GO:0009620,GO:0010628,GO:0016021,GO:0009938,GO:0042802,GO:0003677,GO:0033619,GO:0045491,GO:0005634,GO:0071472,GO:0046982,GO:…	Athaliana|Athaliana_AT3G10500.1 Athaliana|Athaliana_AT5G04410.1 Hannuus|Hannuus_LOC110872414 Hannuus|Hannuus_LOC110890195 Hannuus|Hannuus_LOC110904568 Jregia|Jregia_LOC108983074 Jregia|Jregia_LOC109011339 Moleifera|Moleifera_Maole_014217 Moleifera|Moleifera_Maole_014219 Oeuropae|Oeuropae_LOC111365262 Oeuropae|Oeuropae_LOC111366129 Oeuropae|Oeuropae_LOC111384919 Oeuropae|Oeuropae_LOC111403512 Ptri…
XOG0042650	Q84JR9|TPR repeat-containing thioredoxin TTL4 OS=Arabidopsis thaliana OX=3702 GN=TTL4 PE=2 SV=1		GO:0009651,GO:0009737,GO:0009738,GO:0009789,GO:0006970,GO:0097305,GO:0001101,GO:0048584,GO:0071229,GO:0009725,GO:0071215,GO:0097306,GO:0009719,GO:0071310,GO:1901700,GO:0023052,GO:0070887,GO:0033993,GO:0042221,GO:1901701,GO:0007165,GO:0009967,GO:0023056,GO:0032870,GO:0071495	Xsorbifolium|Xsorbifolium_XS03G00237 Xsorbifolium|Xsorbifolium_XS03G00238
XOG0042640	Q84J75|Geranylgeranyl transferase type-2 subunit beta 1 OS=Arabidopsis thaliana OX=3702 GN=RGTB1 PE=1 SV=1		GO:0046872,GO:0048364,GO:0004659,GO:0004663,GO:0005968,GO:0009555,GO:0016740,GO:0018344,GO:0099402,GO:0022622,GO:0140096	Xsorbifolium|Xsorbifolium_XS02G01568 Xsorbifolium|Xsorbifolium_XS02G01577
XOG0042651	Q7XTV7|Probable E3 ubiquitin-protein ligase HIP1 OS=Oryza sativa subsp. japonica OX=39947 GN=HIP1 PE=1 SV=2		GO:0051865,GO:0016567,GO:0061630,GO:0016740,GO:0006513,GO:0043161,GO:0009908,GO:0010228,GO:0016020,GO:0016021,GO:0005783,GO:0005789,GO:0047484,GO:2000070,GO:0040008,GO:0006970,GO:0046872,GO:0030104,GO:0005515,GO:0006508,GO:0048878,GO:0010035,GO:0042592,GO:0001101,GO:0009415,GO:0040007,GO:0080134,GO:1901700,GO:0042221,GO:0009414,GO:0140096,GO:0042175,GO:0098827,GO:0031224	Xsorbifolium|Xsorbifolium_XS03G00263 Xsorbifolium|Xsorbifolium_XS12G00331
XOG0042849	Q7XTV7|Probable E3 ubiquitin-protein ligase HIP1 OS=Oryza sativa subsp. japonica OX=39947 GN=HIP1 PE=1 SV=2		GO:0004842,GO:0031624,GO:0007275,GO:0016020,GO:0016021,GO:0061630,GO:0006513,GO:0032586,GO:0004519,GO:0005773,GO:0006310,GO:0015031,GO:0006508,GO:0047484,GO:2000070,GO:0006970,GO:0030104,GO:0009507,GO:0000139,GO:0009535,GO:0005794,GO:0009536,GO:0009738,GO:0048364,GO:0051301,GO:0005886,GO:0000326,GO:0040008,GO:0009501,GO:0046872,GO:0005515,GO:0016567,GO:0016740,GO:0043161,GO:0009908,GO:0010228,GO:…	Xsorbifolium|Xsorbifolium_XS10G01499 Xsorbifolium|Xsorbifolium_XS10G01513
XOG0013690	Q7XJE6|Metacaspase-1 OS=Arabidopsis thaliana OX=3702 GN=AMC1 PE=1 SV=1		GO:0006952,GO:0008233,GO:0016540,GO:0043068,GO:0004197,GO:0005737,GO:0005829,GO:0048046,GO:0005576,GO:0005634,GO:0009626,GO:0008234,GO:0043069,GO:0016787,GO:0005515,GO:0006508,GO:0010941,GO:0010942,GO:0008219,GO:0002376,GO:0060548,GO:0006955,GO:0004175,GO:0070011,GO:0140096	Gmax|Gmax_LOC100795758 Gmax|Gmax_LOC100796278 Gmax|Gmax_LOC100796640 Graimondii|Graimondii_LOC105773659 Graimondii|Graimondii_LOC105784416 Hannuus|Hannuus_LOC110899923 Hannuus|Hannuus_LOC110929025 Jregia|Jregia_LOC108990877 Jregia|Jregia_LOC109003253 Jregia|Jregia_LOC109015037 Moleifera|Moleifera_Maole_006018 Moleifera|Moleifera_Maole_006019 Ptrichocarpa|Ptrichocarpa_Potri.017G052600 Ptrichocarpa…
XOG0034863	Q7XJE6|Metacaspase-1 OS=Arabidopsis thaliana OX=3702 GN=AMC1 PE=1 SV=1		GO:0006952,GO:0008233,GO:0008234,GO:0016787,GO:0006508,GO:0070011,GO:0140096	Xsorbifolium|Xsorbifolium_XS03G00918 Xsorbifolium|Xsorbifolium_XS03G00920 Xsorbifolium|Xsorbifolium_XS03G00916
XOG0024273	Q7XBH4|Transcription factor MYB4 OS=Oryza sativa subsp. japonica OX=39947 GN=MYB4 PE=2 SV=2		GO:0045691,GO:0045697,GO:0010228,GO:0010262,GO:0055089,GO:2000014,GO:2001280,GO:0001935,GO:0045995,GO:0010444,GO:2000034,GO:1902806,GO:0009834,GO:0032875,GO:2000037,GO:0009554,GO:0009629,GO:0006397,GO:0050891,GO:0006974,GO:0009734,GO:0008380,GO:0061087,GO:0045087,GO:0002376,GO:0080147,GO:1900033,GO:0009909,GO:0007275,GO:0006952,GO:0010091,GO:0035017,GO:1901957,GO:0000902,GO:1990359,GO:0005737,GO:…	Gmax|Gmax_LOC100797027 Gmax|Gmax_LOC102663040 Gmax|Gmax_LOC778176 Xsorbifolium|Xsorbifolium_XS02G01224 Xsorbifolium|Xsorbifolium_XS02G01232 Ayangbiense|Ayangbiense_TXG66027.1 Csinensis|Csinensis_LOC102612600 Dlongan|Dlongan_Dlo_014826.1 Jregia|Jregia_LOC108991021 Ptrichocarpa|Ptrichocarpa_Potri.019G018200 Slycopersicum|Slycopersicum_Solyc05g055030.2 Vvinifera|Vvinifera_LOC100251790
XOG0021062	Q7XAK4|F-box protein GID2 OS=Oryza sativa subsp. japonica OX=39947 GN=GID2 PE=1 SV=1		GO:0005634,GO:0009740,GO:0016567,GO:0001101,GO:0071229,GO:0009725,GO:0009719,GO:0071310,GO:1901700,GO:0023052,GO:0070887,GO:0033993,GO:0042221,GO:1901701,GO:0007165,GO:0032870,GO:0071495	Csinensis|Csinensis_LOC102622035 Csinensis|Csinensis_LOC102622051 Jregia|Jregia_LOC109005010 Jregia|Jregia_LOC109012869 Ptrichocarpa|Ptrichocarpa_Potri.008G175200 Ptrichocarpa|Ptrichocarpa_Potri.010G060800 Xsorbifolium|Xsorbifolium_XS04G01994 Xsorbifolium|Xsorbifolium_XS04G02002 Atruncatum|Atruncatum_Atru.chr4.1820 Ayangbiense|Ayangbiense_TXG72491.1 Dlongan|Dlongan_Dlo_027204.1 Hannuus|Hannuus_LO…
XOG0016982	Q7XA66|Zinc finger protein ZOP1 OS=Arabidopsis thaliana OX=3702 GN=ZOP1 PE=1 SV=1		GO:0008380,GO:0015030,GO:0031047,GO:0046872,GO:0003677,GO:0003723,GO:0005515,GO:0043484,GO:0005634,GO:0005681,GO:0006397	Gmax|Gmax_LOC100776500 Gmax|Gmax_LOC100779677 Gmax|Gmax_LOC100804274 Xsorbifolium|Xsorbifolium_XS03G01508 Xsorbifolium|Xsorbifolium_XS03G01513 Xsorbifolium|Xsorbifolium_XS03G01509 Xsorbifolium|Xsorbifolium_XS03G01514 Athaliana|Athaliana_AT1G49590.1 Atruncatum|Atruncatum_Atru.chr5.2773 Ayangbiense|Ayangbiense_TXG64369.1 Csinensis|Csinensis_LOC102609013 Graimondii|Graimondii_LOC105795278 Hannuus|Ha…
XOG0012734	Q7DM39|Oxygen-evolving enhancer protein 2-1, chloroplastic OS=Nicotiana tabacum OX=4097 GN=PSBP1 PE=3 SV=2		GO:0016020,GO:0009507,GO:0009523,GO:0009535,GO:0009543,GO:0009536,GO:0009579,GO:0015979	Gmax|Gmax_LOC100781848 Gmax|Gmax_LOC100784806 Gmax|Gmax_LOC100802315 Gmax|Gmax_LOC100813388 Hannuus|Hannuus_LOC110864906 Hannuus|Hannuus_LOC110935819 Oeuropae|Oeuropae_LOC111390958 Oeuropae|Oeuropae_LOC111390969 Oeuropae|Oeuropae_LOC111407858 Oeuropae|Oeuropae_LOC111407861 Ptrichocarpa|Ptrichocarpa_Potri.002G055700 Ptrichocarpa|Ptrichocarpa_Potri.005G206700 Sindicum|Sindicum_LOC105167423 Sindicum…
XOG0016372	Q75VR0|Two pore calcium channel protein 1B OS=Nicotiana tabacum OX=4097 GN=TPC1B PE=2 SV=1		GO:0016021,GO:0034765,GO:0070588,GO:0005244,GO:0005262,GO:0006811,GO:0005774,GO:0005773,GO:0006816,GO:0006952,GO:0016020,GO:0044437,GO:0031224	Gmax|Gmax_LOC100806160 Gmax|Gmax_LOC100819307 Hannuus|Hannuus_LOC110865559 Hannuus|Hannuus_LOC110885292 Jregia|Jregia_LOC108999584 Jregia|Jregia_LOC109004223 Oeuropae|Oeuropae_LOC111366742 Oeuropae|Oeuropae_LOC111377798 Oeuropae|Oeuropae_LOC111377799 Xsorbifolium|Xsorbifolium_XS13G00223 Xsorbifolium|Xsorbifolium_XS13G00245 Athaliana|Athaliana_AT4G03560.1 Ayangbiense|Ayangbiense_TXG55153.1 Csinens…
XOG0031594	Q75LL2|Kinesin-like protein KIN-12G OS=Oryza sativa subsp. japonica OX=39947 GN=KIN12G PE=3 SV=1		GO:0000166,GO:0005524,GO:0005874	Xsorbifolium|Xsorbifolium_XS02G01159 Xsorbifolium|Xsorbifolium_XS06G00793 Xsorbifolium|Xsorbifolium_XS04G01824 Xsorbifolium|Xsorbifolium_XS03G00965
XOG0030141	Q6XMI3|Salicylate/benzoate carboxyl methyltransferase OS=Arabidopsis thaliana OX=3702 GN=BSMT1 PE=1 SV=1		GO:0042742,GO:0080027,GO:0035834,GO:0008168,GO:1900140,GO:0002238,GO:0030749,GO:0016740,GO:2000280,GO:0009611,GO:0042802,GO:0006631,GO:0007275,GO:0102118,GO:0006633,GO:0030795,GO:0031408,GO:0102078,GO:0103007,GO:0005634,GO:0102117,GO:0000287,GO:0005737,GO:0009416,GO:0010252,GO:0006629,GO:0009617,GO:0051749,GO:0009820,GO:0032259,GO:0010029,GO:0009751,GO:0102740,GO:0046872,GO:0035195,GO:0009753,GO:…	Csinensis|Csinensis_LOC102624846 Csinensis|Csinensis_LOC102625129 Xsorbifolium|Xsorbifolium_XS10G01020 Xsorbifolium|Xsorbifolium_XS10G01034
XOG0016994	Q6X7K0|WUSCHEL-related homeobox 1 OS=Arabidopsis thaliana OX=3702 GN=WOX1 PE=2 SV=2		GO:0030154,GO:0009908,GO:0010078,GO:0045892,GO:0090506,GO:0005515,GO:0005737,GO:0010311,GO:0003677,GO:0005634,GO:0007275,GO:0090698,GO:0099402,GO:0048527,GO:0048528,GO:0090696,GO:0090697,GO:0048532,GO:0022622,GO:0048364,GO:0048646,GO:1905393	Gmax|Gmax_LOC100777274 Gmax|Gmax_LOC100785161 Gmax|Gmax_LOC100819541 Jregia|Jregia_LOC109018045 Jregia|Jregia_LOC109020055 Oeuropae|Oeuropae_LOC111365273 Oeuropae|Oeuropae_LOC111366276 Ptrichocarpa|Ptrichocarpa_Potri.012G047700 Ptrichocarpa|Ptrichocarpa_Potri.015G039100 Xsorbifolium|Xsorbifolium_XS11G01777 Xsorbifolium|Xsorbifolium_XS11G01804 Athaliana|Athaliana_AT3G18010.1 Atruncatum|Atruncatum_…
XOG0012400	Q6RYA0|Salicylic acid-binding protein 2 OS=Nicotiana tabacum OX=4097 GN=SABP2 PE=1 SV=1		GO:0033310,GO:0080031,GO:0035560,GO:0002376,GO:0042803,GO:0006952,GO:0009862,GO:0016829,GO:0046593,GO:0052689,GO:0070988,GO:0009820,GO:0005737,GO:0050529,GO:0010150,GO:0052891,GO:0015996,GO:0052892,GO:0016298,GO:0009507,GO:0016787,GO:0009536,GO:0045087,GO:0035690,GO:0042493,GO:0009751,GO:0046677,GO:0098542,GO:0099402,GO:0009607,GO:0051704,GO:0014070,GO:0001101,GO:0043207,GO:0051707,GO:0071229,GO:…	Athaliana|Athaliana_AT2G23590.1 Athaliana|Athaliana_AT2G23600.2 Athaliana|Athaliana_AT2G23620.1 Hannuus|Hannuus_LOC110868986 Hannuus|Hannuus_LOC110894242 Hannuus|Hannuus_LOC110895589 Hannuus|Hannuus_LOC110904722 Hannuus|Hannuus_LOC110910995 Hannuus|Hannuus_LOC110911114 Moleifera|Moleifera_Maole_001296 Ptrichocarpa|Ptrichocarpa_Potri.007G037300 Ptrichocarpa|Ptrichocarpa_Potri.007G037700 Sindicum|S…
XOG0030084	Q6RVV4|Short-chain dehydrogenase TIC 32, chloroplastic OS=Pisum sativum OX=3888 GN=TIC32 PE=1 SV=1	Involved in protein precursor import into chloroplasts. Part of the redox regulon consisting of TIC32, TIC 55 and TIC62.	GO:2000024,GO:0015995,GO:0016630,GO:0031969,GO:0015979,GO:0009535,GO:0009579,GO:0047037,GO:0009707,GO:0050661,GO:0005515,GO:0097295,GO:0009527,GO:0000166,GO:0009820,GO:0102960,GO:0016021,GO:0006629,GO:0006694,GO:0007275,GO:0009536,GO:0009706,GO:0015031,GO:0016020,GO:0016491,GO:0055114,GO:0005516,GO:0009507,GO:0009528,GO:0009640,GO:0009647,GO:0031525,GO:0042214,GO:0052581,GO:0070402,GO:0005737,GO:…	Ayangbiense|Ayangbiense_TXG70941.1 Ayangbiense|Ayangbiense_TXG70942.1 Xsorbifolium|Xsorbifolium_XS12G01211 Xsorbifolium|Xsorbifolium_XS12G01226
XOG0031581	Q6RVV4|Short-chain dehydrogenase TIC 32, chloroplastic OS=Pisum sativum OX=3888 GN=TIC32 PE=1 SV=1	Involved in protein precursor import into chloroplasts. Part of the redox regulon consisting of TIC32, TIC 55 and TIC62.	GO:2000024,GO:0015995,GO:0016630,GO:0015979,GO:0031969,GO:0009535,GO:0009579,GO:0016021,GO:0009707,GO:0004303,GO:0005515,GO:0005811,GO:0009527,GO:0009820,GO:0047037,GO:0050661,GO:0097295,GO:0000166,GO:0006629,GO:0006694,GO:0009536,GO:0009706,GO:0015031,GO:0016020,GO:0016491,GO:0055114,GO:0005516,GO:0009507,GO:0009528,GO:0009640,GO:0009647,GO:0031525,GO:0042214,GO:0052581,GO:0070402,GO:0005737,GO:…	Xsorbifolium|Xsorbifolium_XS12G01237 Xsorbifolium|Xsorbifolium_XS12G01238 Ayangbiense|Ayangbiense_TXG70943.1 Dlongan|Dlongan_Dlo_031375.1
XOG0011690	Q6RHR6|Ion channel DMI1 OS=Medicago truncatula OX=3880 GN=DMI1 PE=1 SV=1		GO:0005515,GO:0005634,GO:0006811,GO:0034220,GO:0042802,GO:0009877,GO:0016020,GO:0016021,GO:0031965,GO:0051704,GO:0044419,GO:0031224	Atruncatum|Atruncatum_Atru.chr4.1470 Atruncatum|Atruncatum_Atru.chr4.1497 Atruncatum|Atruncatum_Atru.chr6.793 Ayangbiense|Ayangbiense_TXG53809.1 Ayangbiense|Ayangbiense_TXG72687.1 Csinensis|Csinensis_LOC102611746 Csinensis|Csinensis_LOC102624100 Dlongan|Dlongan_Dlo_008417.1 Dlongan|Dlongan_Dlo_027343.4 Gmax|Gmax_LOC100802316 Gmax|Gmax_LOC732613 Gmax|Gmax_LOC732614 Graimondii|Graimondii_LOC1057955…
XOG0016344	Q6R0A6|Transcription factor MYB63 OS=Arabidopsis thaliana OX=3702 GN=MYB63 PE=1 SV=1		GO:0003700,GO:0005634,GO:0006355,GO:0010929,GO:0005515,GO:0005694,GO:0043565,GO:0045893,GO:1901002,GO:1902584,GO:0009409,GO:0009411,GO:0009809,GO:0003677,GO:0010035,GO:0047484,GO:2000070,GO:0001101,GO:0044550,GO:0048584,GO:0009415,GO:1901000,GO:0009725,GO:0009719,GO:0009698,GO:0009699,GO:0009733,GO:0071310,GO:0080134,GO:1901700,GO:0023052,GO:0070887,GO:0042221,GO:0019748,GO:0009414,GO:0007165,GO:…	Gmax|Gmax_LOC100799956 Gmax|Gmax_LOC100805773 Hannuus|Hannuus_LOC110912044 Hannuus|Hannuus_LOC110942412 Jregia|Jregia_LOC109003908 Jregia|Jregia_LOC109003916 Jregia|Jregia_LOC109007345 Sindicum|Sindicum_LOC105164926 Sindicum|Sindicum_LOC105167083 Slycopersicum|Slycopersicum_Solyc04g076360.3 Slycopersicum|Slycopersicum_Solyc12g087970.2 Xsorbifolium|Xsorbifolium_XS06G01256 Xsorbifolium|Xsorbifolium…
XOG0042901	Q6Q152|Peptidyl-prolyl cis-trans isomerase CYP57 OS=Arabidopsis thaliana OX=3702 GN=CYP57 PE=1 SV=1		GO:0016021,GO:0005737,GO:0046872,GO:0016740,GO:0003723,GO:0016567,GO:0008152,GO:0016787,GO:0016798,GO:0048046,GO:0005515,GO:0004564,GO:0005576,GO:0005618,GO:0051669,GO:0016853,GO:0005739,GO:0003755,GO:0016020,GO:0005634,GO:0140096,GO:0030312,GO:0031224	Xsorbifolium|Xsorbifolium_XS14G00743 Xsorbifolium|Xsorbifolium_XS14G00748
XOG0015318	Q6NQH9|Polyadenylate-binding protein-interacting protein 6 OS=Arabidopsis thaliana OX=3702 GN=CID6 PE=2 SV=1		-	Gmax|Gmax_LOC100527261 Gmax|Gmax_LOC100781938 Graimondii|Graimondii_LOC105765843 Graimondii|Graimondii_LOC105773883 Graimondii|Graimondii_LOC105791536 Hannuus|Hannuus_LOC110899098 Hannuus|Hannuus_LOC110929784 Xsorbifolium|Xsorbifolium_XS04G00576 Xsorbifolium|Xsorbifolium_XS04G00582 Athaliana|Athaliana_AT5G11440.1 Dlongan|Dlongan_Dlo_013524.1 Jregia|Jregia_LOC109001782 Ptrichocarpa|Ptrichocarpa_Po…
XOG0042769	Q6NQE2|Probable NAD(P)H dehydrogenase (quinone) FQR1-like 1 OS=Arabidopsis thaliana OX=3702 GN=At4g27270 PE=1 SV=1		GO:0000166,GO:0003955,GO:0005886,GO:0071365,GO:0016020,GO:0016491,GO:0055114,GO:0009725,GO:0009719,GO:0009733,GO:0071310,GO:0070887,GO:0042221,GO:0032870,GO:0071495	Xsorbifolium|Xsorbifolium_XS07G00682 Xsorbifolium|Xsorbifolium_XS07G00687
XOG0042746	Q6NQB7|Beta-1,3-galactosyltransferase 7 OS=Arabidopsis thaliana OX=3702 GN=B3GALT7 PE=2 SV=1		GO:0016757,GO:0000139,GO:0005794,GO:0006486,GO:0008378,GO:0009793,GO:0005515,GO:0010405,GO:0018258,GO:0016020,GO:0016021,GO:0016740,GO:0010154,GO:0009790,GO:0031224	Xsorbifolium|Xsorbifolium_XS06G00995 Xsorbifolium|Xsorbifolium_XS06G01000
XOG0042747	Q6NQB7|Beta-1,3-galactosyltransferase 7 OS=Arabidopsis thaliana OX=3702 GN=B3GALT7 PE=2 SV=1		GO:0016757,GO:0000139,GO:0005794,GO:0006486,GO:0008378,GO:0009793,GO:0005515,GO:0010405,GO:0018258,GO:0016020,GO:0016021,GO:0016740,GO:0010154,GO:0009790,GO:0031224	Xsorbifolium|Xsorbifolium_XS06G00996 Xsorbifolium|Xsorbifolium_XS06G01001
XOG0017560	Q6NMK6|Probable UMP-CMP kinase 2 OS=Arabidopsis thaliana OX=3702 GN=UMK2 PE=2 SV=2		GO:0009041,GO:0016301,GO:0016310,GO:0016740,GO:0000166,GO:0004127,GO:0005524,GO:0009507,GO:0009536,GO:0009570,GO:0097009,GO:0005634,GO:0004017,GO:0005737,GO:0005739,GO:0006221,GO:0042592,GO:0016772	Atruncatum|Atruncatum_Atru.chr1.669 Atruncatum|Atruncatum_Atru.chr1.674 Gmax|Gmax_LOC100777369 Gmax|Gmax_LOC100806842 Hannuus|Hannuus_LOC110894421 Hannuus|Hannuus_LOC110905050 Oeuropae|Oeuropae_LOC111396993 Oeuropae|Oeuropae_LOC111406062 Xsorbifolium|Xsorbifolium_XS02G00124 Xsorbifolium|Xsorbifolium_XS02G02382 Athaliana|Athaliana_AT4G25280.1 Ayangbiense|Ayangbiense_TXG70730.1 Csinensis|Csinensis_…
XOG0015656	Q6NLW5|Protein XRI1 OS=Arabidopsis thaliana OX=3702 GN=XRI1 PE=1 SV=2		GO:0005634,GO:0051321	Athaliana|Athaliana_AT1G14630.1 Athaliana|Athaliana_AT2G01990.2 Gmax|Gmax_LOC100305995 Gmax|Gmax_LOC100813284 Hannuus|Hannuus_LOC110918807 Hannuus|Hannuus_LOC110923297 Oeuropae|Oeuropae_LOC111380373 Oeuropae|Oeuropae_LOC111406616 Ptrichocarpa|Ptrichocarpa_Potri.008G140900 Ptrichocarpa|Ptrichocarpa_Potri.010G100700 Xsorbifolium|Xsorbifolium_XS05G00652 Xsorbifolium|Xsorbifolium_XS15G00708 Atruncatu…
XOG0042864	Q6NKX5|Protection of telomeres protein 1b OS=Arabidopsis thaliana OX=3702 GN=POT1B PE=1 SV=1		GO:0016233,GO:0043047,GO:0000723,GO:0000781,GO:0003677,GO:0005730,GO:0005737,GO:0032206,GO:0032212,GO:0003723,GO:0005634,GO:0005694,GO:0042592,GO:2001252,GO:0010638,GO:0051130	Xsorbifolium|Xsorbifolium_XS11G01763 Xsorbifolium|Xsorbifolium_XS11G01788
[truncated: 989 more rows]

## Sheet: Table S10
Table S10 Gene ontology (GO) enrichment analysis of the significantly expanded orthologous gene families of yellowhorn
GO accession	Description	Gene family	fg	bg	p-value	q-value
GO:0006952	defense response	XOG0010004,XOG0010007,XOG0010032,XOG0010086,XOG0010161,XOG0010168,XOG0010188,XOG0010215,XOG0010219,XOG0010236,XOG0010254,XOG0010343,XOG0010348,XOG0010369,XOG0010371,XOG0010373,XOG0010387,XOG0010450,XOG0010531,XOG0010575,XOG0010586,XOG0010593,XOG0010615,XOG0011217,XOG0011312,XOG0011414,XOG0011451,XOG0011471,XOG0011662,XOG0011695,XOG0011696,XOG0011837,XOG0011840,XOG0012057,XOG0012122,XOG0012203,XOG…	326	520	0.00407	0.0309163
[truncated: 394 more rows]

[truncated: 9 more sheets: Table S11, Table S12, Table S13, Table S14, Table S15, Table S16, Table S17, Table S18, Table S19]
